# Supplementary material for: Comparative transcriptomics of mountain pine beetle pheromone-biosynthetic tissues and functional analysis of CYP6DE3
Source: BMC Genomics. 2017 Apr 20;18:311. doi: 10.1186/s12864-017-3696-4 (PMC5397757; doi:10.1186/s12864-017-3696-4)
Supplement: Supplementary file 1 — Primer Table: A list of primers used for qRT-PCR and CYP6DE3 cloning. (XLSX 10 kb) [file 12864_2017_3696_MOESM1_ESM.xlsx]

## Sheet: Sheet1
qRT-PCR primers for RNA seq validation
Primer Name	Primer Sequence	Primer Length	Description
YQE_04793F	TGGTCACCCACAATTTGAGA	20	Forward primer for qRT-PCR of YQE_04793
YQE_04793R	GGTCGACTCTGGCTTCTGTC	20	Reverse primer for qRT-PCR of YQE_04793
YQE_11756F	GAACCCACTCAGGTTCGTGT	20	Forward primer for qRT-PCR of YQE_11756
YQE_11756R	TGTCGTTTTGCATGGTGTTT	20	Reverse primer for qRT-PCR of YQE_11756
YQE_06376F	TGATCCCCTATCCAGAGTGC	20	Forward primer for qRT-PCR of YQE_06376
YQE_06376R	GTGCTGGCCAACGTTTTAAT	20	Reverse primer for qRT-PCR of YQE_06376
YQE_05062F	CTGGCACATCTACTCGACCA	20	Forward primer for qRT-PCR of YQE_05062
YQE_05062R	TACTGTATCCGCTCCCAACC	20	Reverse primer for qRT-PCR of YQE_05062
YQE_11643F	CGCCCAGAGACTTTAGTTCG	20	Forward primer for qRT-PCR of YQE_11643
YQE_11643R	CTCAACTCCGGCTTGACTTC	20	Reverse primer for qRT-PCR of YQE_11643
YQE_09540F	GCTGGACACAAGCATCTGAA	20	Forward primer for qRT-PCR of YQE_09540
YQE_09540R	GTTGCCACTGGTTGGCTATT	20	Reverse primer for qRT-PCR of YQE_09540
YQE_06803F	CGCTGCCTTAGCTTATGGAC	20	Forward primer for qRT-PCR of YQE_06803
YQE_06803R	TCACCAGCTGTGGATCTGAC	20	Reverse primer for qRT-PCR of YQE_06803
YQE_06028F	TGGTGCAGAAGTTCATCGAG	20	Forward primer for qRT-PCR of YQE_06028
YQE_06028R	CCACAATGTGCGTTTGGTAG	20	Reverse primer for qRT-PCR of YQE_06028
YQE_01079F	GGAACTTTCGTGCTGATTCC	20	Forward primer for qRT-PCR of YQE_01079
YQE_01079R	TTCTCCAAATGGGAAAAACG	20	Reverse primer for qRT-PCR of YQE_01079
YQE_06277F	GTGCACGTATTTGCCATTTG	20	Forward primer for qRT-PCR of YQE_06277
YQE_06277R	GATTCAACACCAGCGGATCT	20	Reverse primer for qRT-PCR of YQE_06277
YQE_01901F	GGAAGTCCTGAAGAGCGATG	20	Forward primer for qRT-PCR of YQE_01901
YQE_01901R	CTGATTTCGAACGAGGTGGT	20	Reverse primer for qRT-PCR of YQE_01901
YQE_02812F	CCGAGTACTATCCCGATCCA	20	Forward primer for qRT-PCR of YQE_02812
YQE_02812R	CTGCAGCATTCCAAATCTCA	20	Reverse primer for qRT-PCR of YQE_02812
YQE_01868F	TATAGCTCCCGGAGTGGTTG	20	Forward primer for qRT-PCR of YQE_01868
YQE_01868R	TCAAGCCAAACATTGCACTC	20	Reverse primer for qRT-PCR of YQE_01868
YQE_01611F	CTTGCATCGAAATCCGAAAT	20	Forward primer for qRT-PCR of YQE_01611
YQE_01611R	GGGACCTGCACTAAATGGAA	20	Reverse primer for qRT-PCR of YQE_01611
YQE_04799F	TCGGCACTGAATCCTTCTCT	20	Forward primer for qRT-PCR of YQE_04799
YQE_04799R	AGTCTGGATCCACCACAAGC	20	Reverse primer for qRT-PCR of YQE_04799
YQE_05788F	GAGTCTCCGGCAAAGTTCTG	20	Forward primer for normalizing gene Ribosomal_S3_C (YQE_05788)
YQE_05788R	GGTTTTCGGGTTTGCTGTAA	20	Reverse primer for normalizing gene Ribosomal_S3_C (YQE_05788)
CYP6DE3 Primers
6DE3F1	GAGTGCTAGTGCTTCACAAGG	21
6DE3R1	TGTTAGCCAAAAGGACCCGA	20
