# Supplementary material for: Comparative transcriptomics of mountain pine beetle pheromone-biosynthetic tissues and functional analysis of CYP6DE3
Source: BMC Genomics. 2017 Apr 20;18:311. doi: 10.1186/s12864-017-3696-4 (PMC5397757; doi:10.1186/s12864-017-3696-4)
Supplement: Supplementary file 3 — petal Module Gene Annotations: A list of genes and their annotations found in each petal module. (XLSX 20 kb) [file 12864_2017_3696_MOESM3_ESM.xlsx]

## Sheet: Sheet1
Gene stable ID	Transcript stable ID	gene symbol	Interpro Numbers Smushed	Interpro Text Descriptions Smushed
Purple-Intersection of subnetworks VN11 and VN12
YQE_00371	ENN83270	NA	IPR008917	Transcription factor, Skn-1-like, DNA-binding domain
YQE_00505	ENN83134	NA	IPR000504|IPR012677	RNA recognition motif domain|Nucleotide-binding, alpha-beta plait
YQE_00573	ENN83064	NA	IPR007087|IPR013087|IPR015880	Zinc finger, C2H2|Zinc finger C2H2-type/integrase DNA-binding domain|Zinc finger, C2H2-like
YQE_00620	ENN83017	NA	IPR001128|IPR002401	Cytochrome P450|Cytochrome P450, E-class, group I
YQE_01280	ENN82344	NA	IPR001841|IPR013083|IPR017907	Zinc finger, RING-type|Zinc finger, RING/FYVE/PHD-type|Zinc finger, RING-type, conserved site
YQE_01542	ENN82080	NA	IPR001279	Beta-lactamase-like
YQE_01611	ENN82036	NA	IPR001128|IPR002401|IPR017972	Cytochrome P450|Cytochrome P450, E-class, group I|Cytochrome P450, conserved site
YQE_02362	ENN81223	NA	IPR001680|IPR001810|IPR015943|IPR017986	WD40 repeat|F-box domain|WD40/YVTN repeat-like-containing domain|WD40-repeat-containing domain
YQE_02403	ENN81186	NA	IPR005012	Daxx protein
YQE_02604	ENN80984	NA	NA	NA
YQE_02759	ENN80826	NA	IPR026103|IPR027806	Harbinger transposase-derived nuclease|Harbinger transposase-derived nuclease domain
YQE_02987	ENN80592	NA	IPR001128|IPR002401|IPR017972	Cytochrome P450|Cytochrome P450, E-class, group I|Cytochrome P450, conserved site
YQE_03014	ENN80562	NA	NA	NA
YQE_03043	ENN80532	NA	IPR000718|IPR008753|IPR018497	Peptidase M13|Peptidase M13, N-terminal domain|Peptidase M13, C-terminal domain
YQE_04609	ENN78932	NA	IPR007871	Methyltransferase TRM13
YQE_04639	ENN78901	NA	NA	NA
YQE_04640	ENN78902	NA	IPR001190|IPR006626|IPR011050|IPR012334|IPR017448	SRCR domain|Parallel beta-helix repeat|Pectin lyase fold/virulence factor|Pectin lyase fold|Speract/scavenger receptor-related
YQE_04641	ENN78903	NA	IPR000859|IPR001190|IPR006626|IPR011050|IPR012334|IPR017448	CUB domain|SRCR domain|Parallel beta-helix repeat|Pectin lyase fold/virulence factor|Pectin lyase fold|Speract/scavenger receptor-related
YQE_04650	ENN78894	NA	IPR002198|IPR002347|IPR016040	Short-chain dehydrogenase/reductase SDR|Glucose/ribitol dehydrogenase|NAD(P)-binding domain
YQE_04978	ENN78561	NA	IPR001680|IPR015943|IPR017986|IPR019775|IPR021772	WD40 repeat|WD40/YVTN repeat-like-containing domain|WD40-repeat-containing domain|WD40 repeat, conserved site|Protein of unknown function DUF3337
YQE_08629	ENN74859	NA	NA	NA
YQE_09638	ENN73769	NA	IPR006076	FAD dependent oxidoreductase
YQE_10419	ENN72948	NA	IPR001680|IPR015943|IPR017986|IPR019775|IPR020472|IPR027106	WD40 repeat|WD40/YVTN repeat-like-containing domain|WD40-repeat-containing domain|WD40 repeat, conserved site|G-protein beta WD-40 repeat|U4/U6 small nuclear ribonucleoprotein Prp4
YQE_10908	ENN72451	NA	IPR001128|IPR017972	Cytochrome P450|Cytochrome P450, conserved site
YQE_11424	ENN71887	NA	IPR001680|IPR015943|IPR017986	WD40 repeat|WD40/YVTN repeat-like-containing domain|WD40-repeat-containing domain
YQE_11943	ENN71370	NA	NA	NA
YQE_12469	ENN70804	NA	IPR000719|IPR001245|IPR002290|IPR008271|IPR011009|IPR017441	Protein kinase domain|Serine-threonine/tyrosine-protein kinase catalytic domain|Serine/threonine- / dual specificity protein kinase, catalytic domain|Serine/threonine-protein kinase, active site|Protein kinase-like domain|Protein kinase, ATP binding site
YQE_12665	ENN70626	NA	IPR025476	Helitron helicase-like domain
YQE_02812	ENN80768	NA	IPR001128|IPR002403|IPR017972	Cytochrome P450|Cytochrome P450, E-class, group IV|Cytochrome P450, conserved site
YQE_03971	ENN79508	NA	IPR000734|IPR013818|IPR029058	Lipase|Lipase, N-terminal|Alpha/Beta hydrolase fold
YQE_04789	ENN78751	NA	IPR008930|IPR009048|IPR011626|IPR022041	Terpenoid cyclases/protein prenyltransferase alpha-alpha toroid|Alpha-macroglobulin, receptor-binding|Alpha-macroglobulin complement component|Farnesoic acid O-methyl transferase
Blue-Intersection of subnetworks VN7, VN8 and VN9
Gene stable ID	Transcript stable ID	gene symbol	Interpro Numbers Smushed	Interpro Text Descriptions Smushed
YQE_00058	ENN83587	NA	IPR002085|IPR011032	Alcohol dehydrogenase superfamily, zinc-type|GroES (chaperonin 10)-like
YQE_00244	ENN83397	NA	IPR000225|IPR002652|IPR011989|IPR016024|IPR024931	Armadillo|Importin-alpha, importin-beta-binding domain|Armadillo-like helical|Armadillo-type fold|Importin subunit alpha
YQE_00274	ENN83366	NA	IPR002312|IPR004115|IPR004364|IPR004365|IPR004524|IPR006195|IPR012340|IPR018150	Aspartyl/Asparaginyl-tRNA synthetase, class IIb|GAD domain|Aminoacyl-tRNA synthetase, class II (D/K/N)|OB-fold nucleic acid binding domain, AA-tRNA synthetase-type|Aspartate-tRNA ligase, class IIb, bacterial/mitochondrial-type|Aminoacyl-tRNA synthetase, class II|Nucleic acid-binding, OB-fold|Aminoacyl-tRNA synthetase, class II (D/K/N)-like
YQE_00292	ENN83349	NA	IPR002018|IPR029058	Carboxylesterase, type B|Alpha/Beta hydrolase fold
YQE_00622	ENN83016	NA	IPR001849|IPR011993	Pleckstrin homology domain|Pleckstrin homology-like domain
YQE_00694	ENN82940	NA	IPR019164	Protein of unknown function DUF2053, membrane
YQE_00773	ENN82859	NA	IPR002483|IPR010541|IPR013881|IPR027104	PWI domain|Domain of unknown function DUF1115|Pre-mRNA-splicing factor 3|U4/U6 small nuclear ribonucleoprotein Prp3
YQE_00942	ENN82688	NA	IPR000175	Sodium:neurotransmitter symporter
YQE_01099	ENN82528	NA	IPR000504|IPR012677	RNA recognition motif domain|Nucleotide-binding, alpha-beta plait
YQE_01173	ENN82453	NA	IPR011701|IPR016196|IPR020846|IPR024989	Major facilitator superfamily|Major facilitator superfamily domain, general substrate transporter|Major facilitator superfamily domain|Major facilitator superfamily associated domain
YQE_01235	ENN82386	NA	IPR000683|IPR016040	Oxidoreductase, N-terminal|NAD(P)-binding domain
YQE_01330	ENN82294	NA	IPR004119|IPR011009|IPR015897	Protein of unknown function DUF227|Protein kinase-like domain|CHK kinase-like
YQE_01868	ENN81741	NA	IPR001128|IPR001128|IPR002401|IPR002401|IPR017972	Cytochrome P450|Cytochrome P450|Cytochrome P450, E-class, group I|Cytochrome P450, E-class, group I|Cytochrome P450, conserved site
YQE_02119	ENN81425	MK	IPR004856|IPR006204|IPR006205|IPR006206|IPR013750|IPR014721|IPR020568	Glycosyl transferase, ALG6/ALG8|GHMP kinase N-terminal domain|Mevalonate kinase|Mevalonate/galactokinase|GHMP kinase, C-terminal domain|Ribosomal protein S5 domain 2-type fold, subgroup|Ribosomal protein S5 domain 2-type fold
YQE_02404	ENN81187	NA	IPR008386	ATPase, F0 complex, subunit E, mitochondrial
YQE_03066	ENN80509	NA	IPR000418|IPR003118|IPR011991|IPR013761	Ets domain|Pointed domain|Winged helix-turn-helix DNA-binding domain|Sterile alpha motif/pointed domain
YQE_03223	ENN80364	NA	IPR002312|IPR004115|IPR004364|IPR004365|IPR004524|IPR006195|IPR012340|IPR018150	Aspartyl/Asparaginyl-tRNA synthetase, class IIb|GAD domain|Aminoacyl-tRNA synthetase, class II (D/K/N)|OB-fold nucleic acid binding domain, AA-tRNA synthetase-type|Aspartate-tRNA ligase, class IIb, bacterial/mitochondrial-type|Aminoacyl-tRNA synthetase, class II|Nucleic acid-binding, OB-fold|Aminoacyl-tRNA synthetase, class II (D/K/N)-like
YQE_03243	ENN80248	NA	IPR002018|IPR019819|IPR029058	Carboxylesterase, type B|Carboxylesterase type B, conserved site|Alpha/Beta hydrolase fold
YQE_04056	ENN79503	NA	IPR000683|IPR016040	Oxidoreductase, N-terminal|NAD(P)-binding domain
YQE_04068	ENN79424	NA	IPR002018|IPR019819|IPR029058	Carboxylesterase, type B|Carboxylesterase type B, conserved site|Alpha/Beta hydrolase fold
YQE_04185	ENN79359	NA	IPR001619|IPR027482	Sec1-like protein|Sec1-like, domain 2
YQE_04530	ENN79012	NA	IPR001727|IPR008012	Uncharacterised protein family UPF0016|Proteasome maturation factor UMP1
YQE_04571	ENN78970	NA	IPR002213	UDP-glucuronosyl/UDP-glucosyltransferase
YQE_04735	ENN78798	OBP3	IPR006170|IPR023316	Pheromone/general odorant binding protein|Pheromone/general odorant binding protein, PBP/GOBP, domain
YQE_05615	ENN77938	NA	IPR007867	Glucose-methanol-choline oxidoreductase, C-terminal
YQE_06027	ENN77501	NA	IPR004119|IPR011009|IPR015897	Protein of unknown function DUF227|Protein kinase-like domain|CHK kinase-like
YQE_06028	ENN77502	NA	IPR007867	Glucose-methanol-choline oxidoreductase, C-terminal
YQE_06168	ENN77342	NA	IPR008914	Phosphatidylethanolamine-binding protein PEBP
YQE_07092	ENN76370	NA	IPR002085|IPR011032|IPR013149|IPR016040	Alcohol dehydrogenase superfamily, zinc-type|GroES (chaperonin 10)-like|Alcohol dehydrogenase, C-terminal|NAD(P)-binding domain
YQE_09371	ENN74030	NA	NA	NA
YQE_10685	ENN72584	NA	IPR001452	Src homology-3 domain
YQE_10951	ENN72408	NA	IPR008162	Inorganic pyrophosphatase
YQE_11313	ENN72022	IDS	IPR000092|IPR008949	Polyprenyl synthetase|Terpenoid synthase
YQE_12260	ENN71049	NA	IPR001356|IPR009057|IPR020479	Homeobox domain|Homeodomain-like|Homeodomain, metazoa
YQE_02503	ENN81135	NA	IPR000731|IPR000731|IPR002202|IPR002202|IPR004554|IPR004554|IPR004816|IPR004816|IPR009023|IPR009023|IPR009023|IPR009023|IPR009029|IPR009029|IPR009029|IPR009029|IPR023074|IPR023074|IPR023076|IPR023076|IPR023282|IPR023282	Sterol-sensing domain|Sterol-sensing domain|Hydroxymethylglutaryl-CoA reductase, class I/II|Hydroxymethylglutaryl-CoA reductase, class I/II|Hydroxymethylglutaryl-CoA reductase, eukaryotic/arcaheal type|Hydroxymethylglutaryl-CoA reductase, eukaryotic/arcaheal type|Hydroxymethylglutaryl-CoA reductase, metazoan|Hydroxymethylglutaryl-CoA reductase, metazoan|Hydroxymethylglutaryl-CoA reductase, class …
YQE_02884	ENN80701	NA	IPR001128|IPR002402	Cytochrome P450|Cytochrome P450, E-class, group II
YQE_02361	ENN81222	NA	IPR004567	Type II pantothenate kinase
YQE_09494	ENN73922	NA	IPR000092|IPR001841|IPR006845|IPR008949|IPR013083|IPR017446|IPR017907	Polyprenyl synthetase|Zinc finger, RING-type|Pex, N-terminal|Terpenoid synthase|Zinc finger, RING/FYVE/PHD-type|Polyprenyl synthetase-related|Zinc finger, RING-type, conserved site
Orange- Intersection of subnetworks VN6 and VN13
YQE_06277	ENN77453	CYP345F1	IPR001128|IPR002401|IPR017972	Cytochrome P450|Cytochrome P450, E-class, group I|Cytochrome P450, conserved site
YQE_01901	ENN81695	NA	IPR000537|IPR026046	UbiA prenyltransferase family|UbiA prenyltransferase domain containing protein 1
YQE_01841	ENN81781	NA	IPR001128|IPR002401|IPR017972	Cytochrome P450|Cytochrome P450, E-class, group I|Cytochrome P450, conserved site
YQE_08160	ENN75279	NA	IPR002655|IPR009075	Acyl-CoA oxidase, C-terminal|Acyl-CoA dehydrogenase/oxidase C-terminal
YQE_01079	ENN82549	NA	IPR001128|IPR002401|IPR017972	Cytochrome P450|Cytochrome P450, E-class, group I|Cytochrome P450, conserved site
YQE_01078	ENN82550	CYP6DK1	IPR001128|IPR002401|IPR017972	Cytochrome P450|Cytochrome P450, E-class, group I|Cytochrome P450, conserved site
YQE_11963	ENN71348	NA	IPR002198|IPR002347|IPR016040	Short-chain dehydrogenase/reductase SDR|Glucose/ribitol dehydrogenase|NAD(P)-binding domain
YQE_00207	ENN83434	NA	IPR001128|IPR002402|IPR008072	Cytochrome P450|Cytochrome P450, E-class, group II|Cytochrome P450, E-class, CYP3A
YQE_00223	ENN83420	NA	IPR000070|IPR011050|IPR012334	Pectinesterase, catalytic|Pectin lyase fold/virulence factor|Pectin lyase fold
YQE_00283	ENN83358	NA	NA	NA
YQE_00343	ENN83296	NA	IPR000070|IPR011050|IPR012334|IPR018040	Pectinesterase, catalytic|Pectin lyase fold/virulence factor|Pectin lyase fold|Pectinesterase, active site
YQE_00367	ENN83276	NA	IPR000757|IPR008985|IPR013320	Glycoside hydrolase, family 16|Concanavalin A-like lectin/glucanases superfamily|Concanavalin A-like lectin/glucanase, subgroup
YQE_00395	ENN83246	NA	NA	NA
YQE_00457	ENN83182	NA	IPR000070|IPR011050|IPR012334	Pectinesterase, catalytic|Pectin lyase fold/virulence factor|Pectin lyase fold
YQE_00464	ENN83176	NA	IPR002504|IPR002504|IPR002504|IPR002504|IPR016064|IPR016064|IPR017437|IPR017437|IPR017438|IPR017438	Inorganic polyphosphate/ATP-NAD kinase, predicted|Inorganic polyphosphate/ATP-NAD kinase|Inorganic polyphosphate/ATP-NAD kinase, predicted|Inorganic polyphosphate/ATP-NAD kinase|ATP-NAD kinase-like domain|ATP-NAD kinase-like domain|ATP-NAD kinase, PpnK-type, all-beta|ATP-NAD kinase, PpnK-type, all-beta|Inorganic polyphosphate/ATP-NAD kinase, domain 1|Inorganic polyphosphate/ATP-NAD kinase, domain…
YQE_00731	ENN82903	NA	NA	NA
YQE_01080	ENN82548	NA	IPR001128|IPR002401|IPR017972	Cytochrome P450|Cytochrome P450, E-class, group I|Cytochrome P450, conserved site
YQE_01168	ENN82457	NA	IPR001309|IPR029030	Peptidase C14, ICE, catalytic subunit p20|Caspase-like domain
YQE_01289	ENN82335	NA	IPR000322|IPR017853	Glycoside hydrolase, family 31|Glycoside hydrolase, superfamily
YQE_01329	ENN82295	CYP6DH1	IPR001128|IPR002401|IPR017972	Cytochrome P450|Cytochrome P450, E-class, group I|Cytochrome P450, conserved site
YQE_01450	ENN82174	NA	IPR006687|IPR006689|IPR027417	Small GTPase superfamily, SAR1-type|Small GTPase superfamily, ARF/SAR type|P-loop containing nucleoside triphosphate hydrolase
YQE_01487	ENN82141	NA	IPR000070|IPR011050|IPR012334	Pectinesterase, catalytic|Pectin lyase fold/virulence factor|Pectin lyase fold
YQE_01502	ENN82122	NA	IPR000743|IPR006626|IPR011050|IPR012334	Glycoside hydrolase, family 28|Parallel beta-helix repeat|Pectin lyase fold/virulence factor|Pectin lyase fold
YQE_02121	ENN81427	NA	IPR002192|IPR002192|IPR008279|IPR008279|IPR013815|IPR013815|IPR013816|IPR013816	Pyruvate phosphate dikinase, PEP/pyruvate-binding|Pyruvate phosphate dikinase, PEP/pyruvate-binding|PEP-utilising enzyme, mobile domain|PEP-utilising enzyme, mobile domain|ATP-grasp fold, subdomain 1|ATP-grasp fold, subdomain 1|ATP-grasp fold, subdomain 2|ATP-grasp fold, subdomain 2
YQE_02417	ENN81172	NA	IPR013781|IPR015883|IPR017853|IPR025705|IPR025705|IPR029018|IPR029019	Glycoside hydrolase, catalytic domain|Glycoside hydrolase family 20, catalytic core|Glycoside hydrolase, superfamily|Beta-hexosaminidase subunit alpha/beta|Beta-hexosaminidase|Chitobiase/beta-hexosaminidase domain 2-like|Beta-hexosaminidase, eukaryotic type, N-terminal
YQE_02471	ENN81103	NA	IPR013022|IPR026040	Xylose isomerase-like, TIM barrel domain|Hydroxypyruvate isomerase-like
YQE_02783	ENN80774	NA	NA	NA
YQE_02827	ENN80755	NA	IPR001395|IPR018170|IPR020471|IPR023210	Aldo/keto reductase|Aldo/keto reductase, conserved site|Aldo/keto reductase subgroup|NADP-dependent oxidoreductase domain
YQE_02876	ENN80708	NA	IPR002018|IPR019826|IPR029058	Carboxylesterase, type B|Carboxylesterase type B, active site|Alpha/Beta hydrolase fold
YQE_03148	ENN80432	NA	IPR000334|IPR009009|IPR014733	Glycoside hydrolase, family 45|RlpA-like double-psi beta-barrel domain|Barwin-like endoglucanase
YQE_03319	ENN80326	NA	IPR008758|IPR008758|IPR029058	Peptidase S28|Peptidase S28|Alpha/Beta hydrolase fold
YQE_03329	ENN80337	NA	IPR006094|IPR016166|IPR016169	FAD linked oxidase, N-terminal|FAD-binding, type 2|CO dehydrogenase flavoprotein-like, FAD-binding, subdomain 2
YQE_03463	ENN80104	NA	IPR004119|IPR011009|IPR015897	Protein of unknown function DUF227|Protein kinase-like domain|CHK kinase-like
YQE_03634	ENN79930	NA	IPR000322|IPR000322|IPR011013|IPR017853|IPR017853|IPR025887	Glycoside hydrolase, family 31|Glycoside hydrolase, family 31|Galactose mutarotase-like domain|Glycoside hydrolase, superfamily|Glycoside hydrolase, superfamily|Glycoside hydrolase family 31, N-terminal domain
YQE_04220	ENN79310	NA	IPR004843|IPR004843|IPR006146|IPR006146|IPR006179|IPR006179|IPR008334|IPR008334|IPR029052|IPR029052	Phosphoesterase domain|Phosphoesterase domain|5prime-Nucleotidase, conserved site|5prime-Nucleotidase, conserved site|5prime-Nucleotidase/apyrase|5prime-Nucleotidase/apyrase|5prime-Nucleotidase, C-terminal|5prime-Nucleotidase, C-terminal|Metallo-dependent phosphatase-like|Metallo-dependent phosphatase-like
YQE_04566	ENN78982	NA	IPR006694	Fatty acid hydroxylase
YQE_04751	ENN78795	NA	IPR010562|IPR027486	Haemolymph juvenile hormone binding|Ribosomal protein S10 domain
YQE_04856	ENN78684	NA	IPR001360|IPR013781|IPR017853|IPR018120	Glycoside hydrolase, family 1|Glycoside hydrolase, catalytic domain|Glycoside hydrolase, superfamily|Glycoside hydrolase, family 1, active site
YQE_04951	ENN78583	NA	IPR005199|IPR013781|IPR017853	Glycoside hydrolase, family 79|Glycoside hydrolase, catalytic domain|Glycoside hydrolase, superfamily
YQE_04960	ENN78593	NA	IPR001360|IPR013781|IPR017853	Glycoside hydrolase, family 1|Glycoside hydrolase, catalytic domain|Glycoside hydrolase, superfamily
YQE_05026	ENN78506	NA	IPR002048|IPR011992|IPR018247	EF-hand domain|EF-hand domain pair|EF-Hand 1, calcium-binding site
YQE_05169	ENN78367	NA	IPR004843|IPR008139|IPR011001|IPR029052	Phosphoesterase domain|Saposin B|Saposin-like|Metallo-dependent phosphatase-like
YQE_05173	ENN78371	NA	IPR000556|IPR000556|IPR008928|IPR008928|IPR012341|IPR012341|IPR027390|IPR027390	Glycoside hydrolase, 48F|Glycoside hydrolase, 48F|Six-hairpin glycosidase-like|Six-hairpin glycosidase-like|Six-hairpin glycosidase|Six-hairpin glycosidase|Endoglucanase F, domain 3|Endoglucanase F, domain 3
YQE_05175	ENN78374	NA	IPR000556|IPR008928|IPR012341|IPR023309|IPR027390	Glycoside hydrolase, 48F|Six-hairpin glycosidase-like|Six-hairpin glycosidase|Endo-1,4-beta-glucanase, bacterial, domain 2|Endoglucanase F, domain 3
YQE_05176	ENN78375	NA	IPR000556|IPR008928|IPR012341|IPR023309|IPR027390	Glycoside hydrolase, 48F|Six-hairpin glycosidase-like|Six-hairpin glycosidase|Endo-1,4-beta-glucanase, bacterial, domain 2|Endoglucanase F, domain 3
YQE_05274	ENN78120	NA	NA	NA
YQE_05388	ENN78237	NA	IPR002198|IPR002347|IPR002539|IPR003033|IPR016040|IPR020904|IPR029069	Short-chain dehydrogenase/reductase SDR|Glucose/ribitol dehydrogenase|MaoC-like domain|SCP2 sterol-binding domain|NAD(P)-binding domain|Short-chain dehydrogenase/reductase, conserved site|HotDog domain
YQE_05632	ENN77955	NA	NA	NA
YQE_06569	ENN76922	NA	IPR011598	Myc-type, basic helix-loop-helix (bHLH) domain
YQE_06623	ENN76782	NA	IPR001345|IPR005952|IPR013078|IPR029033	Phosphoglycerate/bisphosphoglycerate mutase, active site|Phosphoglycerate mutase 1|Histidine phosphatase superfamily, clade-1|Histidine phosphatase superfamily
YQE_06993	ENN76542	NA	IPR000101|IPR029055	Gamma-glutamyltranspeptidase|Nucleophile aminohydrolases, N-terminal
YQE_07034	ENN76585	NA	IPR000086|IPR003293|IPR015797|IPR020084|IPR020476	NUDIX hydrolase domain|Nudix hydrolase 6-like|NUDIX hydrolase domain-like|NUDIX hydrolase, conserved site|NUDIX hydrolase
YQE_07157	ENN76189	NA	IPR005809|IPR005811|IPR011761|IPR013650|IPR013815|IPR013816|IPR016102|IPR017866	Succinyl-CoA synthetase, beta subunit|ATP-citrate lyase/succinyl-CoA ligase|ATP-grasp fold|ATP-grasp fold, succinyl-CoA synthetase-type|ATP-grasp fold, subdomain 1|ATP-grasp fold, subdomain 2|Succinyl-CoA synthetase-like|Succinyl-CoA synthetase, beta subunit, conserved site
YQE_07372	ENN76100	NA	NA	NA
YQE_07608	ENN75879	NA	IPR018108|IPR023395	Mitochondrial substrate/solute carrier|Mitochondrial carrier domain
YQE_07676	ENN75715	NA	IPR001944|IPR008979|IPR013781|IPR017853|IPR019801	Glycoside hydrolase, family 35|Galactose-binding domain-like|Glycoside hydrolase, catalytic domain|Glycoside hydrolase, superfamily|Glycoside hydrolase, family 35, conserved site
YQE_07827	ENN75649	NA	IPR001753|IPR029045	Crotonase superfamily|ClpP/crotonase-like domain
YQE_07921	ENN75578	NA	IPR002500|IPR014729	Phosphoadenosine phosphosulphate reductase|Rossmann-like alpha/beta/alpha sandwich fold
YQE_07958	ENN75407	NA	IPR000566|IPR011038|IPR012674	Lipocalin/cytosolic fatty-acid binding domain|Calycin-like|Calycin
YQE_08022	ENN75473	NA	IPR007248	Mpv17/PMP22
YQE_08458	ENN75001	NA	NA	NA
YQE_08824	ENN74707	NA	IPR004877|IPR006593	Cytochrome b561, eukaryote|Cytochrome b561/ferric reductase transmembrane
YQE_08985	ENN74400	NA	IPR008974|IPR013323	TRAF-like|SIAH-type domain
YQE_09176	ENN74203	NA	IPR011990|IPR019412	Tetratricopeptide-like helical|Outer membrane protein, IML2, mitochondrial/Tetratricopeptide repeat protein 39
YQE_09424	ENN73968	NA	IPR002159	CD36 antigen
YQE_09472	ENN73929	NA	IPR001440|IPR001623|IPR011990|IPR013026|IPR013105|IPR019734	Tetratricopeptide TPR1|DnaJ domain|Tetratricopeptide-like helical|Tetratricopeptide repeat-containing domain|Tetratricopeptide TPR2|Tetratricopeptide repeat
YQE_09560	ENN73840	NA	IPR000743|IPR006626|IPR011050|IPR012334	Glycoside hydrolase, family 28|Parallel beta-helix repeat|Pectin lyase fold/virulence factor|Pectin lyase fold
YQE_09821	ENN73573	NA	IPR001563|IPR018202|IPR029058	Peptidase S10, serine carboxypeptidase|Peptidase S10, serine carboxypeptidase, active site|Alpha/Beta hydrolase fold
YQE_10054	ENN73290	NA	IPR001580|IPR008985|IPR009033|IPR009169|IPR013320|IPR018124	Calreticulin/calnexin|Concanavalin A-like lectin/glucanases superfamily|Calreticulin/calnexin, P domain|Calreticulin|Concanavalin A-like lectin/glucanase, subgroup|Calreticulin/calnexin, conserved site
YQE_10078	ENN73314	NA	IPR003650|IPR003650|IPR011598|IPR011598	Orange|Orange|Myc-type, basic helix-loop-helix (bHLH) domain|Myc-type, basic helix-loop-helix (bHLH) domain
YQE_10634	ENN72831	NA	IPR001139|IPR013780|IPR013781|IPR017853	Glycoside hydrolase, family 30|Glycosyl hydrolase, family 13, all-beta|Glycoside hydrolase, catalytic domain|Glycoside hydrolase, superfamily
YQE_10771	ENN72673	NA	IPR000941|IPR020809|IPR020810|IPR020811|IPR029017|IPR029065	Enolase|Enolase, conserved site|Enolase, C-terminal|Enolase, N-terminal|Enolase N-terminal domain-like|Enolase C-terminal domain-like
YQE_10919	ENN72428	NA	IPR011992|IPR018247	EF-hand domain pair|EF-Hand 1, calcium-binding site
YQE_10920	ENN72429	NA	IPR000757|IPR008985|IPR013320	Glycoside hydrolase, family 16|Concanavalin A-like lectin/glucanases superfamily|Concanavalin A-like lectin/glucanase, subgroup
YQE_11149	ENN72189	NA	IPR009617	Adipose-regulatory protein, Seipin
YQE_11405	ENN71972	NA	IPR009582	Signal peptidase complex subunit 2
YQE_11589	ENN71743	NA	IPR005475|IPR005476|IPR009014|IPR027110|IPR029061	Transketolase-like, pyrimidine-binding domain|Transketolase, C-terminal|Transketolase, C-terminal/Pyruvate-ferredoxin oxidoreductase, domain II|Pyruvate dehydrogenase E1 component subunit beta|Thiamin diphosphate-binding fold
YQE_11812	ENN71519	NA	IPR001672|IPR018189|IPR023096|IPR029006	Phosphoglucose isomerase (PGI)|Phosphoglucose isomerase, conserved site|Phosphoglucose isomerase, C-terminal|ADF-H/Gelsolin-like domain
YQE_12029	ENN71096	NA	IPR006424|IPR016040|IPR020828|IPR020829|IPR020830|IPR020831	Glyceraldehyde-3-phosphate dehydrogenase, type I|NAD(P)-binding domain|Glyceraldehyde 3-phosphate dehydrogenase, NAD(P) binding domain|Glyceraldehyde 3-phosphate dehydrogenase, catalytic domain|Glyceraldehyde 3-phosphate dehydrogenase, active site|Glyceraldehyde/Erythrose phosphate dehydrogenase family
YQE_12056	ENN71124	NA	IPR000089|IPR000089|IPR001078|IPR001078|IPR003016|IPR003016|IPR004167|IPR004167|IPR006257|IPR011053|IPR011053|IPR023213|IPR023213	Biotin/lipoyl attachment|Biotin/lipoyl attachment|2-oxoacid dehydrogenase acyltransferase, catalytic domain|2-oxoacid dehydrogenase acyltransferase, catalytic domain|2-oxo acid dehydrogenase, lipoyl-binding site|2-oxo acid dehydrogenase, lipoyl-binding site|E3 binding|E3 binding|Dihydrolipoyllysine-residue acetyltransferase component of pyruvate dehydrogenase complex|Single hybrid motif|Single hy…
YQE_12426	ENN71027	NA	IPR002213	UDP-glucuronosyl/UDP-glucosyltransferase
YQE_12557	ENN70727	NA	IPR006977	Yip1 domain
YQE_12855	ENN70347	NA	IPR001327|IPR004099|IPR006338|IPR012999|IPR013027|IPR016156|IPR023753	Pyridine nucleotide-disulphide oxidoreductase, NAD-binding domain|Pyridine nucleotide-disulphide oxidoreductase, dimerisation domain|Thioredoxin/glutathione reductase selenoprotein|Pyridine nucleotide-disulphide oxidoreductase, class I, active site|FAD-dependent pyridine nucleotide-disulphide oxidoreductase|FAD/NAD-linked reductase, dimerisation domain|Pyridine nucleotide-disulphide oxidoreductas…
YQE_13010	ENN70224	NA	NA	NA
