# Supplementary material for: Comparative transcriptomics of mountain pine beetle pheromone-biosynthetic tissues and functional analysis of CYP6DE3
Source: BMC Genomics. 2017 Apr 20;18:311. doi: 10.1186/s12864-017-3696-4 (PMC5397757; doi:10.1186/s12864-017-3696-4)
Supplement: Supplementary file 4 — Differentially Expressed Genes for Each Comparison: A list of all the genes that have greater than two fold differential expression for each considered comparison of sex and feeding status. (XLSX 1704 kb) [file 12864_2017_3696_MOESM4_ESM.xlsx]

## Sheet: 2FoldMF>MU
ID	ID	GeneName	Interprot	InterprotShort	Description	basemean	log2(MF/MU)	Fold Change	lfcSE	stat	pvalue	padj	fedFemale1	fedFemale2	fedFemale3	fedFemale4	fedMale1	fedMale2	fedMale3	fedMale4	unfedFemale1	unfedFemale2	unfedFemale3	unfedFemale4	unfedMale1	unfedMale2	unfedMale3	unfedMale4	fedFemale	fedMale	unfedFemale	unfedMale
YQE_01329	ENN82295	CYP6DH1	IPR001128|IPR002401|IPR017972	Cyt_P450|Cyt_P450_E_grp-I|Cyt_P450_CS	Cytochrome P450|Cytochrome P450, E-class, group I|Cytochrome P450, conserved site	1261.3	7.81553	225.273	0.508137	15.3808	2.20329e-53	1.22899e-50	2670	2024.1	584.355	202.29	3490.12	3160.97	3521.41	4490.97	2.03993	4.6165	1.02605	2.54675	5.33467	8.74805	5.20301	7.03146	1370.19	3665.87	2.55731	6.5793
YQE_01841	ENN81781	NA	IPR001128|IPR002401|IPR017972	Cyt_P450|Cyt_P450_E_grp-I|Cyt_P450_CS	Cytochrome P450|Cytochrome P450, E-class, group I|Cytochrome P450, conserved site	1900.88	7.70681	208.92	0.524291	14.6995	6.49564e-49	2.33759e-46	4201.54	3143.48	946.893	261.497	5036.24	4528.63	5423.92	6818.03	2.03993	6.92475	1.02605	3.82013	6.22378	14.315	12.4872	7.03146	2138.35	5451.7	3.45272	10.0144
YQE_10690	ENN72589	NA	NA	NA	NA	22114.4	7.60714	194.974	0.273743	27.7893	5.84029e-170	3.25771e-166	29413	35311.3	34412.5	45136.3	48025.9	56222.2	45858.7	58060.6	227.452	118.49	52.3287	112.057	216.054	197.229	247.663	218.757	36068.3	52041.9	127.582	219.926
YQE_05116	ENN78415	NA	IPR000743|IPR006626|IPR011050|IPR012334	Glyco_hydro_28|PbH1|Pectin_lyase_fold/virulence|Pectin_lyas_fold	Glycoside hydrolase, family 28|Parallel beta-helix repeat|Pectin lyase fold/virulence factor|Pectin lyase fold	2649.11	7.51515	182.93	0.333569	22.5295	2.13332e-112	3.96655e-109	2040.29	3716.26	3272.39	5521.04	7317.57	4918.02	5523.81	9906.46	12.2396	6.92475	23.5992	14.0071	18.6713	25.4489	41.6241	27.3446	3637.49	6916.47	14.1927	28.2722
YQE_11895	ENN71478	CYP6DH1	IPR001128|IPR002401|IPR017972	Cyt_P450|Cyt_P450_E_grp-I|Cyt_P450_CS	Cytochrome P450|Cytochrome P450, E-class, group I|Cytochrome P450, conserved site	1220.21	7.29606	157.157	0.587707	12.4144	2.18183e-35	3.57948e-33	2555.09	1863.89	592.703	184.528	3344.16	2964.68	3554.71	4422.27	3.0599	10.0024	1.02605	5.09351	2.66734	7.95278	2.0812	9.37528	1299.05	3571.45	4.79547	5.51915
YQE_06277	ENN77453	CYP345F1	IPR001128|IPR002401|IPR017972	Cyt_P450|Cyt_P450_E_grp-I|Cyt_P450_CS	Cytochrome P450|Cytochrome P450, E-class, group I|Cytochrome P450, conserved site	389.367	6.93784	122.602	0.328264	21.1349	3.7971e-99	6.0515e-96	232.075	317.28	373.272	281.232	779.546	1709.04	1148.16	1339.56	5.09983	3.84709	5.13026	5.09351	7.11289	13.5197	2.0812	7.81274	300.965	1244.08	4.79267	7.63164
YQE_08825	ENN74708	NA	IPR004877|IPR006593	Cyt_b561_euk|Cyt_b561/ferric_Rdtase_TM	Cytochrome b561, eukaryote|Cytochrome b561/ferric reductase transmembrane	200.52	6.80438	111.769	0.442842	15.3653	2.79934e-53	1.48712e-50	304.646	389.532	429.322	229.92	218.403	450.196	634.934	533.821	3.0599	0	4.10421	1.27338	1.77822	2.38583	4.16241	0.781274	338.355	459.338	2.10937	2.27693
YQE_10691	ENN72590	NA	NA	NA	NA	53799.1	6.4059	84.7945	0.210831	30.3841	8.91815e-203	9.94908e-199	57012.6	86136.8	71409.4	72518.5	134713	143164	116294	170750	645.638	672.471	724.393	676.163	1147.84	1167.47	2408.99	1344.57	71769.3	141230	679.666	1517.22
YQE_09540	ENN73848	NA	NA	NA	NA	10518.6	6.14871	70.949	0.60395	10.1808	2.41499e-24	1.98101e-22	57014.1	62112.6	18688.6	2614.97	6569.38	5582.65	6460.71	8748.66	213.173	56.9369	133.387	34.3812	8.00201	8.74805	27.0556	25.0008	35107.6	6840.35	109.469	17.2016
YQE_05169	ENN78367	NA	IPR004843|IPR008139|IPR011001|IPR029052	PEstase_dom|SaposinB|Saposin-like|Metallo-depent_PP-like	Phosphoesterase domain|Saposin B|Saposin-like|Metallo-dependent phosphatase-like	9824.02	6.14149	70.595	0.34033	18.0457	8.52956e-73	7.92965e-70	12083	18469.3	16025.6	11274	20072.5	27820.4	24106.8	25936.8	109.136	36.1626	122.1	47.1149	271.179	431.836	245.582	132.817	14463	24484.1	78.6286	270.353
YQE_04995	ENN78540	NA	IPR000169|IPR000668|IPR012599|IPR013128|IPR025660|IPR025661	Pept_cys_AS|Peptidase_C1A_C|Propeptide_C1A|Peptidase_C1A|Pept_his_AS|Pept_asp_AS	Cysteine peptidase, cysteine active site|Peptidase C1A, papain C-terminal|Peptidase C1A, propeptide|Peptidase C1A, papain|Cysteine peptidase, histidine active site|Cysteine peptidase, asparagine active site	2959.22	6.04344	65.9563	0.448597	13.4719	2.28988e-41	5.32207e-39	616.851	2019.91	2579.51	3966.86	5962.83	5681.86	9637.67	16399.6	30.599	15.3883	57.459	17.8273	56.9032	95.4333	125.913	82.815	2295.78	9420.49	30.3184	90.2661
YQE_05805	ENN77734	NA	IPR011701|IPR016196	MFS|MFS_dom_general_subst_transpt	Major facilitator superfamily|Major facilitator superfamily domain, general substrate transporter	713.72	5.66233	50.6444	0.309494	18.2955	8.9953e-75	1.11502e-71	617.607	1207.34	1360.71	971.979	1785.06	1545.82	1323.83	2335.65	53.0382	38.4709	35.9119	29.2877	14.2258	21.4725	47.8677	31.2509	1039.41	1747.59	39.1772	28.7042
YQE_09883	ENN73637	NA	IPR003961|IPR013783	Fibronectin_type3|Ig-like_fold	Fibronectin, type III|Immunoglobulin-like fold	57483.2	5.64488	50.0356	0.225634	25.0179	3.90596e-138	1.08937e-134	63169.8	98126.5	66246.8	60283.4	110490	169851	144727	184798	2564.19	2114.36	3091.5	3188.54	3022.09	2078.86	3808.6	2170.38	71956.6	152467	2739.65	2769.98
YQE_01799	ENN81815	NA	IPR005511|IPR011042|IPR013658	SMP-30|6-blade_b-propeller_TolB-like|SGL	Senescence marker protein-30 (SMP-30)|Six-bladed beta-propeller, TolB-like|SMP-30/Gluconolactonase/LRE-like region	896.282	5.61522	49.0174	0.288083	19.4917	1.29131e-84	1.80073e-81	767.284	1476.45	1340.44	1470.3	1494.22	2029.08	2398.51	3168.58	9.17969	7.69417	12.3126	7.64026	60.4596	27.0394	32.2586	39.0637	1263.62	2272.6	9.20669	39.7053
YQE_09002	ENN74418	NA	IPR011701|IPR016196|IPR020846	MFS|MFS_dom_general_subst_transpt|MFS_dom	Major facilitator superfamily|Major facilitator superfamily domain, general substrate transporter|Major facilitator superfamily domain	363.995	5.60687	48.7344	0.367243	15.2674	1.26018e-52	6.11243e-50	148.165	274.348	288.6	305.902	999.03	1565.02	1210.16	917.371	4.07986	6.15534	6.15632	24.1942	16.8931	18.2914	30.1774	9.37528	254.254	1172.9	10.1464	18.6843
YQE_02503	ENN81135	NA	IPR000731|IPR000731|IPR002202|IPR002202|IPR004554|IPR004554|IPR004816|IPR004816|IPR009023|IPR009023|IPR009023|IPR009023|IPR009029|IPR009029|IPR009029|IPR009029|IPR023074|IPR023074|IPR023076|IPR023076|IPR023282|IPR023282	SSD|SSD|HMG_CoA_Rdtase|HMG_CoA_Rdtase|HMG_CoA_Rdtase_eu_arc|HMG_CoA_Rdtase_eu_arc|HMG_CoA_Rdtase_metazoan|HMG_CoA_Rdtase_metazoan|HMG_CoA_Rdtase_NAD(P)-bd|HMG_CoA_Rdtase_NAD(P)-bd_dom|HMG_CoA_Rdtase_NAD(P)-bd|HMG_CoA_Rdtase_NAD(P)-bd_dom|HMG_CoA_Rdtase_sub-bd|HMG_CoA_Rdtase_sub-bd_dom|HMG_CoA_Rdtase_sub-bd|HMG_CoA_Rdtase_sub-bd_dom|HMG_CoA_Rdtase_cat|HMG_CoA_Rdtase_cat|HMG_CoA_Rdtase_CS|HMG_CoA_R…	Sterol-sensing domain|Sterol-sensing domain|Hydroxymethylglutaryl-CoA reductase, class I/II|Hydroxymethylglutaryl-CoA reductase, class I/II|Hydroxymethylglutaryl-CoA reductase, eukaryotic/arcaheal type|Hydroxymethylglutaryl-CoA reductase, eukaryotic/arcaheal type|Hydroxymethylglutaryl-CoA reductase, metazoan|Hydroxymethylglutaryl-CoA reductase, metazoan|Hydroxymethylglutaryl-CoA reductase, class …	16597.7	5.59427	48.3106	0.477558	11.7143	1.07637e-31	1.501e-29	130.778	144.504	139.53	258.536	61447.9	73095	78612.4	47975.2	106.076	47.7039	27.7034	26.7409	917.563	1803.69	136.319	693.771	168.337	65282.6	52.0562	887.836
YQE_03146	ENN80430	NA	IPR000334|IPR009009|IPR014733	Glyco_hydro_45|RlpA-like_DPBB|Barwin-like_endoglucanase	Glycoside hydrolase, family 45|RlpA-like double-psi beta-barrel domain|Barwin-like endoglucanase	2159.09	5.48397	44.7549	0.473371	11.5849	4.91351e-31	6.60423e-29	1751.52	3913.12	10290.6	1767.32	4597.27	2852.66	5155.25	3952.85	12.2396	12.3107	10.2605	3.82013	41.7883	89.0711	18.7308	76.5648	4430.64	4139.51	9.65773	56.5387
YQE_01868	ENN81741	NA	IPR001128|IPR001128|IPR002401|IPR002401|IPR017972	Cyt_P450|Cyt_P450|Cyt_P450_E_grp-I|Cyt_P450_E_grp-I|Cyt_P450_CS	Cytochrome P450|Cytochrome P450|Cytochrome P450, E-class, group I|Cytochrome P450, E-class, group I|Cytochrome P450, conserved site	5807.49	5.28734	39.0523	0.413278	12.7936	1.77938e-37	3.48258e-35	0	1.04713	2.38512	2.96034	14378.9	19247.5	27039.2	30450.7	6.1198	0	0	0	319.191	675.986	199.795	596.112	1.59815	22779.1	1.52995	447.771
YQE_07359	ENN76110	NA	IPR000070|IPR011050|IPR012334|IPR018040	Pectinesterase_cat|Pectin_lyase_fold/virulence|Pectin_lyas_fold|Pectinesterase_AS	Pectinesterase, catalytic|Pectin lyase fold/virulence factor|Pectin lyase fold|Pectinesterase, active site	8299.16	5.01616	32.3605	0.333254	15.0521	3.3452e-51	1.43535e-48	22769.1	31022.2	25322.8	25467.8	6130.41	6724.14	4877.39	6471.69	494.684	465.497	1087.62	1345.96	208.052	63.6222	192.511	142.973	26145.5	6050.91	848.439	151.79
YQE_08768	ENN74651	NA	IPR018713	DUF2236	Domain of unknown function DUF2236	5585.81	4.98939	31.7656	0.633383	7.87737	3.34336e-15	1.07799e-13	28.7259	117.278	113.293	81.9028	24559.5	20625.8	27795.9	14722.3	19.3794	6.92475	6.15632	8.91364	85.3547	1034.66	55.1519	111.722	85.3001	21925.9	10.3435	321.721
YQE_02765	ENN80815	NA	IPR008979|IPR013784|IPR013784|IPR014766|IPR014766|IPR029411|IPR029413|IPR029413	Galactose-bd-like|Carb-bd-like_fold|Carb-bd-like_fold|CarboxyPept_regulatory_dom|CarboxyPept_regulatory_dom|RG-lyase_III|RG-lyase_II|RG-lyase_II	Galactose-binding domain-like|Carbohydrate-binding-like fold|Carbohydrate-binding-like fold|Carboxypeptidase, regulatory domain|Carboxypeptidase, regulatory domain|Rhamnogalacturonan lyase, domain III|Rhamnogalacturonan lyase, domain II|Rhamnogalacturonan lyase, domain II	208.305	4.93269	30.5413	0.470289	10.4886	9.74253e-26	9.11026e-24	232.831	550.79	1272.46	440.104	216.24	160.022	136.631	287.662	8.15973	2.30825	4.10421	6.36688	4.44556	3.97639	2.0812	4.68764	624.047	200.139	5.23477	3.7977
YQE_02135	ENN81442	NA	IPR000169|IPR000668|IPR012599|IPR013128|IPR025660|IPR025661	Pept_cys_AS|Peptidase_C1A_C|Propeptide_C1A|Peptidase_C1A|Pept_his_AS|Pept_asp_AS	Cysteine peptidase, cysteine active site|Peptidase C1A, papain C-terminal|Peptidase C1A, propeptide|Peptidase C1A, papain|Cysteine peptidase, histidine active site|Cysteine peptidase, asparagine active site	13797.5	4.87652	29.375	0.299531	16.2805	1.35785e-59	1.08201e-56	19187.4	20423.2	14724.5	23712.3	25366.1	29900.7	36272.7	41247.3	1677.84	849.437	2199.86	1314.12	1408.35	563.852	1237.28	674.239	19511.9	33196.7	1510.32	970.93
YQE_04918	ENN78614	NA	NA	NA	NA	13719.5	4.80559	27.9658	0.312201	15.3926	1.83466e-53	1.07724e-50	7265.38	12640.9	11115.9	14823.4	40085.5	40762	40437.1	44831	326.389	364.704	976.802	822.601	1474.15	982.168	1702.42	901.59	11461.4	41528.9	622.624	1265.08
YQE_05118	ENN78417	NA	IPR000743|IPR000743|IPR006626|IPR006626|IPR011050|IPR011050|IPR012334|IPR012334	Glyco_hydro_28|Glyco_hydro_28|PbH1|PbH1|Pectin_lyase_fold/virulence|Pectin_lyase_fold/virulence|Pectin_lyas_fold|Pectin_lyas_fold	Glycoside hydrolase, family 28|Glycoside hydrolase, family 28|Parallel beta-helix repeat|Parallel beta-helix repeat|Pectin lyase fold/virulence factor|Pectin lyase fold/virulence factor|Pectin lyase fold|Pectin lyase fold	1145.09	4.76559	27.201	0.338851	14.0639	6.32568e-45	1.68022e-42	1142.23	1229.33	1428.69	1747.59	3320.37	2453.68	2288.29	4007.24	66.2978	28.4684	105.683	137.525	136.034	67.5986	90.5323	71.8772	1386.96	3017.39	84.4936	91.5106
YQE_03181	ENN80397	NA	IPR000668|IPR013128|IPR013201|IPR025660|IPR025661	Peptidase_C1A_C|Peptidase_C1A|Prot_inhib_I29|Pept_his_AS|Pept_asp_AS	Peptidase C1A, papain C-terminal|Peptidase C1A, papain|Proteinase inhibitor I29, cathepsin propeptide|Cysteine peptidase, histidine active site|Cysteine peptidase, asparagine active site	48736.2	4.66773	25.4171	0.340452	13.7104	8.7972e-43	2.18092e-40	70060.2	104705	88645.4	87896.5	81166.9	110463	92683.1	123087	4215.52	1201.83	1214.85	1210.98	2111.64	4040.01	3848.14	3229	87826.7	101850	1960.79	3307.2
YQE_00686	ENN82949	NA	IPR000668|IPR013128|IPR013201|IPR025660|IPR025661	Peptidase_C1A_C|Peptidase_C1A|Prot_inhib_I29|Pept_his_AS|Pept_asp_AS	Peptidase C1A, papain C-terminal|Peptidase C1A, papain|Proteinase inhibitor I29, cathepsin propeptide|Cysteine peptidase, histidine active site|Cysteine peptidase, asparagine active site	18832.3	4.64861	25.0826	0.32857	14.148	1.92073e-45	5.35691e-43	26783.9	40824.4	33637.4	35202.4	31423	41748.8	35807.7	47523	1624.81	487.81	503.792	520.811	817.983	1626.34	1519.28	1265.66	34112	39125.6	784.305	1307.32
YQE_10920	ENN72429	NA	IPR000757|IPR008985|IPR013320	Glyco_hydro_16|ConA-like_lec_gl_sf|ConA-like_subgrp	Glycoside hydrolase, family 16|Concanavalin A-like lectin/glucanases superfamily|Concanavalin A-like lectin/glucanase, subgroup	455.949	4.62249	24.6325	0.324427	14.2482	4.60263e-46	1.4263e-43	435.424	300.526	419.781	175.647	1286.63	1198.03	1664.84	1569.98	15.2995	7.69417	10.2605	14.0071	64.0161	74.7561	33.2992	25.0008	332.845	1429.87	11.8153	49.268
YQE_12777	ENN70602	NA	NA	NA	NA	7334.11	4.56034	23.5939	0.374429	12.1795	3.99864e-34	6.37269e-32	4462.34	4378.05	2554.47	5851.61	15892.6	17170.4	19049.2	42997.6	279.471	281.607	616.658	597.214	1358.56	678.372	725.299	452.357	4311.62	23777.4	443.737	803.648
YQE_12900	ENN70394	NA	IPR002259|IPR016196	Eqnu_transpt|MFS_dom_general_subst_transpt	Equilibrative nucleoside transporter|Major facilitator superfamily domain, general substrate transporter	1093.58	4.52558	23.0323	0.297426	15.2158	2.77601e-52	1.23877e-49	1214.05	1233.52	1576.57	1595.62	3322.53	2801.46	2017.32	2583.24	286.61	65.4005	184.69	211.381	99.5805	87.4805	96.7759	121.097	1404.94	2681.14	187.02	101.234
YQE_02456	ENN81088	NA	IPR006029|IPR006201|IPR006202|IPR018000|IPR027361	Neurotrans-gated_channel_TM|Neur_channel|Neur_chan_lig-bd|Neurotransmitter_ion_chnl_CS|Acetylcholine_rcpt_TM	Neurotransmitter-gated ion-channel transmembrane domain|Neurotransmitter-gated ion-channel|Neurotransmitter-gated ion-channel ligand-binding|Neurotransmitter-gated ion-channel, conserved site|Nicotinic acetylcholine-gated receptor, transmembrane domain	41.5966	4.49352	22.5259	0.51371	8.74718	2.18749e-18	9.72257e-17	24.1902	24.084	77.5165	60.1936	95.1457	105.615	73.4824	148.84	20.3993	16.9272	5.13026	3.82013	4.44556	1.59056	1.0406	3.12509	46.4961	105.771	11.5692	2.55045
YQE_06849	ENN76670	NA	IPR008979|IPR010325|IPR011013|IPR013784|IPR014718|IPR014766|IPR015364|IPR029411|IPR029413	Galactose-bd-like|Rhamnogal_lyase|Gal_mutarotase_SF_dom|Carb-bd-like_fold|Glyco_hydro-type_carb-bd_sub|CarboxyPept_regulatory_dom|RhgB_N|RG-lyase_III|RG-lyase_II	Galactose-binding domain-like|Rhamnogalacturonate lyase|Galactose mutarotase-like domain|Carbohydrate-binding-like fold|Glycoside hydrolase-type carbohydrate-binding, subgroup|Carboxypeptidase, regulatory domain|Rhamnogalacturonase B, N-terminal|Rhamnogalacturonan lyase, domain III|Rhamnogalacturonan lyase, domain II	8748	4.41246	21.2952	0.310074	14.2303	5.93938e-46	1.75665e-43	26928.3	32667.3	36033.2	14407	4916.22	6524.64	9674.41	5663.08	401.867	592.451	521.235	560.286	240.06	448.537	151.928	237.507	27508.9	6694.59	518.96	269.508
YQE_02885	ENN80696	NA	IPR000668|IPR013128|IPR013201|IPR025660|IPR025661	Peptidase_C1A_C|Peptidase_C1A|Prot_inhib_I29|Pept_his_AS|Pept_asp_AS	Peptidase C1A, papain C-terminal|Peptidase C1A, papain|Proteinase inhibitor I29, cathepsin propeptide|Cysteine peptidase, histidine active site|Cysteine peptidase, asparagine active site	1145.78	4.38681	20.92	0.386667	11.3452	7.83447e-30	9.82038e-28	1438.56	2222.01	1809.11	2099.87	2237.01	2877.2	2248.1	2870.9	87.7171	26.1602	20.5211	10.187	65.7943	146.331	95.7353	77.3461	1892.39	2558.3	36.1463	96.3017
YQE_00367	ENN83276	NA	IPR000757|IPR008985|IPR013320	Glyco_hydro_16|ConA-like_lec_gl_sf|ConA-like_subgrp	Glycoside hydrolase, family 16|Concanavalin A-like lectin/glucanases superfamily|Concanavalin A-like lectin/glucanase, subgroup	439.294	4.38136	20.8411	0.346367	12.6495	1.12631e-36	2.12968e-34	411.234	279.583	442.44	168.739	1183.92	1127.62	1615.46	1535.63	13.2596	5.38592	7.18237	19.1007	64.0161	85.89	39.5429	29.6884	325.499	1365.66	11.2321	54.7843
YQE_01201	ENN82424	NA	IPR008979|IPR011013|IPR013784|IPR014766|IPR029411|IPR029413	Galactose-bd-like|Gal_mutarotase_SF_dom|Carb-bd-like_fold|CarboxyPept_regulatory_dom|RG-lyase_III|RG-lyase_II	Galactose-binding domain-like|Galactose mutarotase-like domain|Carbohydrate-binding-like fold|Carboxypeptidase, regulatory domain|Rhamnogalacturonan lyase, domain III|Rhamnogalacturonan lyase, domain II	194.175	4.37325	20.7242	0.450572	9.70598	2.8433e-22	1.97017e-20	217.712	529.847	1271.27	395.699	192.454	129.085	118.261	208.949	5.09983	5.38592	7.18237	5.09351	5.33467	3.97639	5.20301	6.25019	603.632	162.187	5.69041	5.19106
YQE_03254	ENN80259	NA	IPR000734|IPR013818|IPR029058	Lipase|Lipase_N|AB_hydrolase	Lipase|Lipase, N-terminal|Alpha/Beta hydrolase fold	18802.4	4.33889	20.2365	0.341711	12.6975	6.10277e-37	1.17384e-34	48373.7	52725	37361.7	22267.7	25273.1	33127.8	36837.6	34772.8	1400.41	397.019	1027.08	1917.71	1218.08	1588.17	1549.46	1000.81	40182	32502.8	1185.55	1339.13
YQE_08985	ENN74400	NA	IPR008974|IPR013323	TRAF-like|SIAH-type	TRAF-like|SIAH-type domain	909.869	4.33575	20.1925	0.30686	14.1294	2.50226e-45	6.80858e-43	848.17	1368.6	1211.64	1121.97	2816.53	2130.43	2065.54	2374.29	61.198	16.9272	59.5111	78.9494	78.2418	72.3703	108.223	145.317	1137.59	2346.7	54.1464	101.038
YQE_02726	ENN80860	NA	IPR001360|IPR013781|IPR017853|IPR018120	Glyco_hydro_1|Glyco_hydro_catalytic_dom|Glycoside_hydrolase_SF|Glyco_hydro_1_AS	Glycoside hydrolase, family 1|Glycoside hydrolase, catalytic domain|Glycoside hydrolase, superfamily|Glycoside hydrolase, family 1, active site	121444	4.31994	19.9725	0.303584	14.2298	5.98359e-46	1.75665e-43	167342	261391	204356	191327	228529	257944	219110	310100	9639.7	7513.36	13826.1	27773.6	14223.1	9128.99	11605.8	9300.28	206104	253921	14688.2	11064.6
YQE_05066	ENN78466	NA	IPR001128|IPR002401|IPR017972	Cyt_P450|Cyt_P450_E_grp-I|Cyt_P450_CS	Cytochrome P450|Cytochrome P450, E-class, group I|Cytochrome P450, conserved site	2323.26	4.30635	19.7853	0.451801	9.53152	1.54993e-21	9.71403e-20	1347.85	2384.31	822.867	458.853	8900.45	6900.16	7130.09	7955.8	80.5773	21.5437	17.4429	16.5539	229.391	392.072	370.454	143.754	1253.47	7721.62	34.0294	283.918
YQE_01079	ENN82549	NA	IPR001128|IPR002401|IPR017972	Cyt_P450|Cyt_P450_E_grp-I|Cyt_P450_CS	Cytochrome P450|Cytochrome P450, E-class, group I|Cytochrome P450, conserved site	4224	4.30223	19.7288	0.460565	9.34119	9.52563e-21	5.53479e-19	2582.31	4528.83	1607.57	905.864	15704.5	12603.4	13195.8	14191.3	140.755	40.0097	41.0421	20.374	377.873	710.978	685.756	247.664	2406.14	13923.7	60.5453	505.568
YQE_04244	ENN79335	NA	IPR019402	Frag1/DRAM/Sfk1	Frag1/DRAM/Sfk1	25.6893	4.20576	18.4527	0.394346	10.6651	1.48163e-26	1.47581e-24	21.1664	31.4139	32.1991	24.6695	68.1157	55.4744	72.3342	87.3005	2.03993	1.53883	1.02605	1.27338	3.55645	3.97639	4.16241	0.781274	27.3622	70.8062	1.46955	3.11913
YQE_02457	ENN81089	NA	NA	NA	NA	50.7746	4.17753	18.0952	0.369262	11.3132	1.12905e-29	1.38415e-27	38.5532	45.0265	94.2123	72.035	131.907	126.951	82.6677	135.96	13.2596	16.1578	16.4168	17.8273	4.44556	3.18111	8.32481	5.46892	62.4568	119.371	15.9154	5.3551
YQE_05026	ENN78506	NA	IPR002048|IPR011992|IPR018247	EF_hand_dom|EF-hand-dom_pair|EF_Hand_1_Ca_BS	EF-hand domain|EF-hand domain pair|EF-Hand 1, calcium-binding site	291.947	4.10693	17.231	0.30274	13.5659	6.38009e-42	1.54731e-39	117.927	170.682	103.753	94.7309	1164.45	966.535	637.23	1137.77	22.4393	24.6213	13.3387	16.5539	82.6874	43.7403	48.9083	25.782	121.773	976.497	19.2383	50.2795
YQE_01398	ENN82226	NA	IPR000560|IPR029033|IPR029630	His_Pase_superF_clade-2|His_PPase_superfam|Api_m_3	Histidine phosphatase superfamily, clade-2|Histidine phosphatase superfamily|Venom acid phosphatase Acph-1	4642.9	4.03196	16.3584	0.394471	10.2212	1.59384e-24	1.3171e-22	6909.33	12271.3	12129.5	7326.85	12267.3	9192.75	6535.34	5488.48	137.695	70.7864	58.485	273.776	224.056	331.631	546.316	522.672	9659.26	8370.97	135.186	406.169
YQE_08558	ENN74785	NA	IPR002656	Acyl_transf_3	Acyltransferase 3	34.3686	3.97026	15.6736	0.42319	9.38174	6.48946e-21	3.85087e-19	10.5832	11.5184	5.9628	7.89424	123.257	83.2116	191.743	83.007	0	5.38592	1.02605	1.27338	6.22378	3.97639	9.36541	5.46892	8.98967	120.305	1.92134	6.25863
YQE_10502	ENN72853	NA	IPR013781|IPR015883|IPR017853|IPR025705|IPR025705|IPR029018|IPR029019	Glyco_hydro_catalytic_dom|Glyco_hydro_20_cat-core|Glycoside_hydrolase_SF|Beta_hexosaminidase_sua/sub|Beta_hexosaminidase_sua/sub|Chitobiase/Hex_dom_2-like|HEX_eukaryotic_N	Glycoside hydrolase, catalytic domain|Glycoside hydrolase family 20, catalytic core|Glycoside hydrolase, superfamily|Beta-hexosaminidase subunit alpha/beta|Beta-hexosaminidase|Chitobiase/beta-hexosaminidase domain 2-like|Beta-hexosaminidase, eukaryotic type, N-terminal	1016.46	3.91811	15.1171	0.269517	14.5375	7.00843e-48	2.29959e-45	963.829	1120.43	1049.45	389.778	2032.66	3314.6	2910.59	3310.26	140.755	133.879	115.944	85.3162	172.488	141.559	187.308	194.537	880.872	2892.03	118.974	173.973
YQE_03147	ENN80431	NA	IPR000334|IPR009009|IPR014733	Glyco_hydro_45|RlpA-like_DPBB|Barwin-like_endoglucanase	Glycoside hydrolase, family 45|RlpA-like double-psi beta-barrel domain|Barwin-like endoglucanase	1454.51	3.89182	14.8441	0.655848	5.93402	2.95598e-09	4.39693e-08	1216.31	3096.36	10126	2471.89	1440.16	874.789	2492.66	1316.66	74.4575	36.932	1.02605	2.54675	35.5645	35.7875	22.8932	28.1259	4227.65	1531.07	28.7406	30.5928
YQE_10508	ENN72859	NA	IPR013781|IPR015883|IPR017853|IPR025705|IPR025705|IPR029018|IPR029019	Glyco_hydro_catalytic_dom|Glyco_hydro_20_cat-core|Glycoside_hydrolase_SF|Beta_hexosaminidase_sua/sub|Beta_hexosaminidase_sua/sub|Chitobiase/Hex_dom_2-like|HEX_eukaryotic_N	Glycoside hydrolase, catalytic domain|Glycoside hydrolase family 20, catalytic core|Glycoside hydrolase, superfamily|Beta-hexosaminidase subunit alpha/beta|Beta-hexosaminidase|Chitobiase/beta-hexosaminidase domain 2-like|Beta-hexosaminidase, eukaryotic type, N-terminal	4424.49	3.88614	14.7858	0.244994	15.8622	1.15742e-56	8.07012e-54	4934.81	6225.18	5426.15	3023.5	10081.1	10626.5	11990.3	13271.1	377.387	600.145	860.858	497.89	743.297	535.222	886.593	711.74	4902.41	11492.3	584.07	719.213
YQE_07932	ENN75511	NA	IPR004254	HlyIII-related	Hly-III-related	37.9324	3.87548	14.677	0.392233	9.88056	5.05514e-23	3.71021e-21	52.9161	70.1576	48.895	23.6827	110.283	82.1448	67.7416	107.337	7.13976	6.92475	7.18237	2.54675	7.11289	5.56694	4.16241	3.12509	48.9129	91.8764	5.94841	4.99183
YQE_01080	ENN82548	NA	IPR001128|IPR002401|IPR017972	Cyt_P450|Cyt_P450_E_grp-I|Cyt_P450_CS	Cytochrome P450|Cytochrome P450, E-class, group I|Cytochrome P450, conserved site	1848.71	3.86753	14.5962	0.461231	8.38522	5.06309e-17	1.96124e-15	938.883	1886.93	651.138	381.884	7154.31	5494.1	5592.7	6139.66	63.2379	10.7718	11.2866	12.7338	222.278	473.19	339.236	207.038	964.708	6095.19	24.5075	310.435
YQE_00207	ENN83434	NA	IPR001128|IPR002402|IPR008072	Cyt_P450|Cyt_P450_E_grp-II|Cyt_P450_E_CYP3A	Cytochrome P450|Cytochrome P450, E-class, group II|Cytochrome P450, E-class, CYP3A	4109.17	3.82819	14.2036	0.47338	8.08692	6.11949e-16	2.10058e-14	2709.31	4729.88	1736.37	870.34	14441.6	12258.8	12807.7	13239.6	152.995	28.4684	35.9119	25.4675	472.118	997.278	853.293	387.512	2511.47	13186.9	60.7107	677.55
YQE_02411	ENN81166	NA	IPR000743|IPR006626|IPR011050|IPR012334	Glyco_hydro_28|PbH1|Pectin_lyase_fold/virulence|Pectin_lyas_fold	Glycoside hydrolase, family 28|Parallel beta-helix repeat|Pectin lyase fold/virulence factor|Pectin lyase fold	1614.45	3.82218	14.1446	0.355378	10.7553	5.5979e-27	5.89152e-25	2614.81	3876.47	2330.26	2209.4	2114.83	3308.19	2156.25	4755.73	305.99	193.893	456.594	778.033	238.282	144.741	216.445	131.254	2757.74	3083.75	433.627	182.68
YQE_04800	ENN78728	NA	IPR001128	Cyt_P450	Cytochrome P450	3045.09	3.79216	13.8533	0.67223	5.64116	1.68907e-08	2.21425e-07	10418.4	9111.07	4442.29	3559.32	2713.82	3045.76	2777.4	3887.02	1450.39	3166.92	2924.25	1120.57	8.89112	1.59056	0	93.7528	6882.78	3106	2165.53	26.0586
YQE_04698	ENN78845	NA	IPR000560|IPR029033|IPR029630	His_Pase_superF_clade-2|His_PPase_superfam|Api_m_3	Histidine phosphatase superfamily, clade-2|Histidine phosphatase superfamily|Venom acid phosphatase Acph-1	11380.5	3.754	13.4917	0.395509	9.49159	2.27546e-21	1.39478e-19	17074.5	29346.8	32360.1	18882	28620.5	22013.7	14815.9	12979.2	374.328	146.189	173.403	616.314	643.717	944.79	1888.69	1207.07	24415.9	19607.3	327.559	1171.07
YQE_05115	ENN78414	NA	IPR000743|IPR006626|IPR011050|IPR012334	Glyco_hydro_28|PbH1|Pectin_lyase_fold/virulence|Pectin_lyas_fold	Glycoside hydrolase, family 28|Parallel beta-helix repeat|Pectin lyase fold/virulence factor|Pectin lyase fold	1495.12	3.71665	13.1469	0.358994	10.3529	4.05793e-25	3.53674e-23	2398.61	3567.57	2060.75	2126.51	1935.35	3123.64	1965.65	4307.78	287.63	196.201	420.682	808.594	219.611	140.764	225.811	136.723	2538.36	2833.1	428.277	180.727
YQE_04027	ENN79565	NA	NA	NA	NA	12470.3	3.71232	13.1075	0.38986	9.52218	1.69587e-21	1.05106e-19	22391.8	17328.9	4718.96	5347.36	26972.7	30142.9	41699	36973.9	1588.09	1169.51	951.151	1800.55	2183.66	1835.5	3091.63	1328.95	12446.8	33947.1	1377.33	2109.93
YQE_07838	ENN75660	NA	IPR012429	DUF1624	Protein of unknown function DUF1624	462.138	3.70474	13.0388	0.310486	11.932	8.0578e-33	1.23141e-30	483.805	701.576	685.722	283.206	1229.33	1193.77	1133.24	1051.9	132.596	39.2403	79.0061	68.7623	78.2418	104.977	65.5579	63.2832	538.577	1152.06	79.9011	78.0149
YQE_08732	ENN74611	NA	IPR000873|IPR020845|IPR025110	AMP-dep_Synth/Lig|AMP-binding_CS|AMP-bd_C	AMP-dependent synthetase/ligase|AMP-binding, conserved site|AMP-binding enzyme C-terminal domain	4640.52	3.68888	12.8962	0.358471	10.2906	7.77089e-25	6.57929e-23	12081.5	17235.7	10740.2	7694.91	6017.97	2735.31	3344.6	7360.43	1934.88	887.138	2093.15	862.076	465.005	310.954	200.836	283.602	11938.1	4864.58	1444.31	315.099
YQE_08742	ENN74621	NA	NA	NA	NA	12374.1	3.62632	12.349	0.237897	15.2432	1.82664e-52	8.49081e-50	15509	17835.7	19759.5	15445.1	23970.2	32732	26863.6	30082.9	1832.88	870.98	2529.22	1961	2322.36	2303.12	2367.37	1600.83	17137.3	28412.2	1798.52	2148.42
YQE_03353	ENN80218	NA	IPR004911|IPR012336	Interferon-induced_GILT|Thioredoxin-like_fold	Gamma interferon inducible lysosomal thiol reductase GILT|Thioredoxin-like fold	474.724	3.60927	12.2039	0.240305	15.0196	5.46739e-51	2.25905e-48	281.967	301.573	349.42	494.377	1367.72	1237.51	1041.38	1919.18	35.6988	45.3956	48.2245	45.8416	97.8023	70.7797	141.522	117.191	356.834	1391.45	43.7901	106.824
YQE_08725	ENN74604	NA	IPR016017	GDNF/GAS1	GDNF/GAS1	524.509	3.54872	11.7023	0.229404	15.4693	5.59179e-54	3.46567e-51	216.956	332.987	218.239	300.968	1577.47	1674.9	1454.72	1703.08	107.096	123.107	93.3708	71.3091	113.806	112.929	202.917	88.2839	267.287	1602.54	98.7208	129.484
YQE_01534	ENN82088	NA	IPR004302	Chitin-bd_3	Chitin-binding, domain 3	494.886	3.54183	11.6466	0.682149	5.19217	2.07862e-07	2.20848e-06	148.165	130.891	2729.77	2758.05	1196.89	534.475	82.6677	176.032	18.3594	33.0849	48.2245	26.7409	14.2258	1.59056	7.28421	11.7191	1441.72	497.516	31.6024	8.70491
YQE_04540	ENN78989	NA	NA	NA	NA	545.735	3.52211	11.4885	0.378026	9.31713	1.19534e-20	6.80366e-19	876.14	1054.46	298.14	895.01	751.435	1105.22	1012.68	1704.51	75.4775	235.442	188.794	205.014	61.3487	69.9844	67.6391	130.473	780.937	1143.46	176.182	82.3612
YQE_01078	ENN82550	CYP6DK1	IPR001128|IPR002401|IPR017972	Cyt_P450|Cyt_P450_E_grp-I|Cyt_P450_CS	Cytochrome P450|Cytochrome P450, E-class, group I|Cytochrome P450, conserved site	5733.31	3.47662	11.1319	0.550077	6.32025	2.61135e-10	4.58776e-09	3556.72	6449.27	2273.02	1188.08	20467.1	17111.7	17548.5	18429	249.892	33.0849	48.2245	24.1942	815.316	1538.07	1313.24	687.521	3366.77	18389.1	88.8488	1088.54
YQE_01962	ENN81640	NA	NA	NA	NA	365.673	3.47008	11.0815	0.481837	7.20177	5.94349e-13	1.47346e-11	169.332	47.1208	46.5099	99.6648	286.518	1134.02	1621.21	2006.48	48.9584	21.5437	19.495	11.4604	113.806	102.591	72.8421	49.2202	90.6568	1262.06	25.3644	84.6149
YQE_04799	ENN78727	CYP6DJ1	IPR001128|IPR002401|IPR017972	Cyt_P450|Cyt_P450_E_grp-I|Cyt_P450_CS	Cytochrome P450|Cytochrome P450, E-class, group I|Cytochrome P450, conserved site	1984.64	3.46241	11.0227	0.60566	5.71676	1.08576e-08	1.46112e-07	10531.8	7823.1	3535.94	2380.11	1206.62	730.769	913.937	1217.91	443.685	1124.12	1137.89	565.379	11.5585	7.1575	9.36541	114.847	6067.74	1017.31	817.769	35.7321
YQE_04566	ENN78982	NA	IPR006694	Fatty_acid_hydroxylase	Fatty acid hydroxylase	1733.32	3.45696	10.9812	0.233628	14.7969	1.53461e-49	6.11432e-47	1851.31	2980.13	2968.28	2522.21	3096.56	3463.95	4375.65	4058.76	281.511	153.114	307.816	392.2	307.633	400.025	280.962	292.978	2580.48	3748.73	283.66	320.399
YQE_02879	ENN80711	NA	NA	NA	NA	16.8364	3.44635	10.9007	0.548821	6.27955	3.39546e-10	5.88194e-09	14.3629	28.2725	23.8512	37.4977	18.3804	35.2049	29.8522	61.5397	1.01997	0	4.10421	7.64026	2.66734	2.38583	1.0406	1.56255	25.9961	36.2443	3.19111	1.91408
YQE_09690	ENN73709	NA	IPR002018|IPR019819|IPR029058	CarbesteraseB|Carboxylesterase_B_CS|AB_hydrolase	Carboxylesterase, type B|Carboxylesterase type B, conserved site|Alpha/Beta hydrolase fold	2060.49	3.4356	10.8198	0.475381	7.22705	4.93613e-13	1.2347e-11	4574.98	7018.91	8966.87	6126.92	1256.36	2049.35	819.788	838.657	68.3377	65.4005	500.714	359.092	103.137	64.4175	47.8677	107.034	6671.92	1241.04	248.386	80.6142
YQE_01502	ENN82122	NA	IPR000743|IPR006626|IPR011050|IPR012334	Glyco_hydro_28|PbH1|Pectin_lyase_fold/virulence|Pectin_lyas_fold	Glycoside hydrolase, family 28|Parallel beta-helix repeat|Pectin lyase fold/virulence factor|Pectin lyase fold	911.677	3.4086	10.6192	0.322033	10.5847	3.51088e-26	3.34764e-24	1028.84	1436.66	924.235	859.486	1764.52	2227.51	1584.46	3407.58	139.735	60.0145	150.83	254.675	216.054	184.504	197.714	150.005	1062.31	2246.02	151.314	187.069
YQE_00586	ENN83047	NA	IPR005828|IPR016196	Sub_transporter|MFS_dom_general_subst_transpt	General substrate transporter|Major facilitator superfamily domain, general substrate transporter	488.965	3.40173	10.5687	0.240075	14.1694	1.41709e-45	4.05361e-43	585.101	719.378	1173.48	662.13	900.641	1035.88	1160.79	890.179	97.9167	58.4757	76.954	109.51	61.3487	93.0475	91.5729	107.034	785.022	996.872	85.7142	88.2509
YQE_00311	ENN83330	NA	IPR001360|IPR013781|IPR017853	Glyco_hydro_1|Glyco_hydro_catalytic_dom|Glycoside_hydrolase_SF	Glycoside hydrolase, family 1|Glycoside hydrolase, catalytic domain|Glycoside hydrolase, superfamily	6168.45	3.39393	10.5118	0.320245	10.5979	3.04673e-26	2.95559e-24	9323.06	14955.1	11228	10819.1	10074.6	11906.7	7597.39	13753.4	848.612	640.924	1542.16	2362.11	994.916	609.978	1132.17	907.059	11581.3	10833	1348.45	911.032
YQE_00580	ENN83053	NA	IPR005828|IPR016196	Sub_transporter|MFS_dom_general_subst_transpt	General substrate transporter|Major facilitator superfamily domain, general substrate transporter	474.004	3.35962	10.2647	0.261062	12.8691	6.72057e-38	1.36318e-35	580.565	700.529	1095.96	562.465	826.038	1112.69	1174.57	857.262	97.9167	55.398	62.5892	100.597	57.7923	104.977	85.3293	109.378	734.881	992.64	79.1252	89.3691
YQE_00854	ENN82778	NA	IPR001360|IPR013781|IPR017853|IPR018120	Glyco_hydro_1|Glyco_hydro_catalytic_dom|Glycoside_hydrolase_SF|Glyco_hydro_1_AS	Glycoside hydrolase, family 1|Glycoside hydrolase, catalytic domain|Glycoside hydrolase, superfamily|Glycoside hydrolase, family 1, active site	9731.84	3.31975	9.98488	0.318335	10.4285	1.83845e-25	1.69502e-23	15272.3	24209.6	18490.7	16398.3	15286	18157.2	12069.5	21196.8	1432.03	1019.48	2555.9	3690.25	1751.55	977.396	1852.27	1350.04	18592.7	16677.4	2174.41	1482.81
YQE_12734	ENN70559	NA	IPR003650|IPR011598|IPR018352	Orange|bHLH_dom|Orange_subgr	Orange|Myc-type, basic helix-loop-helix (bHLH) domain|Orange subgroup	309.741	3.2923	9.79674	0.294787	11.1684	5.82237e-29	6.91004e-27	787.694	850.269	614.169	290.113	587.092	459.797	332.967	456.539	89.757	89.2524	130.309	98.05	47.1229	36.5828	54.1113	32.0322	635.561	459.099	101.842	42.4623
YQE_04919	ENN78615	NA	NA	NA	NA	36648.6	3.25164	9.52447	0.257236	12.6407	1.25934e-36	2.30314e-34	31061	44752.2	37372.5	44154.5	90339.8	99988.3	85431.3	94393.3	4345.06	2973.8	8617.82	6790.92	9956.27	8006.85	11463.3	6731.45	39335	92538.2	5681.9	9039.46
YQE_06576	ENN76929	NA	IPR002125|IPR006262|IPR016193	CMP_dCMP_Zn-bd|Cyt_deam_tetra|Cytidine_deaminase-like	CMP/dCMP deaminase, zinc-binding|Cytidine deaminase, homotetrameric|Cytidine deaminase-like	1654.52	3.24547	9.48384	0.273525	11.8653	1.79167e-32	2.66504e-30	1065.88	2174.89	1943.87	1670.62	4261.02	4814.54	3821.08	3706.69	333.529	190.815	349.884	525.905	340.53	286.3	539.032	447.67	1713.82	4150.83	350.033	403.383
YQE_03256	ENN80261	NA	IPR000734|IPR013818|IPR029058	Lipase|Lipase_N|AB_hydrolase	Lipase|Lipase, N-terminal|Alpha/Beta hydrolase fold	970.744	3.24157	9.45821	0.392807	8.25231	1.55357e-16	5.77722e-15	1555.73	1100.53	1316.59	1150.59	2025.09	1745.31	1789.98	3443.36	346.788	73.0946	107.736	85.3162	314.746	197.229	141.522	138.285	1280.86	2250.94	153.234	197.945
YQE_09539	ENN73847	NA	NA	NA	NA	4304.71	3.21719	9.29973	0.57793	5.56675	2.5954e-08	3.246e-07	15399.3	18856.7	5547.79	3141.91	3293.34	5582.65	4751.1	9198.04	1201.52	156.192	205.211	132.431	445.445	362.647	208.12	392.981	10736.4	5706.28	423.838	352.298
YQE_08743	ENN74622	NA	NA	NA	NA	16595.7	3.18219	9.07687	0.218646	14.5541	5.50345e-48	1.8605e-45	15074.3	22411.7	21604.4	18779.4	38085.3	43005.5	35457.5	39089.2	4513.35	2122.05	4552.6	4530.67	4295.3	3909.58	5040.67	3059.47	19467.5	38909.4	3929.67	4076.26
YQE_05299	ENN78145	NA	IPR002656	Acyl_transf_3	Acyltransferase 3	422.251	3.17471	9.02991	0.356889	8.89552	5.81461e-19	2.78402e-17	189.742	541.366	276.674	435.17	1155.8	729.702	1258.39	1332.41	57.1181	130.031	141.595	77.676	144.925	82.7089	145.684	57.033	360.738	1119.07	101.605	107.588
YQE_11171	ENN72186	NA	IPR001254|IPR001314|IPR009003|IPR018114	Peptidase_S1|Peptidase_S1A|Trypsin-like_Pept_dom|Peptidase_S1_AS	Peptidase S1|Peptidase S1A, chymotrypsin-type|Trypsin-like cysteine/serine peptidase domain|Peptidase S1, trypsin family, active site	16.764	3.14903	8.87059	0.428285	7.35266	1.94308e-13	5.18588e-12	21.9224	23.0368	22.6587	29.6034	22.7052	44.8062	34.4449	42.9347	5.09983	3.84709	3.07816	1.27338	0	3.18111	4.16241	5.46892	24.3053	36.2228	3.32461	3.20311
YQE_01539	ENN82083	NA	IPR000477	RVT	Reverse transcriptase	8.70858	3.13863	8.80686	0.465285	6.74561	1.5239e-11	3.05766e-10	0	0	1.19256	0.98678	30.2736	26.6704	33.2967	32.9166	0	0.769417	0	1.27338	3.55645	3.97639	2.0812	2.34382	0.544835	30.7893	0.510698	2.98946
YQE_06739	ENN76673	NA	IPR001128|IPR002401|IPR017972	Cyt_P450|Cyt_P450_E_grp-I|Cyt_P450_CS	Cytochrome P450|Cytochrome P450, E-class, group I|Cytochrome P450, conserved site	40.0359	3.1366	8.79449	0.581653	5.39256	6.9459e-08	8.02989e-07	74.8385	86.9117	52.4727	48.3522	30.2736	88.5457	79.2232	104.474	38.7587	13.8495	1.02605	2.54675	3.55645	7.1575	6.24361	2.34382	65.6438	75.6292	14.0453	4.82534
YQE_02458	ENN81090	NA	IPR002557	Chitin-bd_dom	Chitin binding domain	17658	3.11958	8.69135	0.247029	12.6284	1.47286e-36	2.6502e-34	12244	22110.1	25322.8	18756.7	55264.5	38291.2	34758.3	44553.3	3646.38	1978.17	2477.92	4460.64	4699.85	4866.3	4944.94	4152.47	19608.4	43216.8	3140.78	4665.89
YQE_01901	ENN81695	NA	IPR000537|IPR026046	UbiA_prenyltransferase|UBIAD1	UbiA prenyltransferase family|UbiA prenyltransferase domain containing protein 1	2954.08	3.1088	8.62663	0.325638	9.5468	1.33766e-21	8.52738e-20	1220.85	1911.01	1812.69	1021.32	6486.13	11921.7	9879.94	6919.64	553.842	453.187	547.912	893.911	698.842	1607.26	477.636	859.401	1491.47	8801.84	612.213	910.784
YQE_06468	ENN77040	NA	IPR000615|IPR021134	Bestrophin|Bestrophin/UPF0187	Bestrophin|Bestrophin/UPF0187	60.7588	3.08821	8.5044	0.625665	4.93588	7.97888e-07	7.64711e-06	60.4756	117.278	59.628	137.162	109.201	80.0112	192.891	101.612	73.4376	2.30825	2.05211	8.91364	5.33467	12.7244	5.20301	3.90637	93.6361	120.929	21.6779	6.79212
YQE_04317	ENN79130	NA	IPR005511|IPR005511|IPR008367|IPR008367|IPR011042|IPR011042|IPR013658|IPR013658	SMP-30|SMP-30|Regucalcin|Regucalcin|6-blade_b-propeller_TolB-like|6-blade_b-propeller_TolB-like|SGL|SGL	Senescence marker protein-30 (SMP-30)|Senescence marker protein-30 (SMP-30)|Regucalcin|Regucalcin|Six-bladed beta-propeller, TolB-like|Six-bladed beta-propeller, TolB-like|SMP-30/Gluconolactonase/LRE-like region|SMP-30/Gluconolactonase/LRE-like region	134.693	3.08065	8.45993	0.232497	13.2502	4.49796e-40	1.00358e-37	89.2015	143.457	151.455	100.652	395.72	364.851	239.966	372.101	28.559	31.5461	40.0161	43.2948	30.2298	36.5828	46.8271	40.6262	121.191	343.159	35.854	38.5665
YQE_02029	ENN81500	NA	IPR006439|IPR023214	HAD-SF_hydro_IA|HAD-like_dom	HAD hydrolase, subfamily IA|HAD-like domain	231.056	3.07887	8.44951	0.346665	8.88139	6.60273e-19	3.14786e-17	746.117	739.273	213.468	434.183	192.454	284.84	446.635	364.945	31.6189	39.2403	43.0942	28.0143	34.6754	25.4489	32.2586	40.6262	533.261	322.218	35.4919	33.2523
YQE_09001	ENN74417	NA	IPR011701|IPR011701|IPR016196|IPR016196|IPR020846|IPR020846	MFS|MFS|MFS_dom_general_subst_transpt|MFS_dom_general_subst_transpt|MFS_dom|MFS_dom	Major facilitator superfamily|Major facilitator superfamily|Major facilitator superfamily domain, general substrate transporter|Major facilitator superfamily domain, general substrate transporter|Major facilitator superfamily domain|Major facilitator superfamily domain	1478.61	3.05279	8.29815	0.237505	12.8536	8.2096e-38	1.63547e-35	1446.88	1944.52	1326.13	1424.91	3799.34	3378.6	3526.01	3884.16	292.73	190.046	295.503	487.703	399.211	484.324	502.611	275.008	1535.61	3647.03	316.496	415.289
YQE_08290	ENN75177	NA	NA	NA	NA	14021.3	3.04263	8.23989	0.328411	9.26468	1.95665e-20	1.08599e-18	28896	48039.1	44990.6	40346.5	15077.4	15405.9	8313.84	7832.72	1842.06	2831.46	3143.83	2598.96	2072.52	776.191	1550.5	623.456	40568	11657.4	2604.08	1255.67
YQE_06028	ENN77502	NA	IPR007867	GMC_OxRtase_C	Glucose-methanol-choline oxidoreductase, C-terminal	7820.66	3.01758	8.09806	0.430167	7.01489	2.30132e-12	5.18657e-11	353.782	354.977	583.162	1066.71	29005.4	26205.3	22213.5	33290.1	382.487	40.7791	186.742	114.604	2689.56	2465.36	3648.35	2529.76	589.658	27678.6	181.153	2833.26
YQE_09294	ENN74323	NA	IPR001111|IPR001839|IPR002405|IPR015615|IPR017948|IPR029034	TGF-b_N|TGF-b_C|Inhibin_asu|TGF-beta-rel|TGFb_CS|Cystine-knot_cytokine	Transforming growth factor-beta, N-terminal|Transforming growth factor-beta, C-terminal|Inhibin, alpha subunit|Transforming growth factor-beta-related|Transforming growth factor beta, conserved site|Cystine-knot cytokine	54.0389	3.01387	8.07731	0.369638	8.15359	3.53268e-16	1.25913e-14	71.0588	109.949	52.4727	84.8631	91.9021	123.751	64.2971	178.894	8.15973	15.3883	7.18237	7.64026	11.5585	15.9056	14.5684	7.03146	79.5858	114.711	9.59268	12.266
YQE_11124	ENN72263	NA	IPR003663|IPR005828|IPR005829|IPR016196|IPR020846	Sugar/inositol_transpt|Sub_transporter|Sugar_transporter_CS|MFS_dom_general_subst_transpt|MFS_dom	Sugar/inositol transporter|General substrate transporter|Sugar transporter, conserved site|Major facilitator superfamily domain, general substrate transporter|Major facilitator superfamily domain	762.036	2.9919	7.95523	0.195388	15.3126	6.29769e-53	3.1935e-50	1019.01	1225.14	1135.32	1024.28	1420.7	1398.6	2083.91	1319.53	193.794	197.74	182.637	240.668	160.929	255.284	127.994	207.038	1100.94	1555.68	203.71	187.811
YQE_08837	ENN74584	NA	IPR005511|IPR011042|IPR013658	SMP-30|6-blade_b-propeller_TolB-like|SGL	Senescence marker protein-30 (SMP-30)|Six-bladed beta-propeller, TolB-like|SMP-30/Gluconolactonase/LRE-like region	18.4756	2.99129	7.95185	0.715239	4.18223	2.8867e-05	0.000188548	6.8035	156.022	7.15537	17.762	41.0857	22.4031	37.8894	2.86231	1.01997	0.769417	0	0	0	0.795278	1.0406	0	46.9358	26.0601	0.447346	0.45897
YQE_11769	ENN71553	NA	IPR012349|IPR012349	Split_barrel_FMN-bd|Split_barrel_FMN-bd	FMN-binding split barrel|FMN-binding split barrel	1218.95	2.98885	7.93841	0.73427	4.07051	4.69108e-05	0.00028739	103.564	848.175	96.5974	10263.5	310.305	3404.21	119.409	4266.28	6.1198	3.07767	5.13026	1.27338	5.33467	11.9292	55.1519	3.12509	2827.96	2025.05	3.90028	18.8852
YQE_09627	ENN73771	NA	IPR016196	MFS_dom_general_subst_transpt	Major facilitator superfamily domain, general substrate transporter	988.078	2.96333	7.7992	0.112999	26.2242	1.40641e-151	5.22998e-148	1100.66	1387.45	1256.96	1075.59	2039.15	2094.16	1995.51	2631.9	267.231	275.451	290.373	286.51	267.623	299.82	267.435	273.446	1205.16	2190.18	279.891	277.081
YQE_01535	ENN82087	NA	IPR004302	Chitin-bd_3	Chitin-binding, domain 3	236.81	2.95155	7.73582	0.708668	4.16493	3.11446e-05	0.00020142	71.8147	40.838	1366.67	1330.18	556.819	221.898	32.1485	93.0251	15.2995	13.0801	20.5211	6.36688	10.6693	0	4.16241	5.46892	702.377	225.973	13.8169	5.07517
YQE_04917	ENN78613	NA	NA	NA	NA	7601.76	2.92637	7.60193	0.253152	11.5597	6.59165e-31	8.65134e-29	3958.13	6563.4	5997.39	6200.93	20886.7	22645.3	18586.4	20947.8	1227.02	711.711	1916.67	1720.33	2794.48	2241.09	3289.34	1941.47	5679.96	20766.6	1393.93	2566.59
YQE_11741	ENN71643	NA	IPR011701|IPR016196|IPR020846	MFS|MFS_dom_general_subst_transpt|MFS_dom	Major facilitator superfamily|Major facilitator superfamily domain, general substrate transporter|Major facilitator superfamily domain	1064.47	2.9203	7.57002	0.23389	12.4858	8.92484e-36	1.48605e-33	1708.43	2151.85	1683.9	965.071	1969.95	2174.17	2269.92	2122.4	272.331	253.138	173.403	219.021	207.163	386.505	213.323	260.945	1627.31	2134.11	229.473	266.984
YQE_03329	ENN80337	NA	IPR006094|IPR016166|IPR016169	Oxid_FAD_bind_N|FAD-bd_2|CO_DH_flavot_FAD-bd_sub2	FAD linked oxidase, N-terminal|FAD-binding, type 2|CO dehydrogenase flavoprotein-like, FAD-binding, subdomain 2	1058.19	2.90265	7.47797	0.333201	8.7114	3.00148e-18	1.30799e-16	1316.1	1596.87	1530.06	1279.85	2309.45	1964.01	3120.7	2367.13	114.236	29.2379	56.4329	80.2227	264.066	293.457	137.359	471.889	1430.72	2440.32	70.0324	291.693
YQE_05798	ENN77727	NA	IPR007087|IPR013087|IPR015880	Znf_C2H2|Znf_C2H2/integrase_DNA-bd|Znf_C2H2-like	Zinc finger, C2H2|Zinc finger C2H2-type/integrase DNA-binding domain|Zinc finger, C2H2-like	110.055	2.89832	7.45558	0.292706	9.90182	4.08749e-23	3.01987e-21	121.707	156.022	183.654	109.533	274.625	208.029	212.41	204.655	65.2778	20.7743	59.5111	34.3812	31.1189	31.8111	20.812	26.5633	142.729	224.93	44.9861	27.5763
YQE_07832	ENN75654	NA	NA	NA	NA	59.7022	2.89272	7.42671	0.392934	7.36186	1.81367e-13	4.86136e-12	113.392	110.996	65.5908	55.2597	108.12	132.285	101.038	128.804	12.2396	48.4733	14.3647	11.4604	16.004	13.5197	10.406	13.2817	86.3095	117.562	21.6345	13.3028
YQE_04360	ENN79176	NA	IPR000276|IPR017452	GPCR_Rhodpsn|GPCR_Rhodpsn_7TM	G protein-coupled receptor, rhodopsin-like|GPCR, rhodopsin-like, 7TM	413.004	2.88642	7.39432	0.273586	10.5503	5.0637e-26	4.78735e-24	587.369	705.765	858.644	524.967	563.306	629.421	877.196	1001.81	143.815	56.9369	115.944	157.899	111.139	101.796	72.8421	99.2218	669.186	767.933	118.649	96.2496
YQE_11974	ENN71359	NA	NA	NA	NA	100.132	2.88596	7.39196	0.307548	9.38376	6.36604e-21	3.79784e-19	56.6958	76.4404	67.976	112.493	231.377	245.368	296.226	279.075	54.0582	16.9272	20.5211	15.2805	29.3407	34.9922	30.1774	35.1573	78.4013	263.011	26.6967	32.4169
YQE_12590	ENN70645	NA	IPR001254|IPR001314|IPR009003|IPR018114	Peptidase_S1|Peptidase_S1A|Trypsin-like_Pept_dom|Peptidase_S1_AS	Peptidase S1|Peptidase S1A, chymotrypsin-type|Trypsin-like cysteine/serine peptidase domain|Peptidase S1, trypsin family, active site	18.9993	2.88085	7.36586	0.452737	6.3632	1.97589e-10	3.53253e-09	10.5832	29.3196	34.5843	13.8149	51.8977	52.274	45.9265	38.6412	2.03993	0.769417	2.05211	1.27338	9.78023	5.56694	3.1218	2.34382	22.0755	47.1848	1.53371	5.2032
YQE_07676	ENN75715	NA	IPR001944|IPR008979|IPR013781|IPR017853|IPR019801	Glycoside_Hdrlase_35|Galactose-bd-like|Glyco_hydro_catalytic_dom|Glycoside_hydrolase_SF|Glyco_hydro_35_CS	Glycoside hydrolase, family 35|Galactose-binding domain-like|Glycoside hydrolase, catalytic domain|Glycoside hydrolase, superfamily|Glycoside hydrolase, family 35, conserved site	51813.2	2.87949	7.3589	0.297566	9.6768	3.78372e-22	2.57385e-20	65798.9	82575.6	56170.8	59744.6	122839	118133	94895.6	130370	6140.2	5001.21	12043.8	17256.8	15996.9	15433.2	16567.4	10045.6	66072.5	116559	10110.5	14510.8
YQE_07729	ENN75771	NA	IPR013126|IPR018181|IPR029047|IPR029048	Hsp_70_fam|Heat_shock_70_CS|HSP70_peptide-bd|HSP70_C	Heat shock protein 70 family|Heat shock protein 70, conserved site|Heat shock protein 70kD, peptide-binding domain|Heat shock protein 70kD, C-terminal domain	63012.7	2.83895	7.15497	0.167389	16.9602	1.61766e-64	1.3882e-61	96616.5	107465	101553	73987.8	104539	131160	125887	147870	12866.9	11791.3	12960.1	12127.6	18301.5	23029.6	12972.1	15076.2	94905.4	127364	12436.5	17344.9
YQE_07363	ENN76115	NA	IPR001360|IPR013781|IPR017853|IPR018120	Glyco_hydro_1|Glyco_hydro_catalytic_dom|Glycoside_hydrolase_SF|Glyco_hydro_1_AS	Glycoside hydrolase, family 1|Glycoside hydrolase, catalytic domain|Glycoside hydrolase, superfamily|Glycoside hydrolase, family 1, active site	64993.5	2.83037	7.11256	0.335393	8.43897	3.20138e-17	1.25756e-15	85288.7	131451	106267	99982.6	123671	139983	80942	144213	8863.5	8275.08	21892.9	27701	16827.3	10960.5	21847.4	11729.3	105747	122202	16683.1	15341.1
YQE_03588	ENN79994	NA	IPR005804|IPR015876	Fatty_acid_desaturase-1|Fatty_acid_desaturase-1_core	Fatty acid desaturase, type 1|Fatty acid desaturase, type 1, core	2799.23	2.82259	7.07432	0.252996	11.1567	6.64475e-29	7.72176e-27	7171.65	6618.9	3574.1	4549.06	3486.87	4302.47	5291.88	6541.81	192.774	184.66	165.195	96.7766	797.533	621.907	667.026	525.016	5478.43	4905.76	159.851	652.87
YQE_07196	ENN76229	NA	IPR011701|IPR011701|IPR016196|IPR016196|IPR020846|IPR020846	MFS|MFS|MFS_dom_general_subst_transpt|MFS_dom_general_subst_transpt|MFS_dom|MFS_dom	Major facilitator superfamily|Major facilitator superfamily|Major facilitator superfamily domain, general substrate transporter|Major facilitator superfamily domain, general substrate transporter|Major facilitator superfamily domain|Major facilitator superfamily domain	460.807	2.81731	7.04849	0.363056	7.76	8.49275e-15	2.63181e-13	382.508	429.323	669.027	378.924	880.098	1454.07	814.047	1106.28	370.248	94.6383	122.1	143.892	96.9132	205.977	127.994	96.8779	464.945	1063.62	182.719	131.941
YQE_02305	ENN81290	NA	NA	NA	NA	58.0675	2.80892	7.00761	0.270945	10.3671	3.49946e-25	3.07457e-23	43.8448	61.7806	45.3173	90.7838	125.419	147.221	145.817	143.116	9.17969	16.9272	11.2866	12.7338	22.2278	18.2914	21.8526	13.2817	60.4316	140.393	12.5318	18.9134
YQE_03766	ENN79709	NA	NA	NA	NA	4.29496	2.80352	6.98144	0.699483	4.008	6.12363e-05	0.000361265	0	7.3299	4.77024	5.92068	9.73081	10.6682	8.03714	15.7427	4.07986	0.769417	0	0	0.889112	0	0	0.781274	4.50521	11.0447	1.21232	0.417596
YQE_03900	ENN79657	NA	IPR004843|IPR006186|IPR029052	PEstase_dom|Ser/Thr-sp_prot-phosphatase|Metallo-depent_PP-like	Phosphoesterase domain|Serine/threonine-specific protein phosphatase/bis(5-nucleosyl)-tetraphosphatase|Metallo-dependent phosphatase-like	71.5613	2.80308	6.97927	0.370043	7.57501	3.59107e-14	1.04874e-12	46.8686	72.2519	89.4421	99.6648	192.454	130.151	189.447	181.757	30.599	3.84709	12.3126	8.91364	21.3387	19.0867	28.0962	18.7506	77.0568	173.452	13.9181	21.818
YQE_05797	ENN77726	NA	IPR007087|IPR013087|IPR015880	Znf_C2H2|Znf_C2H2/integrase_DNA-bd|Znf_C2H2-like	Zinc finger, C2H2|Zinc finger C2H2-type/integrase DNA-binding domain|Zinc finger, C2H2-like	344.194	2.79637	6.94691	0.232319	12.0368	2.27703e-33	3.52813e-31	374.193	495.292	626.094	344.386	831.444	626.221	660.193	629.709	144.835	83.0971	149.804	166.812	83.5765	109.748	73.8827	107.816	459.991	686.892	136.137	93.7558
YQE_07508	ENN75975	NA	IPR000896|IPR000896|IPR005203|IPR005203|IPR005204|IPR005204|IPR008922|IPR008922|IPR013788|IPR013788|IPR014756|IPR014756	Hemocyanin/hexamerin_mid_dom|Hemocyanin/hexamerin_mid_dom|Hemocyanin_C|Hemocyanin_C|Hemocyanin_N|Hemocyanin_N|Unchr_di-copper_centre|Unchr_di-copper_centre|Hemocyanin/hexamerin|Hemocyanin/hexamerin|Ig_E-set|Ig_E-set	Hemocyanin/hexamerin middle domain|Hemocyanin/hexamerin middle domain|Hemocyanin, C-terminal|Hemocyanin, C-terminal|Hemocyanin, N-terminal|Hemocyanin, N-terminal|Uncharacterised domain, di-copper centre|Uncharacterised domain, di-copper centre|Hemocyanin/hexamerin|Hemocyanin/hexamerin|Immunoglobulin E-set|Immunoglobulin E-set	10928.4	2.7718	6.82958	0.663837	4.17541	2.97445e-05	0.0001936	21062.9	12990.7	3923.53	10764.8	18308	19036.3	36706.7	40530.3	371.268	63.8616	2640.03	92.9565	2862.94	3329.83	1376.72	793.774	12185.5	28645.3	792.03	2090.81
YQE_09200	ENN74227	NA	IPR014746|IPR022413|IPR022414|IPR022415	Gln_synth/guanido_kin_cat_dom|ATP-guanido_PTrfase_N|ATP-guanido_PTrfase_cat|ATP-guanido_PTrfase_AS	Glutamine synthetase/guanido kinase, catalytic domain|ATP:guanido phosphotransferase, N-terminal|ATP:guanido phosphotransferase, catalytic domain|ATP:guanido phosphotransferase active site	14410.4	2.76729	6.80827	0.117542	23.5429	1.4843e-122	3.31177e-119	15877.9	16739.4	15206.3	15442.1	31144	30219.7	33615.9	35731.7	5560.85	3830.93	4145.25	4087.54	4529.14	5423.79	4882.5	4129.03	15816.4	32677.8	4406.14	4741.12
YQE_08531	ENN74954	NA	IPR002569|IPR028427	Met_Sox_Rdtase_MsrA|Met_Sox_Rdtase	Peptide methionine sulphoxide reductase MsrA|Peptide methionine sulfoxide reductase	424.815	2.76662	6.80511	0.243147	11.3784	5.35973e-30	6.79467e-28	507.995	727.755	442.44	615.751	598.986	1162.83	892.122	947.425	110.156	107.718	102.605	78.9494	117.363	144.741	164.415	75.7835	573.485	900.34	99.8573	125.575
YQE_10628	ENN72825	NA	IPR003172|IPR014756	ML_dom|Ig_E-set	MD-2-related lipid-recognition domain|Immunoglobulin E-set	8.8094	2.76521	6.79847	0.539616	5.1244	2.98482e-07	3.08893e-06	12.8511	8.37703	8.34793	16.7753	15.1368	35.2049	10.3335	17.1739	4.07986	1.53883	3.07816	0	1.77822	1.59056	3.1218	1.56255	11.5878	19.4623	2.17421	2.01328
YQE_02876	ENN80708	NA	IPR002018|IPR019826|IPR029058	CarbesteraseB|Carboxylesterase_B_AS|AB_hydrolase	Carboxylesterase, type B|Carboxylesterase type B, active site|Alpha/Beta hydrolase fold	3827.75	2.7375	6.66914	0.284478	9.62288	6.40159e-22	4.25096e-20	4333.83	6944.56	5339.09	5025.67	7700.32	7987.25	6885.53	9847.78	556.901	285.454	723.367	1106.56	1365.68	1132.48	1085.35	924.247	5410.79	8105.22	668.072	1126.94
YQE_05887	ENN77592	NA	IPR001563|IPR029058	Peptidase_S10|AB_hydrolase	Peptidase S10, serine carboxypeptidase|Alpha/Beta hydrolase fold	7659.2	2.73352	6.65079	0.21687	12.6045	1.99522e-36	3.53313e-34	9065.29	14719.5	11776.5	9114.89	10934.2	14710.3	18595.6	17279.8	2346.94	1221.06	2053.13	1866.77	2176.55	2641.91	1921.99	2122.72	11169.1	15380	1871.98	2215.79
YQE_02878	ENN80710	NA	IPR002509|IPR011330	Polysac_deacetylase|Glyco_hydro/deAcase_b/a-brl	Polysaccharide deacetylase|Glycoside hydrolase/deacetylase, beta/alpha-barrel	16082.6	2.72337	6.60414	0.209513	12.9986	1.24597e-38	2.62265e-36	17578	24508.1	16627.9	19045.9	28691.8	36644	31649.1	42452.4	5455.8	2816.07	4996.88	6560.44	4927.46	5407.09	5317.47	4643.89	19439.9	34859.3	4957.29	5073.98
YQE_02158	ENN81466	NA	IPR001128|IPR002401	Cyt_P450|Cyt_P450_E_grp-I	Cytochrome P450|Cytochrome P450, E-class, group I	180.202	2.72235	6.59948	0.697414	3.90349	9.48143e-05	0.000527555	834.563	628.277	292.177	323.664	41.0857	101.347	400.709	164.583	5.09983	60.0145	0	2.54675	8.00201	3.97639	3.1218	14.0629	519.67	176.931	16.9153	7.29078
YQE_12392	ENN70992	NA	IPR029030	Caspase-like_dom	Caspase-like domain	319.621	2.7147	6.56459	0.426458	6.36571	1.94392e-10	3.49217e-09	362.853	433.511	335.11	490.43	1015.25	589.949	571.785	669.781	161.155	52.3204	40.0161	31.8344	72.0181	31.0158	124.872	132.035	405.476	711.691	71.3314	89.9853
YQE_07653	ENN75802	NA	IPR000743|IPR006626|IPR011050|IPR012334	Glyco_hydro_28|PbH1|Pectin_lyase_fold/virulence|Pectin_lyas_fold	Glycoside hydrolase, family 28|Parallel beta-helix repeat|Pectin lyase fold/virulence factor|Pectin lyase fold	24.1534	2.70397	6.51593	0.542251	4.98657	6.14604e-07	6.04099e-06	9.82728	39.7909	31.0066	16.7753	115.689	61.8753	33.2967	37.2101	1.01997	2.30825	9.23448	1.27338	9.78023	10.3386	3.1218	3.90637	24.35	62.0177	3.45902	6.78675
YQE_04593	ENN78949	NA	IPR002259|IPR016196	Eqnu_transpt|MFS_dom_general_subst_transpt	Equilibrative nucleoside transporter|Major facilitator superfamily domain, general substrate transporter	3907.23	2.69803	6.48913	0.27751	9.72225	2.42355e-22	1.70045e-20	2243.64	3654.48	3624.19	4152.37	10670.4	10665	7739.76	11465	401.867	324.694	912.161	836.609	1373.68	1655.77	1473.49	1322.7	3418.67	10135	618.833	1456.41
YQE_04751	ENN78795	NA	IPR010562|IPR027486	Haemolymph_juvenile_hormone-bd|Ribosomal_S10_dom	Haemolymph juvenile hormone binding|Ribosomal protein S10 domain	6379.93	2.67883	6.40335	0.14742	18.1714	8.70272e-74	9.40559e-71	8920.9	11611.6	10074.8	8355.07	12438.1	11353	13650.5	14074	848.612	677.856	1142	1037.8	2017.39	2081.24	1895.98	1900.06	9740.59	12878.9	926.567	1973.67
YQE_00469	ENN83167	NA	IPR007484	Peptidase_M28	Peptidase M28	1144.09	2.67757	6.39776	0.184606	14.5042	1.13968e-47	3.63265e-45	1725.07	1747.66	1581.34	1528.52	1417.46	1948	2427.21	2520.27	631.359	407.791	604.345	506.804	282.738	390.481	290.328	296.103	1645.65	2078.24	537.575	314.912
YQE_02028	ENN81499	NA	IPR006439|IPR023214	HAD-SF_hydro_IA|HAD-like_dom	HAD hydrolase, subfamily IA|HAD-like domain	597.915	2.66197	6.32898	0.342081	7.7817	7.15584e-15	2.24243e-13	867.824	1561.27	818.097	939.415	879.017	812.913	893.27	1223.64	173.394	274.682	359.119	227.934	96.9132	112.134	64.5173	262.508	1046.65	952.21	258.782	134.018
YQE_02689	ENN80901	NA	IPR024810	Mab-21_dom	Mab-21 domain	1019.01	2.64649	6.26144	0.19617	13.4908	1.77056e-41	4.20263e-39	1211.02	1516.24	1391.72	1583.78	2272.69	1954.41	1923.17	1910.59	385.547	177.735	314.998	417.668	277.403	340.379	298.653	328.135	1425.69	2015.21	323.987	311.142
YQE_00516	ENN83126	NA	IPR007484	Peptidase_M28	Peptidase M28	1151.47	2.64548	6.25703	0.167518	15.7922	3.5214e-56	2.31086e-53	1702.39	1705.77	1635	1656.8	1421.78	2124.03	2297.47	2405.77	570.161	441.645	620.762	557.739	305.854	381.733	249.744	346.886	1674.99	2062.26	547.577	321.054
YQE_01137	ENN82489	NA	IPR012349|IPR012349	Split_barrel_FMN-bd|Split_barrel_FMN-bd	FMN-binding split barrel|FMN-binding split barrel	2055.21	2.64239	6.24366	0.676654	3.90509	9.41914e-05	0.000525137	591.905	1647.13	400.7	11911.4	1681.27	7452.77	1153.9	6464.53	179.514	56.9369	44.1203	34.3812	345.864	349.127	480.758	89.0652	3637.79	4188.12	78.7381	316.204
YQE_08903	ENN74512	NA	NA	NA	NA	361.063	2.63732	6.22174	0.353044	7.47022	8.0063e-14	2.25551e-12	317.497	567.544	459.136	460.826	687.644	984.671	564.896	802.878	73.4376	64.631	112.866	245.762	117.363	77.1419	163.374	77.3461	451.251	760.022	124.174	108.806
YQE_10406	ENN72975	NA	IPR006838	Far-17a_AIG1	FAR-17a/AIG1-like protein	98.7609	2.61498	6.12613	0.491168	5.32399	1.01514e-07	1.13818e-06	159.504	124.608	25.0438	47.3655	259.488	164.29	331.819	254.746	40.7986	5.38592	12.3126	26.7409	39.1209	38.9686	18.7308	31.2509	89.1305	252.586	21.3095	32.0178
YQE_09425	ENN73969	NA	IPR002159	CD36	CD36 antigen	13.6911	2.57128	5.94338	0.442965	5.8047	6.44795e-09	9.02551e-08	20.4105	19.8955	5.9628	11.8414	24.8676	33.0713	35.593	42.9347	0	2.30825	0	2.54675	4.44556	4.77167	7.28421	3.12509	14.5275	34.1167	1.21375	4.90663
YQE_09424	ENN73968	NA	IPR002159	CD36	CD36 antigen	86.4592	2.56883	5.93328	0.29799	8.62051	6.66542e-18	2.84902e-16	104.32	83.7703	58.4355	79.9292	123.257	206.962	226.188	304.836	9.17969	19.2354	12.3126	20.374	43.5665	36.5828	30.1774	24.2195	81.6138	215.311	15.2754	33.6365
YQE_05721	ENN77794	NA	IPR000322|IPR017853	Glyco_hydro_31|Glycoside_hydrolase_SF	Glycoside hydrolase, family 31|Glycoside hydrolase, superfamily	71888.5	2.53485	5.79518	0.219194	11.5644	6.2393e-31	8.28638e-29	113889	147322	111673	99328.3	130213	119113	125662	161671	16368.4	7937.31	11677.5	16424	25773.6	26175.8	20712.1	16277.1	118053	134165	13101.8	22234.6
YQE_06801	ENN76736	NA	IPR013126|IPR018181|IPR029047|IPR029048	Hsp_70_fam|Heat_shock_70_CS|HSP70_peptide-bd|HSP70_C	Heat shock protein 70 family|Heat shock protein 70, conserved site|Heat shock protein 70kD, peptide-binding domain|Heat shock protein 70kD, C-terminal domain	239.755	2.52301	5.74779	0.584519	4.31638	1.58606e-05	0.000110175	393.091	96.3359	69.1685	179.594	421.669	242.167	419.079	871.574	254.991	530.128	113.892	25.4675	107.583	38.1733	17.6902	55.4704	184.547	488.622	231.12	54.7291
YQE_05117	ENN78416	NA	IPR000743|IPR011050|IPR012334	Glyco_hydro_28|Pectin_lyase_fold/virulence|Pectin_lyas_fold	Glycoside hydrolase, family 28|Pectin lyase fold/virulence factor|Pectin lyase fold	176.67	2.50581	5.67969	0.274083	9.14254	6.10042e-20	3.1802e-18	118.683	161.258	202.735	206.237	277.869	397.922	502.895	519.51	26.5191	30.7767	62.5892	38.2013	64.0161	53.2836	91.5729	72.6584	172.228	424.549	39.5216	70.3828
YQE_01257	ENN82368	NA	NA	NA	NA	14.6453	2.50132	5.66203	0.431963	5.79058	7.0143e-09	9.72069e-08	1.51189	1.04713	2.38512	0	40.0045	50.1403	32.1485	70.1266	1.01997	0.769417	1.02605	3.82013	6.22378	8.74805	11.4466	3.90637	1.23604	48.105	1.65889	7.58121
YQE_12348	ENN70947	NA	IPR003689	ZIP	Zinc/iron permease	170.297	2.49326	5.6305	0.391238	6.37276	1.85652e-10	3.34594e-09	460.37	353.93	251.63	332.545	167.586	257.103	194.039	294.818	61.198	140.803	40.0161	30.561	41.7883	42.1497	40.5835	15.6255	349.619	228.387	68.1446	35.0367
YQE_11963	ENN71348	NA	IPR002198|IPR002347|IPR016040	DH_sc/Rdtase_SDR|Glc/ribitol_DH|NAD(P)-bd_dom	Short-chain dehydrogenase/reductase SDR|Glucose/ribitol dehydrogenase|NAD(P)-binding domain	3036.48	2.49104	5.62184	0.398086	6.25754	3.91094e-10	6.68154e-09	3585.45	3703.7	855.066	914.746	8857.2	8019.25	6782.19	8243.46	549.762	370.859	800.321	983.047	1319.44	1227.11	793.979	1578.17	2264.74	7975.53	675.997	1229.68
YQE_01299	ENN82326	NA	NA	NA	NA	16.4153	2.48276	5.58965	0.407883	6.08694	1.15088e-09	1.81602e-08	3.02378	3.14139	1.19256	0.98678	43.2481	38.4054	49.371	80.1447	2.03993	2.30825	2.05211	2.54675	8.00201	8.74805	13.5278	3.90637	2.08613	52.7923	2.23676	8.54606
YQE_01359	ENN82265	NA	IPR000322|IPR017853	Glyco_hydro_31|Glycoside_hydrolase_SF	Glycoside hydrolase, family 31|Glycoside hydrolase, superfamily	7996.61	2.47184	5.54752	0.208794	11.8386	2.46399e-32	3.56991e-30	12891.1	17557.2	13498.6	10936.5	14091.3	12021.9	14509.3	17025	1702.32	890.216	1263.07	1530.6	3009.64	2763.59	2459.98	1795.37	13720.9	14411.9	1346.55	2507.15
YQE_09661	ENN73729	NA	NA	NA	NA	442.208	2.45943	5.50001	0.231945	10.6035	2.86939e-26	2.80797e-24	604.756	723.566	628.48	617.725	724.405	642.223	831.269	977.479	192.774	108.488	237.018	235.575	109.361	112.134	139.441	190.631	643.632	793.844	193.464	137.892
YQE_02802	ENN80793	NA	IPR000760|IPR020550|IPR020583	Inositol_monophosphatase|Inositol_monophosphatase_CS|Inositol_monoP_metal-BS	Inositol monophosphatase|Inositol monophosphatase, conserved site|Inositol monophosphatase, metal-binding site	86.4705	2.4588	5.49758	0.623731	3.94208	8.07774e-05	0.000458602	260.045	276.442	108.523	97.6913	339.497	46.9399	151.557	5.72462	6.1198	9.23301	12.3126	11.4604	17.7822	5.56694	4.16241	30.4697	185.675	135.93	9.78146	14.4953
YQE_09990	ENN73428	NA	IPR002018|IPR019819|IPR029058	CarbesteraseB|Carboxylesterase_B_CS|AB_hydrolase	Carboxylesterase, type B|Carboxylesterase type B, conserved site|Alpha/Beta hydrolase fold	2119.32	2.45735	5.49206	0.28557	8.60507	7.62697e-18	3.24758e-16	2473.45	3311.02	3836.47	2324.85	3971.25	3912.01	5040.43	4263.41	714.996	197.74	487.375	453.322	818.872	845.38	767.964	490.64	2986.45	4296.78	463.358	730.714
YQE_04960	ENN78593	NA	IPR001360|IPR013781|IPR017853	Glyco_hydro_1|Glyco_hydro_catalytic_dom|Glycoside_hydrolase_SF	Glycoside hydrolase, family 1|Glycoside hydrolase, catalytic domain|Glycoside hydrolase, superfamily	2455.23	2.45729	5.49183	0.309653	7.93562	2.09454e-15	6.91321e-14	1310.05	2498.45	1421.53	1379.52	8913.43	5663.72	6094.45	6558.99	123.416	259.294	371.431	109.51	1256.31	1056.92	1038.52	1228.16	1652.39	6807.65	215.913	1144.98
YQE_01505	ENN82118	NA	IPR004843|IPR006186|IPR029052	PEstase_dom|Ser/Thr-sp_prot-phosphatase|Metallo-depent_PP-like	Phosphoesterase domain|Serine/threonine-specific protein phosphatase/bis(5-nucleosyl)-tetraphosphatase|Metallo-dependent phosphatase-like	27.8711	2.44302	5.43777	0.352613	6.92831	4.25897e-12	9.22583e-11	18.1427	19.8955	31.0066	37.4977	60.5473	72.5434	64.2971	75.8513	12.2396	3.07767	1.02605	3.82013	10.6693	10.3386	15.609	9.37528	26.6356	68.3098	5.04086	11.4981
YQE_00443	ENN83198	NA	IPR001199|IPR018506	Cyt_B5-like_heme/steroid-bd|Cyt_B5_heme-BS	Cytochrome b5-like heme/steroid binding domain|Cytochrome b5, heme-binding site	89.2087	2.44086	5.42964	0.286835	8.50963	1.74485e-17	7.15646e-16	76.3504	99.4773	84.6718	138.149	149.206	201.628	225.04	221.829	23.4592	13.8495	23.5992	31.8344	37.3427	38.9686	44.7459	17.188	99.6622	199.426	23.1856	34.5613
YQE_03130	ENN80448	NA	IPR029052	Metallo-depent_PP-like	Metallo-dependent phosphatase-like	25.1599	2.43854	5.42094	0.429878	5.67264	1.40614e-08	1.86971e-07	15.1189	19.8955	44.1248	42.4316	59.4661	60.8085	64.2971	41.5035	10.1997	1.53883	5.13026	2.54675	5.33467	12.7244	10.406	7.03146	30.3927	56.5188	4.85388	8.87415
YQE_03201	ENN80375	NA	IPR001128|IPR002402	Cyt_P450|Cyt_P450_E_grp-II	Cytochrome P450|Cytochrome P450, E-class, group II	29.7855	2.42549	5.37213	0.570879	4.2487	2.15014e-05	0.000145464	67.2791	13.6127	15.5033	22.696	28.1112	23.4699	68.8897	160.289	14.2795	8.46359	10.2605	7.64026	19.5605	6.36222	6.24361	3.90637	29.7727	70.1901	10.161	9.01816
YQE_09609	ENN73789	NA	IPR027389|IPR029044	B_mannosylTrfase_Bre-3/Egh|Nucleotide-diphossugar_trans	Beta-1,4-mannosyltransferase Bre-3/Egh|Nucleotide-diphospho-sugar transferases	93.9372	2.42447	5.3683	0.192474	12.5963	2.2127e-36	3.85702e-34	80.1301	87.9588	84.6718	85.8499	193.535	218.697	195.188	246.159	38.7587	48.4733	30.7816	38.2013	46.2338	47.7167	36.4211	24.2195	84.6527	213.395	39.0537	38.6478
YQE_03166	ENN80418	NA	IPR008914	PtdEtn-bd_prot_PEBP	Phosphatidylethanolamine-binding protein PEBP	6039.79	2.39915	5.27494	0.195087	12.2979	9.29841e-35	1.50338e-32	9077.38	9007.4	7737.33	6912.4	10409.8	9928.85	14500.1	14111.2	1750.26	1084.11	1564.73	1545.88	2670	2138.5	2643.13	1555.52	8183.63	12237.5	1486.25	2251.79
YQE_07789	ENN75611	NA	IPR019367	PDZ-binding_CRIPT	PDZ-binding protein, CRIPT	121.549	2.39237	5.25019	0.147933	16.172	7.94739e-59	5.91074e-56	96.005	118.326	95.4049	120.387	274.625	291.241	239.966	277.644	46.9184	62.3228	55.4069	63.6688	47.1229	48.5119	50.9895	56.2517	107.531	270.869	57.0792	50.719
YQE_09333	ENN74071	NA	IPR001128|IPR002402	Cyt_P450|Cyt_P450_E_grp-II	Cytochrome P450|Cytochrome P450, E-class, group II	343.279	2.38764	5.23302	0.550182	4.33973	1.42657e-05	0.000100282	636.505	108.901	141.915	298.008	223.809	570.746	747.454	1819	86.6971	69.2475	205.211	118.424	257.842	56.4647	106.141	46.0951	296.332	840.252	119.895	116.636
YQE_10054	ENN73290	NA	IPR001580|IPR008985|IPR009033|IPR009169|IPR013320|IPR018124	Calret/calnex|ConA-like_lec_gl_sf|Calreticulin/calnexin_P_dom|Calreticulin|ConA-like_subgrp|Calret/calnex_CS	Calreticulin/calnexin|Concanavalin A-like lectin/glucanases superfamily|Calreticulin/calnexin, P domain|Calreticulin|Concanavalin A-like lectin/glucanase, subgroup|Calreticulin/calnexin, conserved site	93644.9	2.38377	5.21899	0.221322	10.7706	4.73872e-27	5.03477e-25	146808	159702	147677	96725.2	156913	174971	199701	206710	24641.4	14995.9	19079.5	14302.6	39001.8	45415.1	25584.2	26091.4	137728	184574	18254.8	34023.1
YQE_02363	ENN81224	NA	IPR007087|IPR013087|IPR015880	Znf_C2H2|Znf_C2H2/integrase_DNA-bd|Znf_C2H2-like	Zinc finger, C2H2|Zinc finger C2H2-type/integrase DNA-binding domain|Zinc finger, C2H2-like	54.1196	2.37399	5.18374	0.300895	7.88977	3.02745e-15	9.84672e-14	37.0413	24.084	11.9256	24.6695	125.419	155.755	104.483	174.601	22.4393	33.8544	16.4168	34.3812	31.1189	27.0394	23.9338	18.7506	24.4301	140.065	26.7729	25.2107
YQE_07582	ENN75853	NA	NA	NA	NA	326.665	2.37306	5.18038	0.329838	7.19462	6.26355e-13	1.54593e-11	270.628	467.02	250.438	455.893	618.447	698.764	599.341	858.694	258.051	73.0946	93.3708	94.2299	115.585	132.811	92.6135	147.661	360.995	693.811	129.687	122.168
YQE_05176	ENN78375	NA	IPR000556|IPR008928|IPR012341|IPR023309|IPR027390	Glyco_hydro_48F|6-hairpin_glycosidase-like|6hp_glycosidase|Endo-1-4-beta-glucanase_dom2|Endoglucanase_F_dom3	Glycoside hydrolase, 48F|Six-hairpin glycosidase-like|Six-hairpin glycosidase|Endo-1,4-beta-glucanase, bacterial, domain 2|Endoglucanase F, domain 3	20364.5	2.35499	5.11589	0.22716	10.3671	3.50009e-25	3.07457e-23	22008.6	29669.4	29653	22815.4	49486.6	41721	35076.4	48310.1	3022.16	2529.84	4745.49	4011.14	11233	6770.2	9176.02	5603.29	26036.6	43648.5	3577.16	8195.64
YQE_00300	ENN83341	NA	IPR006612	Znf_C2CH	Zinc finger, C2CH-type	2.52423	2.34833	5.09234	0.694292	3.38234	0.000718717	0.00307439	0	0	1.19256	0	4.32481	5.33408	17.2224	5.72462	0	0.769417	1.02605	1.27338	0.889112	1.59056	1.0406	0	0.29814	8.15148	0.767212	0.880067
YQE_06283	ENN77144	NA	IPR007087|IPR013087|IPR015880	Znf_C2H2|Znf_C2H2/integrase_DNA-bd|Znf_C2H2-like	Zinc finger, C2H2|Zinc finger C2H2-type/integrase DNA-binding domain|Zinc finger, C2H2-like	741.318	2.34817	5.09177	0.254545	9.22497	2.83651e-20	1.5287e-18	934.348	1305.77	726.27	1024.28	1772.09	1842.39	892.122	1597.17	126.476	118.49	229.836	151.532	274.736	254.489	364.211	246.882	997.666	1525.94	156.583	285.079
YQE_00608	ENN83030	NA	NA	NA	NA	200.745	2.34475	5.07972	0.288194	8.13601	4.08524e-16	1.43769e-14	154.213	198.955	203.928	303.928	390.314	428.86	427.116	508.06	114.236	32.3155	50.2766	76.4026	70.2398	75.5514	88.4511	89.0652	215.256	438.588	68.3077	80.8269
YQE_05175	ENN78374	NA	IPR000556|IPR008928|IPR012341|IPR023309|IPR027390	Glyco_hydro_48F|6-hairpin_glycosidase-like|6hp_glycosidase|Endo-1-4-beta-glucanase_dom2|Endoglucanase_F_dom3	Glycoside hydrolase, 48F|Six-hairpin glycosidase-like|Six-hairpin glycosidase|Endo-1,4-beta-glucanase, bacterial, domain 2|Endoglucanase F, domain 3	514870	2.34349	5.0753	0.198189	11.8246	2.91416e-32	4.168e-30	690601	880882	817021	612413	1.01766e+06	954987	959697	1.1667e+06	89305.2	58087.1	92423.8	114543	237556	174019	226334	145693	750229	1.02476e+06	88589.7	195901
YQE_07649	ENN75797	NA	IPR000873|IPR020845|IPR025110	AMP-dep_Synth/Lig|AMP-binding_CS|AMP-bd_C	AMP-dependent synthetase/ligase|AMP-binding, conserved site|AMP-binding enzyme C-terminal domain	181.437	2.33212	5.03544	0.416618	5.59774	2.17166e-08	2.76638e-07	83.1539	157.069	107.33	295.047	731.973	232.566	479.932	310.561	75.4775	30.0073	60.5371	39.4747	81.7983	52.4883	46.8271	118.754	160.65	438.758	51.3741	74.9668
YQE_11819	ENN71526	NA	IPR002018|IPR002168|IPR019826|IPR029058	CarbesteraseB|Lipase_GDXG_AS|Carboxylesterase_B_AS|AB_hydrolase	Carboxylesterase, type B|Lipase, GDXG, active site|Carboxylesterase type B, active site|Alpha/Beta hydrolase fold	3517.58	2.32	4.99333	0.290067	7.99816	1.26287e-15	4.26927e-14	5800.36	9479.66	7260.31	4806.61	5609.27	5424.76	4469.8	6169.71	596.68	475.5	885.484	1245.36	1515.05	674.395	938.623	929.716	6836.74	5418.38	800.757	1014.45
YQE_08499	ENN74921	NA	NA	NA	NA	45.2331	2.31592	4.97923	0.384439	6.02417	1.6998e-09	2.6192e-08	30.2378	43.9794	26.2363	49.339	60.5473	126.951	71.1861	157.427	37.7387	10.7718	16.4168	19.1007	21.3387	22.2678	17.6902	12.5004	37.4481	104.028	21.007	18.4493
YQE_08739	ENN74618	NA	IPR011038|IPR012674	Calycin-like|Calycin	Calycin-like|Calycin	3113.94	2.29565	4.90974	0.595443	3.85536	0.000115559	0.000625207	3776.7	6899.53	4110.76	4827.33	8593.39	2660.64	12422	2473.04	55.0782	45.3956	29.7555	245.762	1242.98	1381.4	137.359	921.903	4903.58	6537.26	93.9978	920.909
YQE_09199	ENN74226	NA	IPR005788|IPR005792|IPR012336|IPR013766|IPR017937	Disulphide_isomerase|Prot_disulphide_isomerase|Thioredoxin-like_fold|Thioredoxin_domain|Thioredoxin_CS	Disulphide isomerase|Protein disulphide isomerase|Thioredoxin-like fold|Thioredoxin domain|Thioredoxin, conserved site	33061.8	2.29024	4.89137	0.22008	10.4064	2.31899e-25	2.08634e-23	48041.8	54658	53908.5	34724.8	52865.3	52228.1	74333.2	79520.7	8707.45	6063.78	6771.95	6136.4	14699.7	17122.3	9413.28	9793.27	47833.3	64736.8	6919.89	12757.1
YQE_04840	ENN78668	NA	IPR000731	SSD	Sterol-sensing domain	69.3253	2.28985	4.89006	0.40375	5.67146	1.41588e-08	1.88042e-07	105.076	76.4404	95.4049	130.255	104.877	101.347	146.965	90.1628	48.9584	90.0218	25.6513	15.2805	11.5585	17.4961	30.1774	19.5318	101.794	110.838	44.978	19.691
YQE_09357	ENN74067	NA	IPR010562	Haemolymph_juvenile_hormone-bd	Haemolymph juvenile hormone binding	525.545	2.27003	4.82334	0.190984	11.8859	1.40034e-32	2.11111e-30	630.458	882.73	758.469	650.288	1231.49	959.067	834.714	1124.89	157.075	101.563	120.048	118.424	248.951	173.371	257.029	160.161	730.486	1037.54	124.278	209.878
YQE_04358	ENN79174	NA	IPR000073|IPR006693|IPR029058	AB_hydrolase_1|AB_hydrolase_lipase|AB_hydrolase	Alpha/beta hydrolase fold-1|Partial AB-hydrolase lipase domain|Alpha/Beta hydrolase fold	8.67717	2.26997	4.82314	0.70278	3.22999	0.00123793	0.00491472	6.04756	14.6598	0	2.96034	50.8165	8.53452	39.0375	4.29347	0	0.769417	0	1.27338	1.77822	3.97639	0	4.68764	5.91693	25.6705	0.510698	2.61056
YQE_13013	ENN70227	NA	IPR000111|IPR000111|IPR002241|IPR002241|IPR013780|IPR013780|IPR013785|IPR013785|IPR017853|IPR017853	Glyco_hydro_GHD|Glyco_hydro_GHD|Glyco_hydro_27|Glyco_hydro_27|Glyco_hydro_13_b|Glyco_hydro_13_b|Aldolase_TIM|Aldolase_TIM|Glycoside_hydrolase_SF|Glycoside_hydrolase_SF	Glycoside hydrolase, clan GH-D|Glycoside hydrolase, clan GH-D|Glycoside hydrolase, family 27|Glycoside hydrolase, family 27|Glycosyl hydrolase, family 13, all-beta|Glycosyl hydrolase, family 13, all-beta|Aldolase-type TIM barrel|Aldolase-type TIM barrel|Glycoside hydrolase, superfamily|Glycoside hydrolase, superfamily	787.191	2.26713	4.81364	0.251007	9.03215	1.68336e-19	8.61449e-18	394.603	472.255	298.14	603.91	1706.14	1355.92	2564.99	2574.65	226.432	300.073	303.712	169.359	480.12	431.836	368.373	344.542	442.227	2050.43	249.894	406.218
YQE_00641	ENN82996	NA	NA	NA	NA	2135.38	2.25439	4.77134	0.36412	6.19136	5.96491e-10	9.84387e-09	1491.48	3773.85	3446.5	2767.92	2354.86	5024.7	3819.94	6881	233.572	114.643	420.682	429.128	926.455	784.939	960.475	735.96	2869.94	4520.12	299.506	851.957
YQE_01328	ENN82296	NA	IPR002123|IPR004552	Plipid/glycerol_acylTrfase|AGP_acyltrans	Phospholipid/glycerol acyltransferase|1-acyl-sn-glycerol-3-phosphate acyltransferase	208.959	2.25285	4.76624	0.179466	12.5531	3.82426e-36	6.5636e-34	167.82	230.368	252.823	257.55	575.199	417.125	405.301	367.807	83.6372	72.3252	74.9019	76.4026	76.4636	104.977	91.5729	89.0652	227.14	441.358	76.8167	90.5196
YQE_00457	ENN83182	NA	IPR000070|IPR011050|IPR012334	Pectinesterase_cat|Pectin_lyase_fold/virulence|Pectin_lyas_fold	Pectinesterase, catalytic|Pectin lyase fold/virulence factor|Pectin lyase fold	17082.7	2.24282	4.73322	0.23272	9.63743	5.55641e-22	3.71181e-20	16847.7	22095.5	19516.3	16310.5	43530.3	36209.8	35449.5	41235.9	2312.26	1472.66	3001.2	3593.47	7860.64	8171.48	10304	5411.88	18692.5	39106.4	2594.9	7937.01
YQE_05873	ENN77577	NA	IPR011679|IPR012336|IPR012883	ER_p29_C|Thioredoxin-like_fold|ERp29_N	Endoplasmic reticulum, protein ERp29, C-terminal|Thioredoxin-like fold|ERp29, N-terminal	21445.4	2.23499	4.7076	0.241104	9.26983	1.86449e-20	1.04001e-18	33182.9	36763.7	33623.1	22572.6	31820.8	42300.3	36392.1	49465	5919.88	3751.68	5861.84	8936.56	10051.4	9284.87	7170.79	6028.31	31535.6	39994.6	6117.49	8133.84
YQE_02031	ENN81502	NA	IPR000618	Insect_cuticle	Insect cuticle protein	5.48533	2.22821	4.68553	0.665779	3.34678	0.00081757	0.00343017	15.1189	20.9426	5.9628	7.89424	2.1624	2.13363	14.9261	10.0181	1.01997	0.769417	3.07816	1.27338	0.889112	0.795278	0	0.781274	12.4796	7.31006	1.53523	0.616416
YQE_07692	ENN75732	NA	IPR002159	CD36	CD36 antigen	5.27859	2.22261	4.66736	0.731952	3.03655	0.00239306	0.00869607	3.77972	0	1.19256	0	47.5729	6.40089	2.29632	5.72462	0	4.6165	1.02605	7.64026	0	2.38583	1.0406	0.781274	1.24307	15.4987	3.3207	1.05193
YQE_07678	ENN75717	NA	IPR001944|IPR008979|IPR013781|IPR017853|IPR019801|IPR026283	Glycoside_Hdrlase_35|Galactose-bd-like|Glyco_hydro_catalytic_dom|Glycoside_hydrolase_SF|Glyco_hydro_35_CS|B-gal_1-like	Glycoside hydrolase, family 35|Galactose-binding domain-like|Glycoside hydrolase, catalytic domain|Glycoside hydrolase, superfamily|Glycoside hydrolase, family 35, conserved site|Beta-galactosidase 1-like	12572	2.22081	4.66154	0.265364	8.3689	5.81589e-17	2.23925e-15	11639.3	16801.2	13225.5	15662.2	26031	26981.9	23103.3	30708.3	3179.23	1896.61	4111.39	6074.01	5514.27	5333.93	6985.56	3904.81	14332	26706.1	3815.31	5434.64
YQE_03243	ENN80248	NA	IPR002018|IPR019819|IPR029058	CarbesteraseB|Carboxylesterase_B_CS|AB_hydrolase	Carboxylesterase, type B|Carboxylesterase type B, conserved site|Alpha/Beta hydrolase fold	90.5052	2.21984	4.65841	0.311841	7.1185	1.09108e-12	2.58981e-11	30.9937	35.6024	28.6215	36.5109	234.621	194.16	202.077	423.622	11.2196	10.0024	6.15632	22.9208	72.0181	46.1261	58.2737	35.1573	32.9321	263.62	12.5748	52.8938
YQE_08813	ENN74696	NA	IPR001944|IPR008979|IPR013781|IPR017853|IPR019801|IPR026283	Glycoside_Hdrlase_35|Galactose-bd-like|Glyco_hydro_catalytic_dom|Glycoside_hydrolase_SF|Glyco_hydro_35_CS|B-gal_1-like	Glycoside hydrolase, family 35|Galactose-binding domain-like|Glycoside hydrolase, catalytic domain|Glycoside hydrolase, superfamily|Glycoside hydrolase, family 35, conserved site|Beta-galactosidase 1-like	17460.6	2.21337	4.63757	0.349558	6.33192	2.42135e-10	4.28091e-09	21168	26999.2	24311.5	28648.2	25505.5	33233.4	29901.6	42781.5	3197.59	2229.77	6712.44	8951.84	7548.56	4995.93	9540.24	3643.86	25281.7	32855.5	5272.91	6432.15
YQE_07165	ENN76197	NA	IPR001623|IPR002939|IPR008971|IPR018253	DnaJ_domain|DnaJ_C|HSP40/DnaJ_pept-bd|DnaJ_domain_CS	DnaJ domain|Chaperone DnaJ, C-terminal|HSP40/DnaJ peptide-binding|DnaJ domain, conserved site	3530.79	2.21323	4.63711	0.150272	14.7282	4.24993e-49	1.58041e-46	5724.77	6557.12	6301.49	4897.39	5070.84	5373.55	6373.45	6882.43	1150.52	1014.09	1031.18	1088.74	1387.9	1570.67	1061.41	1007.06	5870.19	5925.07	1071.13	1256.76
YQE_08100	ENN75323	NA	IPR000845|IPR010059|IPR018017	Nucleoside_phosphorylase_d|Uridine_phosphorylase_euk|Nucleoside_phosphorylase	Nucleoside phosphorylase domain|Uridine phosphorylase, eukaryotic|Nucleoside phosphorylase	2310.68	2.21306	4.63657	0.232359	9.52431	1.6615e-21	1.03551e-19	2108.33	2876.46	2932.51	3357.03	5998.51	4426.22	4275.76	4293.47	747.635	577.832	760.305	677.436	683.727	887.53	1599.4	768.773	2818.58	4748.49	690.802	984.859
YQE_01963	ENN81641	NA	NA	NA	NA	9.53995	2.21071	4.62902	0.639077	3.45922	0.000541742	0.00240114	3.02378	3.14139	1.19256	10.8546	3.2436	28.804	55.1118	25.7608	0	2.30825	3.07816	0	3.55645	3.97639	6.24361	2.34382	4.55308	28.2301	1.3466	4.03007
YQE_04801	ENN78729	NA	NA	NA	NA	7.35929	2.20301	4.60437	0.737356	2.98771	0.00281077	0.00996708	12.8511	10.4713	1.19256	4.9339	60.5473	0	21.8151	0	0	2.30825	1.02605	0	0	0	1.0406	1.56255	7.3622	20.5906	0.833576	0.650787
YQE_00373	ENN83268	NA	IPR012349	Split_barrel_FMN-bd	FMN-binding split barrel	544.402	2.20089	4.59764	0.698861	3.14926	0.00163686	0.00627521	178.403	473.302	114.486	3401.43	411.938	1791.18	277.855	1568.55	46.9184	19.2354	5.13026	2.54675	114.695	116.111	158.171	30.4697	1041.91	1012.38	18.4577	104.862
YQE_08291	ENN75178	NA	NA	NA	NA	316103	2.19287	4.57214	0.241678	9.0735	1.15249e-19	5.95242e-18	404458	548994	575028	533209	531575	543200	406108	327516	191334	120772	211128	285573	88133.2	130583	81422.9	78610.2	515422	452100	202202	94687.3
YQE_03563	ENN80002	NA	NA	NA	NA	8.93557	2.18803	4.55684	0.571248	3.83027	0.000128001	0.000681941	17.3867	8.37703	9.54049	5.92068	28.1112	8.53452	14.9261	28.6231	1.01997	2.30825	5.13026	0	2.66734	0.795278	7.28421	2.34382	10.3062	20.0487	2.11462	3.27266
YQE_00343	ENN83296	NA	IPR000070|IPR011050|IPR012334|IPR018040	Pectinesterase_cat|Pectin_lyase_fold/virulence|Pectin_lyas_fold|Pectinesterase_AS	Pectinesterase, catalytic|Pectin lyase fold/virulence factor|Pectin lyase fold|Pectinesterase, active site	2877.69	2.17651	4.52058	0.225153	9.66681	4.17181e-22	2.80366e-20	2929.29	3953.96	3216.34	2733.38	7170.53	5874.95	5771.81	7124.29	362.088	271.604	498.662	601.034	1358.56	1469.67	1760.7	946.122	3208.24	6485.4	433.347	1383.76
YQE_06251	ENN77426	NA	IPR001071|IPR001251|IPR011074	CRAL-bd_toc_tran|CRAL-TRIO_dom|CRAL/TRIO_N_dom	Cellular retinaldehyde binding/alpha-tocopherol transport|CRAL-TRIO domain|CRAL/TRIO, N-terminal domain	285.445	2.17541	4.51715	0.237989	9.1408	6.1991e-20	3.21661e-18	372.681	366.495	298.14	286.166	459.511	716.9	366.264	631.14	222.353	152.345	136.465	96.7766	122.697	102.591	118.629	117.972	330.871	543.454	151.985	115.472
YQE_03633	ENN79937	NA	NA	NA	NA	1742.8	2.17532	4.51687	0.373027	5.83154	5.49186e-09	7.7849e-08	1177.01	3095.31	2730.96	2221.24	1963.46	4123.24	3319.34	5311.02	211.133	82.3276	339.624	385.833	831.32	623.498	777.329	692.208	2306.13	3679.26	254.729	731.089
YQE_08667	ENN74759	NA	NA	NA	NA	3.09993	2.17499	4.51584	0.706093	3.08032	0.00206777	0.00766126	4.53567	1.04713	2.38512	9.8678	7.56841	11.735	2.29632	2.86231	1.01997	0	3.07816	1.27338	0.889112	0	1.0406	0	4.45893	6.1155	1.34288	0.482428
YQE_01417	ENN82207	NA	IPR001254|IPR001314|IPR009003|IPR018114	Peptidase_S1|Peptidase_S1A|Trypsin-like_Pept_dom|Peptidase_S1_AS	Peptidase S1|Peptidase S1A, chymotrypsin-type|Trypsin-like cysteine/serine peptidase domain|Peptidase S1, trypsin family, active site	8.92351	2.16816	4.49451	0.490842	4.41723	9.9972e-06	7.35193e-05	9.82728	8.37703	11.9256	10.8546	7.56841	20.2695	20.6669	32.9166	2.03993	2.30825	0	1.27338	5.33467	2.38583	3.1218	3.90637	10.2461	20.3554	1.40539	3.68717
YQE_01487	ENN82141	NA	IPR000070|IPR011050|IPR012334	Pectinesterase_cat|Pectin_lyase_fold/virulence|Pectin_lyas_fold	Pectinesterase, catalytic|Pectin lyase fold/virulence factor|Pectin lyase fold	2526.88	2.16137	4.47338	0.234069	9.2339	2.60947e-20	1.41317e-18	2648.83	3428.3	2845.45	2487.67	6080.68	5290.34	5120.8	6121.05	355.968	203.126	416.577	569.199	1279.43	1239.84	1472.45	870.339	2852.56	5653.22	386.218	1215.51
YQE_00223	ENN83420	NA	IPR000070|IPR011050|IPR012334	Pectinesterase_cat|Pectin_lyase_fold/virulence|Pectin_lyas_fold	Pectinesterase, catalytic|Pectin lyase fold/virulence factor|Pectin lyase fold	2620.38	2.15701	4.45991	0.215059	10.0299	1.12639e-23	8.72638e-22	2682.09	3439.82	2937.28	2608.06	6505.59	5462.09	5318.29	6229.82	371.268	245.444	451.463	570.473	1301.66	1283.58	1622.3	896.902	2916.81	5878.95	409.662	1276.11
YQE_04868	ENN78696	NA	NA	NA	NA	194.465	2.14665	4.42798	0.422078	5.08591	3.65865e-07	3.74716e-06	92.9812	167.541	331.532	374.977	594.661	366.985	260.633	311.992	76.4974	70.7864	56.4329	105.69	67.5725	42.945	148.806	41.4075	241.758	383.568	77.3518	75.1828
YQE_02927	ENN80640	NA	IPR011001|IPR019345	Saposin-like|Armet_prot	Saposin-like|Armet protein	3730.56	2.13448	4.3908	0.153798	13.8785	8.55437e-44	2.21936e-41	5884.27	6102.67	5783.92	5563.47	5216.8	5792.81	6622.6	7910	1329.02	1114.89	1235.37	1413.45	1311.44	1905.49	1180.04	1322.7	5833.58	6385.55	1273.18	1429.92
YQE_06993	ENN76542	NA	IPR000101|IPR029055	GGT_peptidase|Ntn_hydrolases_N	Gamma-glutamyltranspeptidase|Nucleophile aminohydrolases, N-terminal	2572.54	2.12692	4.36783	0.241581	8.80415	1.31845e-18	6.07795e-17	2680.58	4242.97	3273.58	3084.68	4958.39	4801.74	4746.5	6161.13	632.379	444.723	733.628	862.076	1305.22	908.207	713.853	1610.99	3320.45	5166.94	668.201	1134.57
YQE_02940	ENN80653	NA	NA	NA	NA	63.5385	2.12605	4.36521	0.249041	8.53695	1.37814e-17	5.73677e-16	54.428	82.7232	104.945	80.916	110.283	93.8798	155.002	107.337	33.6589	24.6213	35.9119	30.561	31.1189	23.8583	23.9338	23.4382	80.7531	116.625	31.1883	25.5873
YQE_01136	ENN82488	NA	IPR026780	PNRC1/2	Proline-rich nuclear receptor coactivator 1/2	91.2487	2.12516	4.36251	0.388499	5.47017	4.49597e-08	5.33585e-07	151.189	203.143	143.107	238.801	112.445	125.884	120.557	141.684	10.1997	71.5558	18.469	21.6474	24.006	27.8347	22.8932	26.5633	184.06	125.143	30.468	25.3243
YQE_08687	ENN74749	NA	IPR000834	Peptidase_M14	Peptidase M14, carboxypeptidase A	25641.3	2.12243	4.35427	0.203584	10.4253	1.90023e-25	1.72349e-23	23616.5	36098.7	30293.4	27829.2	46139.2	47445.5	51957.8	62899.3	10284.3	5934.51	9667.47	11591.5	10220.3	13928.5	13328	9026.84	29459.5	52110.5	9369.46	11625.9
YQE_08155	ENN75381	NA	IPR005282|IPR005282|IPR006603|IPR006603	LC_transporter|LC_transporter|CTNS|CTNS	Lysosomal cystine transporter|Lysosomal cystine transporter|Cystinosin/ERS1p repeat|Cystinosin/ERS1p repeat	466.944	2.1128	4.3253	0.298254	7.08388	1.40172e-12	3.29906e-11	263.069	529.847	415.011	629.566	846.581	922.795	1266.42	1272.3	172.374	66.1699	87.2145	64.9422	188.492	235.402	282.003	228.913	459.373	1077.02	97.6752	233.703
YQE_09468	ENN73936	NA	IPR010472|IPR010473|IPR014768|IPR015425|IPR016024|IPR027650	FH3_dom|GTPase-bd|GTPase-bd/formin_homology_3|FH2_Formin|ARM-type_fold|DAAM1/DAAM2	Formin, FH3 domain|Formin, GTPase-binding domain|Formin, GTPase-binding and FH3 domain|Formin, FH2 domain|Armadillo-type fold|Disheveled-associated activator of morphogenesis 1/2	123.955	2.10463	4.30089	0.508585	4.13821	3.50022e-05	0.000223262	272.14	132.985	76.3239	63.154	164.343	346.715	192.891	117.355	121.376	264.679	54.3808	26.7409	41.7883	35.7875	40.5835	32.0322	136.151	205.326	116.794	37.5479
YQE_03328	ENN80336	NA	NA	NA	NA	62.1803	2.10409	4.29928	0.48849	4.30735	1.65226e-05	0.000114346	62.7434	38.7438	57.2429	109.533	91.9021	155.755	127.446	121.648	22.4393	81.5582	22.5732	8.91364	11.5585	18.2914	45.7865	18.7506	67.0657	124.188	33.8711	23.5967
YQE_11765	ENN71667	NA	IPR000997|IPR002018|IPR019826|IPR029058	Cholinesterase|CarbesteraseB|Carboxylesterase_B_AS|AB_hydrolase	Cholinesterase|Carboxylesterase, type B|Carboxylesterase type B, active site|Alpha/Beta hydrolase fold	12022.5	2.10395	4.29886	0.247083	8.51517	1.66344e-17	6.84772e-16	4940.85	10700.6	9700.29	6772.27	26820.3	32216.8	29272.4	35223.6	1883.88	1374.18	3067.9	2847.27	7243.59	6754.29	7379.95	6161.91	8028.51	30883.3	2293.31	6884.93
YQE_05889	ENN77594	NA	IPR000276|IPR017452|IPR019427	GPCR_Rhodpsn|GPCR_Rhodpsn_7TM|7TM_GPCR_serpentine_rcpt_Srw	G protein-coupled receptor, rhodopsin-like|GPCR, rhodopsin-like, 7TM|7TM GPCR, serpentine receptor class w (Srw)	589.282	2.10272	4.29517	0.382201	5.50159	3.76381e-08	4.51982e-07	381.752	1046.08	1214.03	870.34	1043.36	1032.68	1113.72	1283.75	82.6172	54.6286	136.465	236.848	214.276	169.394	379.82	168.755	878.05	1118.38	127.64	233.061
YQE_05846	ENN77550	NA	IPR001436|IPR002068|IPR003090|IPR008978	Alpha-crystallin/HSP|a-crystallin/Hsp20_dom|Alpha-crystallin_N|HSP20-like_chaperone	Alpha crystallin/Heat shock protein|Alpha crystallin/Hsp20 domain|Alpha-crystallin, N-terminal|HSP20-like chaperone	239.574	2.09845	4.28248	0.444678	4.71903	2.36975e-06	2.02117e-05	570.738	295.29	299.333	344.386	508.165	290.174	238.818	475.144	26.5191	213.898	112.866	159.172	128.032	65.2128	34.3399	71.0959	377.437	378.075	128.114	74.6702
YQE_08014	ENN75464	NA	IPR026079	CDR2	Cerebellar degeneration-related protein 2	482.726	2.08968	4.25654	0.307375	6.79848	1.05728e-11	2.1682e-10	650.112	616.759	499.683	569.372	1016.33	1099.89	831.269	681.23	160.135	470.883	172.377	159.172	145.814	165.418	244.541	240.632	583.982	907.179	240.642	199.101
YQE_11378	ENN71944	NA	IPR000782	FAS1_domain	FAS1 domain	1083.71	2.08896	4.2544	0.480275	4.3495	1.36446e-05	9.65791e-05	3007.15	2059.7	714.344	405.567	1876.97	1391.13	1546.57	3858.4	331.489	260.063	109.788	96.7766	419.661	475.576	242.46	543.766	1546.69	2168.27	199.529	420.366
YQE_00780	ENN82855	NA	NA	NA	NA	47.2693	2.08387	4.23944	0.245026	8.50469	1.82086e-17	7.41367e-16	46.1126	61.7806	65.5908	33.5505	95.1457	100.281	94.1493	100.181	16.3195	23.0825	17.4429	15.2805	24.006	21.4725	14.5684	27.3446	51.7587	97.4391	18.0313	21.8479
YQE_09561	ENN73841	NA	IPR011701|IPR016196|IPR020846	MFS|MFS_dom_general_subst_transpt|MFS_dom	Major facilitator superfamily|Major facilitator superfamily domain, general substrate transporter|Major facilitator superfamily domain	905.175	2.07664	4.21823	0.282997	7.33801	2.16798e-13	5.74489e-12	576.786	663.88	541.423	473.655	2201.33	2111.23	2241.21	2505.95	203.993	125.415	379.64	426.581	610.82	465.237	596.265	359.386	563.936	2264.93	283.907	507.927
YQE_04318	ENN79132	NA	NA	NA	NA	1513.99	2.07419	4.21109	0.647952	3.20115	0.0013688	0.005375	7485.36	8928.87	325.569	3626.42	360.04	476.866	1631.54	871.574	20.3993	10.7718	6.15632	12.7338	278.292	54.8742	15.609	118.754	5091.56	835.005	12.5153	116.882
YQE_11704	ENN71605	NA	IPR000463|IPR011038|IPR012674	Fatty_acid-bd|Calycin-like|Calycin	Cytosolic fatty-acid binding|Calycin-like|Calycin	50462.4	2.0711	4.20208	0.223725	9.25736	2.09549e-20	1.15159e-18	53921.5	58315.7	35772.1	32942.7	127846	93210.9	105818	89734.9	28934.4	17537.3	28919.3	38658.4	21722.8	25363	22778.8	25922.7	45238	104152	28512.4	23946.8
YQE_03374	ENN80204	NA	IPR001199|IPR018506	Cyt_B5-like_heme/steroid-bd|Cyt_B5_heme-BS	Cytochrome b5-like heme/steroid binding domain|Cytochrome b5, heme-binding site	88.3713	2.06843	4.19431	0.298298	6.93412	4.0877e-12	8.89349e-11	65.0112	100.524	90.6346	186.502	182.723	174.958	192.891	160.289	17.3394	21.5437	30.7816	30.561	44.4556	38.1733	50.9895	26.5633	110.668	177.715	25.0564	40.0454
YQE_12393	ENN70993	NA	IPR001309|IPR029030	Pept_C14_ICE_p20|Caspase-like_dom	Peptidase C14, ICE, catalytic subunit p20|Caspase-like domain	786.708	2.0614	4.1739	0.278668	7.39733	1.38955e-13	3.79946e-12	895.038	893.201	968.359	832.843	1301.77	1574.62	1886.43	1840.47	309.05	118.49	301.66	166.812	240.949	531.245	431.85	294.54	897.36	1650.82	224.003	374.646
YQE_09886	ENN73640	NA	IPR001507	ZP_dom	Zona pellucida domain	18.2599	2.06112	4.17311	0.502163	4.10449	4.05201e-05	0.000253387	10.5832	9.42416	39.3545	15.7885	14.0556	36.2717	37.8894	77.2824	4.07986	3.84709	5.13026	6.36688	5.33467	11.1339	9.36541	6.25019	18.7876	41.3748	4.85602	8.02104
YQE_02011	ENN81603	NA	IPR000073|IPR000073|IPR006693|IPR006693|IPR029058|IPR029058	AB_hydrolase_1|AB_hydrolase_1|AB_hydrolase_lipase|AB_hydrolase_lipase|AB_hydrolase|AB_hydrolase	Alpha/beta hydrolase fold-1|Alpha/beta hydrolase fold-1|Partial AB-hydrolase lipase domain|Partial AB-hydrolase lipase domain|Alpha/Beta hydrolase fold|Alpha/Beta hydrolase fold	1616.54	2.0578	4.1635	0.334502	6.15183	7.65962e-10	1.24021e-08	1401.52	1591.64	1589.68	2986.98	2233.76	3642.11	4411.24	3486.3	568.121	149.267	441.203	310.704	721.07	1003.64	539.032	788.305	1892.46	3443.35	367.324	763.012
YQE_01290	ENN82336	NA	IPR000322|IPR017853	Glyco_hydro_31|Glycoside_hydrolase_SF	Glycoside hydrolase, family 31|Glycoside hydrolase, superfamily	226.281	2.04585	4.12918	0.221057	9.25486	2.14506e-20	1.16868e-18	182.183	197.907	213.468	182.554	476.81	562.212	420.227	685.524	58.1381	24.6213	57.459	56.0286	137.812	136.788	137.359	91.409	194.028	536.193	49.0617	125.842
YQE_06950	ENN76498	NA	IPR001304|IPR016186|IPR016187|IPR018378	C-type_lectin|C-type_lectin-like|C-type_lectin_fold|C-type_lectin_CS	C-type lectin|C-type lectin-like|C-type lectin fold|C-type lectin, conserved site	130.184	2.04561	4.12849	0.402109	5.08721	3.63368e-07	3.72586e-06	54.428	267.018	54.8578	102.625	238.946	224.031	293.93	396.43	42.8386	76.1723	46.1724	38.2013	68.4616	73.1655	57.2331	48.439	119.732	288.334	50.8461	61.8248
YQE_05534	ENN77856	NA	NA	NA	NA	72.6055	2.03188	4.08939	0.197454	10.2904	7.78475e-25	6.57929e-23	62.7434	86.9117	85.8644	64.1407	114.607	139.753	134.335	127.373	58.1381	44.6262	56.4329	64.9422	27.5625	30.2205	24.9744	39.0637	74.9151	129.017	56.0348	30.4553
YQE_03148	ENN80432	NA	IPR000334|IPR009009|IPR014733	Glyco_hydro_45|RlpA-like_DPBB|Barwin-like_endoglucanase	Glycoside hydrolase, family 45|RlpA-like double-psi beta-barrel domain|Barwin-like endoglucanase	56659.3	2.01661	4.04633	0.24672	8.17371	2.99055e-16	1.0832e-14	63083.6	86293.9	90386.6	58872.3	120020	119480	96499.6	112371	12669	6822.42	15524.2	18173.6	31038.9	26089.1	30400.1	18824.8	74659.1	112093	13297.3	26588.2
YQE_09241	ENN74269	NA	NA	NA	NA	107.931	2.0081	4.02251	0.196401	10.2245	1.54025e-24	1.28231e-22	108.1	65.9691	90.6346	75.9821	228.134	214.43	293.93	214.673	39.7787	57.7063	61.5632	44.5682	55.1249	47.7167	64.5173	64.0644	85.1715	237.792	50.9041	57.8558
YQE_04713	ENN78830	NA	IPR000757|IPR008985|IPR013320	Glyco_hydro_16|ConA-like_lec_gl_sf|ConA-like_subgrp	Glycoside hydrolase, family 16|Concanavalin A-like lectin/glucanases superfamily|Concanavalin A-like lectin/glucanase, subgroup	11435.3	2.00785	4.02181	0.566961	3.54142	0.000397981	0.00183846	8331.27	13897.5	8723.58	27045.7	21547.3	23790	12788.2	28810.6	1044.45	887.138	8199.19	11985	6749.25	2443.09	5339.33	1383.64	14499.5	21734	5528.95	3978.83
YQE_04116	ENN79472	NA	IPR001304|IPR016186|IPR016187|IPR018378	C-type_lectin|C-type_lectin-like|C-type_lectin_fold|C-type_lectin_CS	C-type lectin|C-type lectin-like|C-type lectin fold|C-type lectin, conserved site	11581.3	2.00667	4.01853	0.198072	10.131	4.0255e-24	3.23082e-22	9874.9	14387.6	11222	10126.3	24526	25218.4	22504	25529	4786.7	2754.51	4779.35	5879.18	5175.52	5597.16	7590.15	5349.38	11402.7	24444.3	4549.94	5928.05
YQE_00395	ENN83246	NA	NA	NA	NA	18769.8	2.00659	4.01832	0.224489	8.93849	3.9452e-19	1.94625e-17	23906	29953.1	24130.3	21992.4	35499.1	34306.7	31847.7	39561.4	5639.39	3590.87	6167.6	9740.06	8969.36	9822.47	8543.34	6646.29	24995.4	35303.7	6284.48	8495.37
YQE_09777	ENN73526	NA	IPR001031|IPR001227|IPR009081|IPR011032|IPR013149|IPR013968|IPR014030|IPR014031|IPR014043|IPR016035|IPR016036|IPR016038|IPR016039|IPR016040|IPR018201|IPR020842|IPR020843|IPR023102|IPR029058	Thioesterase|Ac_transferase_dom|Acyl_carrier_prot-like|GroES-like|ADH_C|PKS_KR|Ketoacyl_synth_N|Ketoacyl_synth_C|Acyl_transferase|Acyl_Trfase/lysoPLipase|Malonyl_transacylase_ACP-bd|Thiolase-like_subgr|Thiolase-like|NAD(P)-bd_dom|Ketoacyl_synth_AS|PKS/FAS_KR|PKS_ER|Fatty_acid_synthase_dom_2|AB_hydrolase	Thioesterase|Acyl transferase domain|Acyl carrier protein-like|GroES (chaperonin 10)-like|Alcohol dehydrogenase, C-terminal|Polyketide synthase, KR|Beta-ketoacyl synthase, N-terminal|Beta-ketoacyl synthase, C-terminal|Acyl transferase|Acyl transferase/acyl hydrolase/lysophospholipase|Malonyl-CoA ACP transacylase, ACP-binding|Thiolase-like, subgroup|Thiolase-like|NAD(P)-binding domain|Beta-ketoacy…	9678.7	1.9995	3.99862	0.263446	7.58981	3.20367e-14	9.45507e-13	21654	26143.7	19437.5	11844.3	19749.2	11003.1	7782.24	12684.3	2639.67	2929.17	3294.66	3480.14	3656.03	2197.35	3276.85	3086.81	19769.9	12804.7	3085.91	3054.26
YQE_10577	ENN72772	NA	IPR006102|IPR013781|IPR013812|IPR017853|IPR028369	Glyco_hydro_2_Ig-like|Glyco_hydro_catalytic_dom|Glyco_hydro_2/20_Ig-like|Glycoside_hydrolase_SF|Mannanase	Glycoside hydrolase, family 2, immunoglobulin-like beta-sandwich|Glycoside hydrolase, catalytic domain|Glycoside hydrolase, family 2/20, immunoglobulin-like beta-sandwich domain|Glycoside hydrolase, superfamily|Beta mannosidase	58071	1.995	3.98617	0.198609	10.0449	9.67545e-24	7.65527e-22	54858.1	78634.2	67247.3	59108.2	98895.3	129069	118779	136807	14832.3	10788	18539.8	23363.9	29151.3	29034	34308.6	25720.3	64961.9	120887	16881	29553.6
YQE_12729	ENN70554	NA	IPR005199|IPR007317|IPR013781|IPR017853	Glyco_hydro_79|UPF0363|Glyco_hydro_catalytic_dom|Glycoside_hydrolase_SF	Glycoside hydrolase, family 79|Uncharacterised protein family UPF0363|Glycoside hydrolase, catalytic domain|Glycoside hydrolase, superfamily	26158.2	1.99316	3.98107	0.284795	6.99857	2.58594e-12	5.79292e-11	21764.4	35064.2	25805.8	32267.7	51276	53514.7	45207.7	64582.3	6059.62	5265.89	10732.5	15980.9	13540.3	10352.9	16440.5	10675.3	28725.5	53645.2	9509.73	12752.2
YQE_06802	ENN76737	NA	IPR013126|IPR018181	Hsp_70_fam|Heat_shock_70_CS	Heat shock protein 70 family|Heat shock protein 70, conserved site	28.5501	1.99292	3.98042	0.667179	2.98708	0.00281652	0.00997812	91.4693	16.7541	7.15537	21.7092	19.4616	23.4699	37.8894	64.402	13.2596	124.646	13.3387	5.09351	9.78023	2.38583	2.0812	3.90637	34.272	36.3057	39.0843	4.53841
YQE_00283	ENN83358	NA	NA	NA	NA	1354.9	1.98088	3.94733	0.268335	7.38211	1.55799e-13	4.22893e-12	1362.21	1766.51	1583.72	1491.03	2901.94	2790.79	2335.36	3144.25	352.908	187.738	375.535	688.897	758.412	775.396	650.376	513.297	1550.87	2793.09	401.27	674.37
YQE_05973	ENN77525	NA	IPR000742|IPR002049|IPR006212|IPR009030|IPR013032|IPR018097|IPR021852	EG-like_dom|EGF_laminin|Furin_repeat|Growth_fac_rcpt_N_dom|EGF-like_CS|EGF_Ca-bd_CS|DUF3456	Epidermal growth factor-like domain|EGF-like, laminin|Furin-like repeat|Insulin-like growth factor binding protein, N-terminal|EGF-like, conserved site|EGF-like calcium-binding, conserved site|Domain of unknown function DUF3456	2470.59	1.97699	3.93671	0.157886	12.5217	5.68364e-36	9.60707e-34	3958.88	4388.52	4041.59	2855.74	3483.63	3924.81	4078.27	4865.93	950.608	783.267	962.438	1149.86	1006.47	1220.75	900.12	958.623	3811.18	4088.16	961.543	1021.49
YQE_09717	ENN73688	NA	IPR002123|IPR004552	Plipid/glycerol_acylTrfase|AGP_acyltrans	Phospholipid/glycerol acyltransferase|1-acyl-sn-glycerol-3-phosphate acyltransferase	582.43	1.97635	3.93497	0.17129	11.538	8.48415e-31	1.10057e-28	603.244	833.515	849.103	927.574	1341.77	849.185	978.234	938.838	220.313	233.903	261.644	258.495	230.28	296.639	213.323	282.821	803.359	1027.01	243.589	255.766
YQE_00103	ENN83541	NA	IPR000556|IPR008928|IPR012341|IPR023309|IPR027390	Glyco_hydro_48F|6-hairpin_glycosidase-like|6hp_glycosidase|Endo-1-4-beta-glucanase_dom2|Endoglucanase_F_dom3	Glycoside hydrolase, 48F|Six-hairpin glycosidase-like|Six-hairpin glycosidase|Endo-1,4-beta-glucanase, bacterial, domain 2|Endoglucanase F, domain 3	4990.79	1.9725	3.92449	0.354607	5.56251	2.65926e-08	3.31471e-07	4545.49	5987.48	8350.31	4880.62	14751.9	10320.4	7783.39	9011.99	646.658	895.602	1996.7	909.191	4141.48	1521.37	2654.57	1455.51	5940.98	10466.9	1112.04	2443.23
YQE_03445	ENN80086	NA	IPR002048|IPR011992|IPR018247	EF_hand_dom|EF-hand-dom_pair|EF_Hand_1_Ca_BS	EF-hand domain|EF-hand domain pair|EF-Hand 1, calcium-binding site	11.3826	1.96411	3.90173	0.609775	3.22104	0.00127725	0.00506002	4.53567	1.04713	4.77024	1.97356	41.0857	13.8686	51.6673	35.7789	0	0	0	0	11.5585	11.9292	0	3.90637	3.08165	35.6001	0	6.8485
YQE_06254	ENN77430	NA	IPR000832|IPR001879|IPR017981|IPR017983	GPCR_2_secretin-like|GPCR_2_extracellular_dom|GPCR_2-like|GPCR_2_secretin-like_CS	GPCR, family 2, secretin-like|GPCR, family 2, extracellular hormone receptor domain|GPCR, family 2-like|GPCR, family 2, secretin-like, conserved site	162.76	1.96307	3.89891	0.352694	5.56593	2.60751e-08	3.25385e-07	151.945	149.739	82.2867	117.427	315.711	359.517	378.894	402.155	162.175	31.5461	57.459	52.2084	90.6894	83.5041	100.938	67.9708	125.349	364.069	75.847	85.7757
YQE_00419	ENN83222	NA	IPR001360|IPR013781|IPR017853	Glyco_hydro_1|Glyco_hydro_catalytic_dom|Glycoside_hydrolase_SF	Glycoside hydrolase, family 1|Glycoside hydrolase, catalytic domain|Glycoside hydrolase, superfamily	330.773	1.96187	3.89566	0.435677	4.50303	6.69899e-06	5.16119e-05	329.592	451.313	453.173	414.448	788.196	767.04	394.968	646.882	36.7188	38.4709	186.742	206.287	188.492	81.9136	201.877	106.253	412.131	649.272	117.055	144.634
YQE_02388	ENN81198	NA	IPR001478|IPR001849|IPR011993|IPR015482	PDZ|Pleckstrin_homology|PH_like_dom|Syntrophin	PDZ domain|Pleckstrin homology domain|Pleckstrin homology-like domain|Syntrophin	21.1251	1.95463	3.87617	0.561326	3.48217	0.000497374	0.00222661	25.7021	6.28277	25.0438	20.7224	40.0045	93.8798	40.1857	11.4492	15.2995	14.6189	3.07816	5.09351	6.22378	12.7244	14.5684	3.12509	19.4378	46.3798	9.52252	9.16044
YQE_08627	ENN74857	NA	IPR002018|IPR019819|IPR019826|IPR029058	CarbesteraseB|Carboxylesterase_B_CS|Carboxylesterase_B_AS|AB_hydrolase	Carboxylesterase, type B|Carboxylesterase type B, conserved site|Carboxylesterase type B, active site|Alpha/Beta hydrolase fold	9588.21	1.95352	3.8732	0.177436	11.0097	3.42974e-28	3.86486e-26	13361.3	17181.3	15168.2	12577.5	13485.8	14102.2	15271.7	16632.9	5445.6	3220.01	5433.98	6477.67	3277.27	4261.89	3999.03	3514.95	14572.1	14873.2	5144.31	3763.29
YQE_06569	ENN76922	NA	IPR011598	bHLH_dom	Myc-type, basic helix-loop-helix (bHLH) domain	217.405	1.95114	3.86681	0.198341	9.83732	7.77512e-23	5.59608e-21	205.617	248.17	177.692	269.391	509.246	402.189	429.413	440.796	86.6971	61.5534	104.657	95.5033	112.028	128.04	73.8827	133.598	225.217	445.411	87.1028	111.887
YQE_01327	ENN82297	NA	IPR002123|IPR004552	Plipid/glycerol_acylTrfase|AGP_acyltrans	Phospholipid/glycerol acyltransferase|1-acyl-sn-glycerol-3-phosphate acyltransferase	719.914	1.94994	3.86359	0.18592	10.4881	9.79949e-26	9.11026e-24	877.652	987.443	1063.76	1237.42	1662.89	940.931	1259.53	1018.98	312.11	250.061	325.259	347.632	289.85	356.284	249.744	339.073	1041.57	1220.58	308.765	308.738
YQE_01843	ENN81750	NA	NA	NA	NA	8.9906	1.94918	3.86155	0.462551	4.21397	2.50918e-05	0.00016593	6.8035	8.37703	7.15537	7.89424	16.218	29.8708	10.3335	17.1739	10.1997	3.84709	6.15632	3.82013	4.44556	5.56694	2.0812	3.90637	7.55754	18.399	6.0058	4.00002
YQE_00562	ENN83076	NA	IPR000757|IPR008985|IPR013320	Glyco_hydro_16|ConA-like_lec_gl_sf|ConA-like_subgrp	Glycoside hydrolase, family 16|Concanavalin A-like lectin/glucanases superfamily|Concanavalin A-like lectin/glucanase, subgroup	13173.1	1.94827	3.85911	0.328573	5.92948	3.03887e-09	4.49624e-08	7433.2	6404.24	5516.79	9285.6	30226.1	30916.3	36567.8	45479.3	1401.43	437.798	1752.5	788.22	9955.38	8697.95	10893	5013.43	7159.96	35797.4	1094.99	8639.95
YQE_09176	ENN74203	NA	IPR011990|IPR019412	TPR-like_helical|OMP_IML2_mit/TPR_39	Tetratricopeptide-like helical|Outer membrane protein, IML2, mitochondrial/Tetratricopeptide repeat protein 39	1330.2	1.942	3.84238	0.163824	11.8542	2.04722e-32	3.0051e-30	1279.06	1407.34	1316.59	1320.31	2346.21	2309.66	2824.48	3301.68	542.622	433.182	635.127	808.594	772.638	656.899	657.66	671.114	1330.82	2695.5	604.881	689.578
YQE_06159	ENN77333	NA	IPR015876	Fatty_acid_desaturase-1_core	Fatty acid desaturase, type 1, core	2818.73	1.93391	3.8209	0.215841	8.95992	3.24908e-19	1.61097e-17	6546.48	7042.99	4704.65	9104.04	2611.1	2434.47	2351.44	4387.92	744.575	638.616	714.133	827.695	613.487	850.152	757.558	770.336	6849.54	2946.23	731.255	747.883
YQE_09610	ENN73790	NA	IPR027389	B_mannosylTrfase_Bre-3/Egh	Beta-1,4-mannosyltransferase Bre-3/Egh	63.2114	1.93071	3.81243	0.311465	6.19881	5.68923e-10	9.4448e-09	72.5707	87.9588	66.7834	66.1143	111.364	121.617	115.964	154.565	19.3794	31.5461	19.495	19.1007	42.6774	29.4253	42.6647	10.1566	73.3568	125.877	22.3803	31.231
YQE_02814	ENN80770	NA	IPR001128|IPR002401|IPR017972	Cyt_P450|Cyt_P450_E_grp-I|Cyt_P450_CS	Cytochrome P450|Cytochrome P450, E-class, group I|Cytochrome P450, conserved site	12347.7	1.92963	3.80957	0.417247	4.62466	3.75217e-06	3.05319e-05	48199.8	31236.9	13660.8	6724.91	9292.93	10770.6	15856.1	12509.7	6815.41	11028.1	12478.9	7874.56	1651.97	2718.26	2190.47	4554.04	24955.6	12107.3	9549.22	2778.68
YQE_04951	ENN78583	NA	IPR005199|IPR013781|IPR017853	Glyco_hydro_79|Glyco_hydro_catalytic_dom|Glycoside_hydrolase_SF	Glycoside hydrolase, family 79|Glycoside hydrolase, catalytic domain|Glycoside hydrolase, superfamily	25961.3	1.92885	3.80752	0.320283	6.02234	1.71917e-09	2.64538e-08	24549.3	39070.5	32473.4	37023	43130.2	53692.8	39635.7	61668.5	6408.45	4446.46	8972.83	15745.3	15880.4	11448	14517.4	6718.17	33279.1	49531.8	8893.26	12141
YQE_02881	ENN80698	NA	IPR013126|IPR029047|IPR029048	Hsp_70_fam|HSP70_peptide-bd|HSP70_C	Heat shock protein 70 family|Heat shock protein 70kD, peptide-binding domain|Heat shock protein 70kD, C-terminal domain	7470.85	1.92344	3.79326	0.145527	13.217	6.99834e-40	1.53085e-37	9910.43	10362.4	10480.2	8327.44	10433.6	11663.5	14850.3	16780.3	3191.47	2898.39	3112.02	3547.63	3534.22	4066.25	3063.53	3311.82	9770.12	13431.9	3187.38	3493.96
YQE_06888	ENN76631	NA	IPR001304|IPR016186|IPR016187	C-type_lectin|C-type_lectin-like|C-type_lectin_fold	C-type lectin|C-type lectin-like|C-type lectin fold	316.948	1.91273	3.76522	0.52551	3.63976	0.00027289	0.00132844	21.9224	18.8483	47.7024	188.475	847.662	1546.88	781.898	684.092	24.4792	39.2403	4.10421	22.9208	162.707	207.567	257.029	215.632	69.2371	965.134	22.6861	210.734
YQE_02513	ENN81147	NA	IPR001478	PDZ	PDZ domain	2187.22	1.91186	3.76293	0.174451	10.9593	5.99537e-28	6.68844e-26	2928.53	3095.31	2919.39	2608.06	3339.83	3325.26	3234.37	3429.05	1593.19	2464.44	1399.54	1182.97	784.197	802.435	967.759	921.122	2887.82	3332.13	1660.03	868.878
YQE_06252	ENN77427	NA	IPR004481|IPR004481|IPR004837|IPR004837	K/Na/Ca-exchanger|K/Na/Ca-exchanger|NaCa_Exmemb|NaCa_Exmemb	Sodium/potassium/calcium exchanger|Sodium/potassium/calcium exchanger|Sodium/calcium exchanger membrane region|Sodium/calcium exchanger membrane region	6389.16	1.9103	3.75888	0.176565	10.8193	2.78949e-27	3.02132e-25	8027.38	9304.79	8742.66	7589.33	8815.04	12388.9	9067.04	11290.4	4503.15	2790.68	4228.36	4635.09	2188.99	3187.47	3121.8	2345.38	8416.04	10390.3	4039.32	2710.91
YQE_09535	ENN73867	NA	IPR002109|IPR012336	Glutaredoxin|Thioredoxin-like_fold	Glutaredoxin|Thioredoxin-like fold	113.42	1.90938	3.75648	0.299202	6.38157	1.75285e-10	3.17964e-09	142.118	147.645	107.33	104.599	185.967	182.425	258.336	228.985	57.1181	111.565	41.0421	33.1078	69.3507	50.8978	42.6647	51.5641	125.423	213.928	60.7084	53.6193
YQE_06027	ENN77501	NA	IPR004119|IPR011009|IPR015897	DUF227|Kinase-like_dom|CHK_kinase-like	Protein of unknown function DUF227|Protein kinase-like domain|CHK kinase-like	87.431	1.90759	3.75183	0.466379	4.09022	4.30967e-05	0.000267104	6.04756	5.23565	29.814	13.8149	210.834	470.466	196.336	196.068	12.2396	1.53883	4.10421	3.82013	63.1269	34.9922	64.5173	85.9401	13.728	268.426	5.42569	62.1441
YQE_10627	ENN72824	NA	IPR003172	ML_dom	MD-2-related lipid-recognition domain	1248.64	1.90083	3.73427	0.289773	6.55972	5.39098e-11	1.04232e-09	1280.57	1542.42	2065.52	1662.73	2697.6	2379	1947.28	2400.05	425.326	172.349	677.195	338.718	660.61	713.364	570.25	445.326	1637.81	2355.98	403.397	597.387
YQE_00268	ENN83374	NA	IPR002048|IPR011992|IPR018247	EF_hand_dom|EF-hand-dom_pair|EF_Hand_1_Ca_BS	EF-hand domain|EF-hand domain pair|EF-Hand 1, calcium-binding site	11.9181	1.89809	3.72719	0.58845	3.22558	0.00125719	0.00498741	2.26783	4.18852	3.57768	0	24.8676	29.8708	51.6673	42.9347	0	0	0	0	11.5585	12.7244	0	7.03146	2.50851	37.3351	0	7.82859
YQE_07206	ENN76240	NA	IPR000602|IPR011013|IPR011330|IPR011682|IPR013780|IPR015341|IPR027291|IPR028995	Glyco_hydro_38_N|Gal_mutarotase_SF_dom|Glyco_hydro/deAcase_b/a-brl|Glyco_hydro_38_C|Glyco_hydro_13_b|Glyco_hydro_38_cen_dom|Glyco_hydro_38/57_N|Glyco_hydro_57/38_cen	Glycoside hydrolase family 38, N-terminal domain|Galactose mutarotase-like domain|Glycoside hydrolase/deacetylase, beta/alpha-barrel|Glycosyl hydrolase family 38, C-terminal|Glycosyl hydrolase, family 13, all-beta|Glycoside hydrolase, family 38, central domain|Glycoside hydrolase 38/57, N-terminal domain|Glycoside hydrolase, families 57/38, central domain	7366.09	1.8932	3.71459	0.163409	11.5856	4.8728e-31	6.60423e-29	6405.87	5555.02	5459.54	5943.38	19006.4	15162.6	19394.8	15383.5	1834.92	1355.71	2140.35	1953.36	3513.77	4964.12	5700.42	4083.72	5840.95	17236.8	1821.08	4565.51
YQE_05456	ENN78062	NA	IPR003280|IPR013099	2pore_dom_K_chnl|2pore_dom_K_chnl_dom	Two pore domain potassium channel|Two pore domain potassium channel domain	770.277	1.8874	3.69969	0.149283	12.6431	1.22138e-36	2.27095e-34	838.343	1148.7	1268.88	1110.13	1290.95	1479.67	1352.54	1455.49	259.071	160.039	234.966	239.395	349.421	409.568	338.196	389.074	1091.51	1394.66	223.368	371.565
YQE_11235	ENN72096	NA	IPR002048|IPR002048|IPR011992|IPR011992|IPR018247|IPR018247	EF_hand_dom|EF_hand_dom|EF-hand-dom_pair|EF-hand-dom_pair|EF_Hand_1_Ca_BS|EF_Hand_1_Ca_BS	EF-hand domain|EF-hand domain|EF-hand domain pair|EF-hand domain pair|EF-Hand 1, calcium-binding site|EF-Hand 1, calcium-binding site	659.484	1.88241	3.6869	0.313817	5.99842	1.99251e-09	3.02839e-08	936.615	1113.1	509.223	1279.85	992.543	1182.03	1306.61	1465.5	91.7969	169.272	174.429	71.3091	400.989	208.363	414.159	235.945	959.698	1236.67	126.702	314.864
YQE_07618	ENN75889	NA	IPR000743|IPR006626|IPR011050|IPR012334	Glyco_hydro_28|PbH1|Pectin_lyase_fold/virulence|Pectin_lyas_fold	Glycoside hydrolase, family 28|Parallel beta-helix repeat|Pectin lyase fold/virulence factor|Pectin lyase fold	3539.95	1.88062	3.68233	0.23228	8.09635	5.66341e-16	1.95003e-14	3475.08	3747.67	3527.6	4093.17	6772.65	8131.27	5955.52	7615.18	1161.74	877.905	1874.6	1929.17	1850.24	1843.45	2496.4	1287.54	3710.88	7118.65	1460.85	1869.41
YQE_10784	ENN72689	NA	IPR000092|IPR008949|IPR017446	Polyprenyl_synt|Terpenoid_synth|Polyprenyl_synth-rel	Polyprenyl synthetase|Terpenoid synthase|Polyprenyl synthetase-related	124.442	1.86918	3.65325	0.478716	3.90457	9.43917e-05	0.000525929	105.076	154.975	141.915	471.681	82.1713	74.6771	119.409	422.191	58.1381	57.7063	79.0061	64.9422	51.5685	34.9922	40.5835	32.0322	218.412	174.612	64.9482	39.7941
YQE_09472	ENN73929	NA	IPR001440|IPR001623|IPR011990|IPR013026|IPR013105|IPR019734	TPR_1|DnaJ_domain|TPR-like_helical|TPR-contain_dom|TPR_2|TPR_repeat	Tetratricopeptide TPR1|DnaJ domain|Tetratricopeptide-like helical|Tetratricopeptide repeat-containing domain|Tetratricopeptide TPR2|Tetratricopeptide repeat	3745.25	1.86891	3.65257	0.127429	14.6663	1.0604e-48	3.69681e-46	4567.42	5292.19	5020.68	4516.49	5866.6	6831.89	6565.19	7732.54	1557.49	1212.6	1601.67	1842.58	1822.68	2097.94	1629.58	1766.46	4849.2	6749.05	1553.58	1829.17
YQE_01027	ENN82601	NA	IPR004279|IPR004279	Perilipin|Perilipin	Perilipin|Perilipin	1708.14	1.86568	3.6444	0.38786	4.81019	1.50783e-06	1.34679e-05	3054.77	2684.84	2478.14	3533.66	2996.01	1798.65	2434.1	2025.09	463.065	2324.41	593.059	660.883	324.526	598.049	529.666	831.275	2937.85	2313.46	1010.35	570.879
YQE_05577	ENN77900	NA	IPR004000|IPR004001|IPR020902	Actin-related|Actin_CS|Actin/actin-like_CS	Actin-related protein|Actin, conserved site|Actin/actin-like conserved site	44155.6	1.85682	3.62208	0.195218	9.51151	1.87918e-21	1.15824e-19	51967.4	58924	51603.3	68804.3	80479.2	69410.2	88103.1	77899.2	19679.2	13768.7	19747.4	20896.1	15172.7	16774	29451.1	23810.1	57824.8	78972.9	18522.9	21302
YQE_05665	ENN77990	NA	IPR002213	UDP_glucos_trans	UDP-glucuronosyl/UDP-glucosyltransferase	631.614	1.85628	3.62074	0.322072	5.76357	8.23542e-09	1.12453e-07	768.04	440.841	763.239	456.879	1374.21	751.038	2002.39	1322.39	134.636	122.337	242.148	319.618	248.951	403.206	359.008	396.887	607.25	1362.51	204.685	352.013
YQE_10785	ENN72690	NA	IPR000092|IPR008949|IPR017446	Polyprenyl_synt|Terpenoid_synth|Polyprenyl_synth-rel	Polyprenyl synthetase|Terpenoid synthase|Polyprenyl synthetase-related	182.935	1.85457	3.61644	0.446639	4.15228	3.29179e-05	0.000211417	154.213	232.463	209.891	731.204	130.825	123.751	237.67	519.51	71.3976	80.7888	110.814	84.0429	72.0181	54.8742	44.7459	68.7521	331.943	252.939	86.7608	60.0975
YQE_04220	ENN79310	NA	IPR004843|IPR004843|IPR006146|IPR006146|IPR006179|IPR006179|IPR008334|IPR008334|IPR029052|IPR029052	PEstase_dom|PEstase_dom|5prime-Nucleotdase_CS|5prime-Nucleotdase_CS|5_nucleotidase/apyrase|5_nucleotidase/apyrase|5prime-Nucleotdase_C|5prime-Nucleotdase_C|Metallo-depent_PP-like|Metallo-depent_PP-like	Phosphoesterase domain|Phosphoesterase domain|5prime-Nucleotidase, conserved site|5prime-Nucleotidase, conserved site|5prime-Nucleotidase/apyrase|5prime-Nucleotidase/apyrase|5prime-Nucleotidase, C-terminal|5prime-Nucleotidase, C-terminal|Metallo-dependent phosphatase-like|Metallo-dependent phosphatase-like	6652.02	1.84066	3.58173	0.249544	7.37608	1.63016e-13	4.40342e-12	8462.8	10338.3	9696.71	6299.61	12561.4	12663.1	11999.4	13873.6	1352.47	1059.49	2645.16	1749.62	3311.94	2826.42	4864.81	2727.43	8699.36	12774.4	1701.69	3432.65
YQE_08843	ENN74519	NA	IPR000626|IPR029071	Ubiquitin_dom|Ubiquitin-rel_dom	Ubiquitin domain|Ubiquitin-related domain	3044.16	1.83926	3.57827	0.172321	10.6735	1.35477e-26	1.3616e-24	4144.84	4721.5	3611.07	4119.81	3677.17	6557.71	4020.86	5932.14	1614.61	1455.74	1472.39	1837.48	1605.74	1327.32	1239.36	1368.79	4149.31	5046.97	1595.05	1385.3
YQE_08074	ENN75297	NA	IPR001930|IPR024571	Peptidase_M1|ERAP1-like_C_dom	Peptidase M1, alanine aminopeptidase/leukotriene A4 hydrolase|ERAP1-like C-terminal domain	704.699	1.83498	3.56767	0.516223	3.55463	0.000378513	0.00176092	182.183	145.551	466.291	264.457	1874.8	1666.37	1618.91	1913.46	1051.58	90.0218	159.038	216.474	204.496	525.678	231.014	664.864	264.621	1768.38	379.28	406.513
YQE_06451	ENN77045	NA	NA	NA	NA	766.38	1.83048	3.55656	0.239019	7.6583	1.88415e-14	5.65043e-13	981.972	1311.01	667.834	750.94	1444.49	1308.98	1334.16	1342.42	412.066	245.444	427.864	561.559	320.969	476.371	304.896	371.105	927.938	1357.51	411.733	368.335
YQE_02644	ENN80939	NA	IPR004045|IPR004045|IPR004046|IPR004046|IPR010987|IPR010987|IPR012336|IPR012336	Glutathione_S-Trfase_N|Glutathione_S-Trfase_N|GST_C|GST_C|Glutathione-S-Trfase_C-like|Glutathione-S-Trfase_C-like|Thioredoxin-like_fold|Thioredoxin-like_fold	Glutathione S-transferase, N-terminal|Glutathione S-transferase, N-terminal|Glutathione S-transferase, C-terminal|Glutathione S-transferase, C-terminal|Glutathione S-transferase, C-terminal-like|Glutathione S-transferase, C-terminal-like|Thioredoxin-like fold|Thioredoxin-like fold	70.6726	1.82686	3.54763	0.340212	5.36975	7.88443e-08	9.0214e-07	202.593	187.436	116.871	215.118	68.1157	41.6058	112.52	80.1447	9.17969	6.15534	6.15632	6.36688	24.8951	27.8347	12.4872	13.2817	180.505	75.5965	6.96456	19.6247
YQE_08850	ENN74526	NA	IPR001360|IPR013781|IPR017853|IPR018120	Glyco_hydro_1|Glyco_hydro_catalytic_dom|Glycoside_hydrolase_SF|Glyco_hydro_1_AS	Glycoside hydrolase, family 1|Glycoside hydrolase, catalytic domain|Glycoside hydrolase, superfamily|Glycoside hydrolase, family 1, active site	67443.5	1.82685	3.54762	0.175981	10.381	3.0271e-25	2.70163e-23	77091.2	102724	85121.4	64221.6	118427	132031	118575	123659	32835.8	19184.6	32032.3	36855.3	37515.2	31734	35053.7	32033.8	82289.7	123173	30227	34084.2
YQE_08073	ENN75296	NA	IPR001930|IPR014782	Peptidase_M1|Peptidase_M1_N	Peptidase M1, alanine aminopeptidase/leukotriene A4 hydrolase|Peptidase M1, membrane alanine aminopeptidase, N-terminal	340.276	1.82496	3.54298	0.515769	3.53833	0.000402668	0.0018555	99.7847	81.6761	250.438	155.911	862.799	821.448	809.454	847.244	524.263	48.4733	79.0061	90.4098	117.363	221.087	103.02	332.041	146.952	835.236	185.538	193.378
YQE_04714	ENN78831	NA	IPR000757|IPR008985|IPR013320	Glyco_hydro_16|ConA-like_lec_gl_sf|ConA-like_subgrp	Glycoside hydrolase, family 16|Concanavalin A-like lectin/glucanases superfamily|Concanavalin A-like lectin/glucanase, subgroup	1724.34	1.81974	3.53018	0.417048	4.36338	1.28067e-05	9.14087e-05	1943.53	1626.19	1441.81	2339.66	2615.43	2751.32	3395.12	6069.53	402.887	133.879	854.702	277.596	903.338	504.206	1569.23	760.961	1837.8	3707.85	417.266	934.433
YQE_02671	ENN80916	NA	IPR013126|IPR018181|IPR029047	Hsp_70_fam|Heat_shock_70_CS|HSP70_peptide-bd	Heat shock protein 70 family|Heat shock protein 70, conserved site|Heat shock protein 70kD, peptide-binding domain	644.261	1.8137	3.51543	0.249962	7.25591	3.98982e-13	1.00931e-11	657.672	647.126	1073.3	996.648	1185	1152.16	792.232	915.94	641.559	273.143	455.568	410.027	207.163	260.851	322.586	317.197	843.688	1011.33	445.074	276.949
YQE_04712	ENN78829	NA	IPR000757|IPR008985|IPR013320	Glyco_hydro_16|ConA-like_lec_gl_sf|ConA-like_subgrp	Glycoside hydrolase, family 16|Concanavalin A-like lectin/glucanases superfamily|Concanavalin A-like lectin/glucanase, subgroup	1138.64	1.80217	3.48745	0.435947	4.13392	3.56621e-05	0.000227081	1251.09	1075.4	912.309	1623.25	1652.08	1812.52	2240.06	4060.19	257.031	73.864	601.267	197.373	644.606	353.103	1003.14	460.951	1215.51	2441.21	282.384	615.45
YQE_03543	ENN80067	NA	IPR006179|IPR008334|IPR029052	5_nucleotidase/apyrase|5prime-Nucleotdase_C|Metallo-depent_PP-like	5prime-Nucleotidase/apyrase|5prime-Nucleotidase, C-terminal|Metallo-dependent phosphatase-like	54.5262	1.79672	3.4743	0.356315	5.04252	4.59437e-07	4.6051e-06	36.2853	36.6495	58.4355	43.4183	48.6541	199.494	91.853	103.043	41.8186	21.5437	44.1203	29.2877	33.7862	26.2442	28.0962	29.6884	43.6972	110.761	34.1926	29.4538
YQE_08976	ENN74441	NA	IPR013057	AA_transpt_TM	Amino acid transporter, transmembrane	24.1212	1.79428	3.46842	0.476272	3.76734	0.000164995	0.000855336	31.7497	35.6024	23.8512	19.7356	52.9789	28.804	29.8522	54.3839	18.3594	36.932	2.05211	11.4604	9.78023	11.1339	8.32481	10.9378	27.7347	41.5048	17.201	10.0442
YQE_01735	ENN81883	NA	IPR001128|IPR002401|IPR017972	Cyt_P450|Cyt_P450_E_grp-I|Cyt_P450_CS	Cytochrome P450|Cytochrome P450, E-class, group I|Cytochrome P450, conserved site	37.3042	1.79347	3.46648	0.545426	3.2882	0.00100831	0.00412948	151.945	121.467	31.0066	15.7885	24.8676	27.7372	33.2967	48.6593	17.3394	26.9296	41.0421	28.0143	4.44556	6.36222	3.1218	14.8442	80.0517	33.6402	28.3314	7.19345
YQE_04715	ENN78832	NA	IPR000757|IPR008985|IPR013320	Glyco_hydro_16|ConA-like_lec_gl_sf|ConA-like_subgrp	Glycoside hydrolase, family 16|Concanavalin A-like lectin/glucanases superfamily|Concanavalin A-like lectin/glucanase, subgroup	19786	1.79342	3.46635	0.253902	7.06343	1.62447e-12	3.75986e-11	32232.7	42227.6	36668.9	33820.9	25088.2	23030.4	33692.8	40212.6	4021.73	2215.92	5707.93	3798.48	9221.87	9451.87	9664.07	5520.48	36237.5	30506	3936.02	8464.57
YQE_01197	ENN82429	NA	IPR000757|IPR008985|IPR013320	Glyco_hydro_16|ConA-like_lec_gl_sf|ConA-like_subgrp	Glycoside hydrolase, family 16|Concanavalin A-like lectin/glucanases superfamily|Concanavalin A-like lectin/glucanase, subgroup	1760.83	1.79166	3.46214	0.444057	4.03475	5.46593e-05	0.000326784	1969.99	1705.77	1390.53	2405.77	2555.96	2736.38	3623.6	6287.07	365.148	104.641	914.213	272.503	959.352	524.088	1581.71	776.586	1868.02	3800.75	414.126	960.435
YQE_07207	ENN76241	NA	IPR000618	Insect_cuticle	Insect cuticle protein	20.2629	1.78889	3.45549	0.385644	4.63871	3.50588e-06	2.87586e-05	27.214	13.6127	21.4661	35.5241	38.9233	48.0067	25.2596	54.3839	6.1198	2.30825	3.07816	3.82013	7.11289	8.74805	17.6902	10.9378	24.4542	41.6434	3.83158	11.1223
YQE_01544	ENN82077	NA	IPR000757|IPR008985|IPR013320	Glyco_hydro_16|ConA-like_lec_gl_sf|ConA-like_subgrp	Glycoside hydrolase, family 16|Concanavalin A-like lectin/glucanases superfamily|Concanavalin A-like lectin/glucanase, subgroup	15960.1	1.78469	3.44544	0.251968	7.08299	1.41075e-12	3.31332e-11	24981.7	33812.8	29805.7	26172.4	21490	19124.8	27696	31887.6	3106.82	1708.11	4424.34	3156.7	7698.82	7922.56	7847.18	4525.92	28693.1	25049.6	3098.99	6998.62
YQE_12722	ENN70547	NA	IPR000334|IPR009009|IPR014733	Glyco_hydro_45|RlpA-like_DPBB|Barwin-like_endoglucanase	Glycoside hydrolase, family 45|RlpA-like double-psi beta-barrel domain|Barwin-like endoglucanase	30573.3	1.77799	3.42947	0.197768	8.99025	2.46678e-19	1.23961e-17	46283.5	63022.5	43214.8	36411.2	42834	54483.3	42831	54919.2	12797.5	8008.86	13386.9	15390	13734.1	15740.1	14329.1	11787.1	47233	48766.9	12395.8	13897.6
YQE_03288	ENN80295	NA	IPR002067|IPR018108|IPR023395	Mit_carrier|Mitochondrial_sb/sol_carrier|Mt_carrier_dom	Mitochondrial carrier protein|Mitochondrial substrate/solute carrier|Mitochondrial carrier domain	117.045	1.77532	3.42313	0.178851	9.92626	3.20046e-23	2.41245e-21	149.677	96.3359	150.263	164.792	208.672	212.296	231.929	161.721	68.3377	70.017	64.6413	59.8487	54.2358	62.8269	59.3143	57.8143	140.267	203.654	65.7112	58.5478
YQE_01187	ENN82442	NA	IPR000873	AMP-dep_Synth/Lig	AMP-dependent synthetase/ligase	14.1439	1.76584	3.40072	0.578215	3.05395	0.00225847	0.00828526	3.77972	8.37703	14.3107	23.6827	62.7097	7.46771	39.0375	17.1739	8.15973	0.769417	7.18237	5.09351	7.11289	5.56694	7.28421	8.59401	12.5376	31.5972	5.30126	7.13951
YQE_06136	ENN77310	NA	IPR001404|IPR003594|IPR019805|IPR020568|IPR020575	Hsp90_fam|HATPase_ATP-bd|Heat_shock_protein_90_CS|Ribosomal_S5_D2-typ_fold|Hsp90_N	Heat shock protein Hsp90 family|Histidine kinase-like ATPase, ATP-binding domain|Heat shock protein Hsp90, conserved site|Ribosomal protein S5 domain 2-type fold|Heat shock protein Hsp90, N-terminal	14191.7	1.75778	3.38177	0.224192	7.84052	4.48697e-15	1.43429e-13	27007.6	18768.7	14339.4	15867.4	19525.4	19025.6	25987.5	21007.9	10068.1	14558.1	7932.42	8420.84	6002.39	6601.6	4631.72	7322.88	18995.8	21386.6	10244.9	6139.65
YQE_02883	ENN80700	NA	NA	NA	NA	13304.8	1.75742	3.38093	0.189382	9.27974	1.69888e-20	9.52395e-19	13703	17982.3	14587.4	9501.71	24043.8	24934.7	24976	21259.8	9283.73	6020.69	8059.65	10938.3	6135.76	7763.5	7250.91	6435.35	13943.6	23803.6	8575.59	6896.38
YQE_02249	ENN81347	NA	IPR002126|IPR002126|IPR015919|IPR015919	Cadherin|Cadherin|Cadherin-like|Cadherin-like	Cadherin|Cadherin|Cadherin-like|Cadherin-like	2762.81	1.75555	3.37655	0.251776	6.97267	3.1099e-12	6.89742e-11	3363.2	3565.47	5005.18	3987.58	4151.81	3874.67	3402	4913.16	1982.81	866.364	2230.64	2201.67	1076.71	1477.63	1249.76	856.276	3980.36	4085.41	1820.37	1165.09
YQE_00394	ENN83247	NA	IPR007087|IPR013087|IPR015880	Znf_C2H2|Znf_C2H2/integrase_DNA-bd|Znf_C2H2-like	Zinc finger, C2H2|Zinc finger C2H2-type/integrase DNA-binding domain|Zinc finger, C2H2-like	512.682	1.75268	3.36983	0.319726	5.4818	4.21015e-08	5.0073e-07	678.082	795.818	1299.89	485.496	1039.03	891.858	975.938	771.393	33.6589	46.9344	55.4069	101.87	271.179	159.056	365.251	232.038	814.822	919.556	59.4676	256.881
YQE_01942	ENN81668	NA	IPR001254|IPR001314|IPR009003|IPR018114	Peptidase_S1|Peptidase_S1A|Trypsin-like_Pept_dom|Peptidase_S1_AS	Peptidase S1|Peptidase S1A, chymotrypsin-type|Trypsin-like cysteine/serine peptidase domain|Peptidase S1, trypsin family, active site	1639.13	1.74882	3.36083	0.5045	3.46644	0.000527406	0.00234786	1221.61	1718.34	1353.56	2116.64	2186.19	3213.25	3985.27	3201.5	1202.54	132.34	1972.07	817.508	1031.37	1396.51	210.202	467.202	1602.54	3146.55	1031.12	776.32
YQE_05659	ENN77983	NA	IPR001270|IPR001270|IPR002110|IPR002110|IPR002198|IPR002198|IPR003593|IPR003593|IPR003959|IPR003959|IPR016040|IPR016040|IPR019489|IPR019489|IPR020683|IPR020683|IPR027417|IPR027417	ClpA/B|ClpA/B|Ankyrin_rpt|Ankyrin_rpt|DH_sc/Rdtase_SDR|DH_sc/Rdtase_SDR|AAA+_ATPase|AAA+_ATPase|ATPase_AAA_core|ATPase_AAA_core|NAD(P)-bd_dom|NAD(P)-bd_dom|Clp_ATPase_C|Clp_ATPase_C|Ankyrin_rpt-contain_dom|Ankyrin_rpt-contain_dom|P-loop_NTPase|P-loop_NTPase	ClpA/B family|ClpA/B family|Ankyrin repeat|Ankyrin repeat|Short-chain dehydrogenase/reductase SDR|Short-chain dehydrogenase/reductase SDR|AAA+ ATPase domain|AAA+ ATPase domain|ATPase, AAA-type, core|ATPase, AAA-type, core|NAD(P)-binding domain|NAD(P)-binding domain|Clp ATPase, C-terminal|Clp ATPase, C-terminal|Ankyrin repeat-containing domain|Ankyrin repeat-containing domain|P-loop containing nuc…	1965.89	1.74869	3.36054	0.179264	9.75487	1.75828e-22	1.25739e-20	3208.98	3307.88	3512.09	3696.48	2558.12	2789.72	2779.7	2998.27	1053.62	503.968	840.337	956.306	769.082	1000.46	703.447	775.805	3431.36	2781.45	838.559	812.198
YQE_09978	ENN73416	NA	IPR029030	Caspase-like_dom	Caspase-like domain	1450.98	1.74702	3.35664	0.212287	8.22952	1.8796e-16	6.92041e-15	1055.3	1575.93	1437.04	1725.88	2582.99	2795.06	3035.74	2929.58	816.993	381.631	840.337	746.199	727.293	719.726	911.567	934.403	1448.54	2835.84	696.29	823.247
YQE_12923	ENN70418	NA	IPR002076	GNS1_SUR4	GNS1/SUR4 membrane protein	53.4923	1.74625	3.35486	0.496057	3.52027	0.000431111	0.00196527	169.332	117.278	42.9322	65.1275	28.1112	89.6125	88.4085	145.978	8.15973	4.6165	8.20842	0	29.3407	11.1339	18.7308	28.9071	98.6674	88.0275	5.24616	22.0281
YQE_09560	ENN73840	NA	IPR000743|IPR006626|IPR011050|IPR012334	Glyco_hydro_28|PbH1|Pectin_lyase_fold/virulence|Pectin_lyas_fold	Glycoside hydrolase, family 28|Parallel beta-helix repeat|Pectin lyase fold/virulence factor|Pectin lyase fold	16973.5	1.74487	3.35165	0.246756	7.07125	1.53542e-12	3.57601e-11	15958	17939.4	15409.1	14946.8	36170.5	32675.5	33280.6	37367.5	6471.68	3513.16	6764.77	10910.3	11645.6	9845.54	11718.2	6958.8	16063.3	34873.5	6914.98	10042
YQE_08977	ENN74442	NA	IPR013057	AA_transpt_TM	Amino acid transporter, transmembrane	28.9113	1.74419	3.35008	0.395739	4.40744	1.046e-05	7.65193e-05	37.0413	34.5553	23.8512	13.8149	52.9789	37.3385	43.6302	77.2824	25.4991	36.932	11.2866	11.4604	14.2258	14.315	16.6496	11.7191	27.3157	52.8075	21.2945	14.2274
YQE_12808	ENN70297	NA	IPR005828|IPR016196|IPR020846	Sub_transporter|MFS_dom_general_subst_transpt|MFS_dom	General substrate transporter|Major facilitator superfamily domain, general substrate transporter|Major facilitator superfamily domain	9118.18	1.74213	3.34528	0.174651	9.97493	1.96235e-23	1.48925e-21	11043.6	15852.5	13660.8	12008.1	13476.1	14083	14540.3	15579.6	5021.29	2967.64	4921.98	5791.32	3839.18	4830.52	4497.48	3777.46	13141.2	14419.8	4675.56	4236.16
YQE_09752	ENN73501	NA	NA	NA	NA	23.7594	1.74113	3.34298	0.393237	4.4277	9.5244e-06	7.04137e-05	45.3567	47.1208	28.6215	46.3787	37.8421	55.4744	18.3706	32.9166	8.15973	6.15534	7.18237	6.36688	10.6693	7.1575	17.6902	4.68764	41.8694	36.1509	6.96608	10.0512
YQE_07016	ENN76566	NA	IPR000834|IPR008969|IPR014766|IPR027062	Peptidase_M14|CarboxyPept-like_regulatory|CarboxyPept_regulatory_dom|CPM	Peptidase M14, carboxypeptidase A|Carboxypeptidase-like, regulatory domain|Carboxypeptidase, regulatory domain|Carboxypeptidase M	120.267	1.73995	3.34025	0.57133	3.04544	0.00232338	0.00847878	102.808	224.086	83.4793	139.136	580.605	50.1403	354.782	40.0724	25.4991	13.8495	49.2505	22.9208	59.5705	57.26	20.812	100.003	137.377	256.4	27.88	59.4114
YQE_03067	ENN80510	NA	IPR004302	Chitin-bd_3	Chitin-binding, domain 3	290.74	1.73851	3.33689	0.273186	6.36382	1.96801e-10	3.52409e-09	144.385	284.819	215.854	394.712	506.002	779.842	628.045	603.948	83.6372	78.4805	115.944	94.2299	224.945	220.292	119.669	157.036	259.943	629.459	93.0729	180.486
YQE_01289	ENN82335	NA	IPR000322|IPR017853	Glyco_hydro_31|Glycoside_hydrolase_SF	Glycoside hydrolase, family 31|Glycoside hydrolase, superfamily	951.055	1.73793	3.33557	0.197426	8.80297	1.33244e-18	6.11717e-17	1091.58	1584.31	1209.26	1150.59	1693.16	1732.51	1550.02	1899.14	303.95	213.898	297.555	474.97	541.469	559.875	509.895	404.7	1258.93	1718.71	322.593	503.985
YQE_01545	ENN82078	NA	IPR000757|IPR008985|IPR013320	Glyco_hydro_16|ConA-like_lec_gl_sf|ConA-like_subgrp	Glycoside hydrolase, family 16|Concanavalin A-like lectin/glucanases superfamily|Concanavalin A-like lectin/glucanase, subgroup	2013.56	1.73417	3.32688	0.444654	3.90004	9.61754e-05	0.000533798	2285.22	1921.48	1646.93	2896.2	2844.64	3043.62	4019.72	7142.9	404.927	126.954	1058.89	324.711	1106.06	652.923	1919.91	821.9	2187.46	4262.72	478.87	1125.2
YQE_03634	ENN79930	NA	IPR000322|IPR000322|IPR011013|IPR017853|IPR017853|IPR025887	Glyco_hydro_31|Glyco_hydro_31|Gal_mutarotase_SF_dom|Glycoside_hydrolase_SF|Glycoside_hydrolase_SF|Glyco_hydro_31_N_dom	Glycoside hydrolase, family 31|Glycoside hydrolase, family 31|Galactose mutarotase-like domain|Glycoside hydrolase, superfamily|Glycoside hydrolase, superfamily|Glycoside hydrolase family 31, N-terminal domain	163329	1.73196	3.32178	0.220957	7.83843	4.56198e-15	1.4541e-13	226319	295369	232849	193277	265421	260938	272756	307010	53141.2	33897.4	61666.8	86844.3	84705.7	92806.5	83342.8	62913.6	236953	276531	58887.4	80942.2
YQE_04495	ENN79048	NA	IPR007087|IPR013087|IPR015880	Znf_C2H2|Znf_C2H2/integrase_DNA-bd|Znf_C2H2-like	Zinc finger, C2H2|Zinc finger C2H2-type/integrase DNA-binding domain|Zinc finger, C2H2-like	598.252	1.72461	3.3049	0.361806	4.76666	1.87302e-06	1.63501e-05	755.945	988.49	1537.21	515.099	1246.63	1000.67	1197.53	857.262	37.7387	46.165	67.7195	118.424	296.963	155.874	474.514	275.79	949.186	1075.52	67.5118	300.785
YQE_02670	ENN80917	NA	IPR000210|IPR011333|IPR013069	BTB/POZ-like|BTB/POZ_fold|BTB_POZ	BTB/POZ-like|BTB/POZ fold|BTB/POZ	39.7264	1.71676	3.28697	0.268933	6.3836	1.72976e-10	3.14286e-09	7.55945	8.37703	11.9256	5.92068	90.8209	96.0134	126.298	137.391	7.13976	9.23301	2.05211	1.27338	29.3407	42.1497	28.0962	32.0322	8.44569	112.631	4.92456	32.9047
YQE_09056	ENN74083	NA	IPR000261|IPR001401|IPR002048|IPR011992|IPR018247|IPR022812|IPR027417	EPS15_homology|Dynamin_GTPase|EF_hand_dom|EF-hand-dom_pair|EF_Hand_1_Ca_BS|Dynamin_SF|P-loop_NTPase	EPS15 homology (EH)|Dynamin, GTPase domain|EF-hand domain|EF-hand domain pair|EF-Hand 1, calcium-binding site|Dynamin superfamily|P-loop containing nucleoside triphosphate hydrolase	3939.34	1.71216	3.2765	0.168886	10.138	3.74873e-24	3.03049e-22	3455.42	4216.79	4617.6	5893.05	7249.46	6742.27	6531.89	7344.69	2112.35	1637.32	2183.44	2672.82	1888.47	1843.45	2503.69	2136.78	4545.72	6967.08	2151.48	2093.1
YQE_12632	ENN70687	NA	IPR003599|IPR003961|IPR007110|IPR013098|IPR013783	Ig_sub|Fibronectin_type3|Ig-like_dom|Ig_I-set|Ig-like_fold	Immunoglobulin subtype|Fibronectin, type III|Immunoglobulin-like domain|Immunoglobulin I-set|Immunoglobulin-like fold	9.23853	1.71113	3.27417	0.464199	3.6862	0.000227629	0.00113672	11.3392	11.5184	3.57768	7.89424	10.812	24.5368	22.9632	24.3296	2.03993	3.84709	2.05211	1.27338	5.33467	8.74805	2.0812	5.46892	8.58238	20.6604	2.30313	5.40821
YQE_01330	ENN82294	NA	IPR004119|IPR011009|IPR015897	DUF227|Kinase-like_dom|CHK_kinase-like	Protein of unknown function DUF227|Protein kinase-like domain|CHK kinase-like	752.825	1.70948	3.27043	0.375796	4.54896	5.39126e-06	4.21183e-05	350.758	405.239	116.871	82.8896	2101.86	2130.43	2121.8	1983.58	72.4176	69.2475	153.908	109.51	508.572	535.222	497.408	805.493	238.939	2084.42	101.271	586.674
YQE_09332	ENN74070	NA	IPR001128|IPR002401|IPR017972	Cyt_P450|Cyt_P450_E_grp-I|Cyt_P450_CS	Cytochrome P450|Cytochrome P450, E-class, group I|Cytochrome P450, conserved site	420.023	1.70899	3.26933	0.481368	3.55029	0.000384812	0.00178576	693.957	132.985	169.344	352.281	325.442	695.564	744.009	1949.23	155.035	86.9441	238.044	206.287	360.979	227.449	250.785	132.035	337.142	928.562	171.578	242.812
YQE_00861	ENN82770	NA	IPR002443|IPR004841|IPR004842	Na/K/Cl_cotranspt|AA-permease/SLC12A_dom|Na/K/Cl_cotransptS	Na/K/Cl co-transporter|Amino acid permease/ SLC12A domain|Na/K/Cl co-transporter superfamily	642.091	1.70776	3.26653	0.245104	6.96747	3.22692e-12	7.14277e-11	542.012	491.104	639.213	395.699	1181.75	1435.93	1431.76	1342.42	406.966	254.677	341.676	216.474	375.205	608.387	247.663	362.511	517.007	1347.97	304.948	398.442
YQE_04256	ENN79280	NA	IPR001254|IPR001254|IPR001314|IPR009003|IPR009003|IPR018114|IPR018114	Peptidase_S1|Peptidase_S1|Peptidase_S1A|Trypsin-like_Pept_dom|Trypsin-like_Pept_dom|Peptidase_S1_AS|Peptidase_S1_AS	Peptidase S1|Peptidase S1|Peptidase S1A, chymotrypsin-type|Trypsin-like cysteine/serine peptidase domain|Trypsin-like cysteine/serine peptidase domain|Peptidase S1, trypsin family, active site|Peptidase S1, trypsin family, active site	1240.08	1.70769	3.26637	0.488811	3.49356	0.000476635	0.00214495	859.509	1279.59	961.204	1601.54	1722.35	2323.52	3081.67	2368.56	946.528	115.413	1455.97	667.249	827.763	1072.83	193.552	364.074	1175.46	2374.03	796.29	614.554
YQE_04013	ENN79551	NA	NA	NA	NA	15465.5	1.70736	3.26562	0.272101	6.27472	3.50255e-10	6.04867e-09	17239.3	21267.2	28188.6	19098.1	22320.3	27169.7	23484.5	28962.3	6770.53	3451.61	7581.51	12015.6	8362.99	6856.09	8814.94	5864.24	21448.3	25484.2	7454.81	7474.56
YQE_04781	ENN78757	NA	IPR006153	Cation/H_exchanger	Cation/H+ exchanger	139.113	1.69914	3.24707	0.462607	3.67296	0.000239754	0.0011877	308.425	101.572	70.3611	75.9821	192.454	232.566	210.114	317.717	58.1381	266.218	68.7455	70.0357	69.3507	49.3072	77.0045	57.8143	139.085	238.212	115.784	63.3692
YQE_04584	ENN78951	NA	NA	NA	NA	9.13388	1.69801	3.24453	0.479685	3.53984	0.000400374	0.00184722	1.51189	3.14139	0	0.98678	15.1368	22.4031	39.0375	24.3296	6.1198	0.769417	4.10421	1.27338	7.11289	9.54333	5.20301	5.46892	1.41001	25.2268	3.0667	6.83204
YQE_03117	ENN80460	NA	IPR004045|IPR004046|IPR010987|IPR012336	Glutathione_S-Trfase_N|GST_C|Glutathione-S-Trfase_C-like|Thioredoxin-like_fold	Glutathione S-transferase, N-terminal|Glutathione S-transferase, C-terminal|Glutathione S-transferase, C-terminal-like|Thioredoxin-like fold	12786.8	1.69432	3.23623	0.192897	8.78352	1.58439e-18	7.21445e-17	12948.6	18953	21994.4	19250.1	23762.6	18252.1	22711.8	22230.1	5488.44	2823.76	4787.56	5066.77	7108.45	6988.9	6459.01	5762.67	18286.5	21739.2	4541.63	6579.76
YQE_01167	ENN82458	NA	IPR001309|IPR029030	Pept_C14_ICE_p20|Caspase-like_dom	Peptidase C14, ICE, catalytic subunit p20|Caspase-like domain	329.985	1.68884	3.22398	0.428869	3.9379	8.21986e-05	0.000465959	228.295	297.385	256.401	463.787	1074.71	350.982	1071.24	436.503	103.017	36.1626	83.1103	67.489	213.387	145.536	75.9639	375.793	311.467	733.359	72.4446	202.67
YQE_07723	ENN75764	NA	IPR004119|IPR011009|IPR015897	DUF227|Kinase-like_dom|CHK_kinase-like	Protein of unknown function DUF227|Protein kinase-like domain|CHK kinase-like	1542.54	1.68551	3.21654	0.175308	9.61455	6.94152e-22	4.58222e-20	1538.35	1668.08	1429.88	1301.56	2600.29	2764.12	3640.82	3444.79	621.159	440.107	809.556	615.041	813.537	947.176	1163.39	882.839	1484.47	3112.51	621.466	951.736
YQE_12415	ENN71015	NA	IPR001236|IPR001557|IPR015955|IPR016040|IPR018177|IPR022383	Lactate/malate_DH_N|L-lactate/malate_DH|Lactate_DH/Glyco_Ohase_4_C|NAD(P)-bd_dom|L-lactate_DH_AS|Lactate/malate_DH_C	Lactate/malate dehydrogenase, N-terminal|L-lactate/malate dehydrogenase|Lactate dehydrogenase/glycoside hydrolase, family 4, C-terminal|NAD(P)-binding domain|L-lactate dehydrogenase, active site|Lactate/malate dehydrogenase, C-terminal	350.846	1.68052	3.20544	0.44967	3.73724	0.000186055	0.000949076	309.937	153.928	220.624	431.223	883.342	944.132	714.157	506.629	144.835	203.896	87.2145	176.999	117.363	88.2758	525.504	105.472	278.928	762.065	153.236	209.154
YQE_00110	ENN83534	NA	NA	NA	NA	861.563	1.67808	3.20001	0.373943	4.48752	7.20587e-06	5.50608e-05	707.564	960.217	1384.56	1914.35	1355.83	1520.21	1256.09	1246.54	590.56	270.835	397.082	637.962	208.052	281.528	791.898	261.727	1241.67	1344.67	474.11	385.801
YQE_05801	ENN77730	NA	IPR011766|IPR012000|IPR012001|IPR029035|IPR029061	TPP_enzyme-bd_C|Thiamin_PyroP_enz_cen_dom|Thiamin_PyroP_enz_TPP-bd_dom|DHS-like_NAD/FAD-binding_dom|THDP-binding	Thiamine pyrophosphate enzyme, C-terminal TPP-binding|Thiamine pyrophosphate enzyme, central domain|Thiamine pyrophosphate enzyme, N-terminal TPP-binding domain|DHS-like NAD/FAD-binding domain|Thiamin diphosphate-binding fold	1588.54	1.6769	3.1974	0.157593	10.6407	1.9262e-26	1.90165e-24	1846.77	2565.47	2213.39	2218.28	3013.31	2400.33	2986.37	2580.37	570.161	390.864	700.794	542.459	726.404	916.955	872.024	872.683	2210.98	2745.1	551.069	847.017
YQE_00846	ENN82786	NA	NA	NA	NA	871.132	1.67572	3.1948	0.381345	4.39425	1.11158e-05	8.09455e-05	724.195	997.914	1403.64	1967.64	1401.24	1467.94	1307.76	1242.24	594.64	270.065	333.467	676.163	216.943	246.536	797.101	290.634	1273.35	1354.79	468.584	387.803
YQE_00092	ENN83552	NA	IPR001128|IPR002403|IPR017972	Cyt_P450|Cyt_P450_E_grp-IV|Cyt_P450_CS	Cytochrome P450|Cytochrome P450, E-class, group IV|Cytochrome P450, conserved site	7859.02	1.67466	3.19244	0.222608	7.52292	5.35674e-14	1.54418e-12	9447.04	13249.3	7246	6102.25	14279.4	12984.2	13172.9	14252.9	4451.13	2995.34	5114.87	5784.95	3688.04	4992.75	4038.57	3944.65	9011.15	13672.3	4586.57	4166
YQE_08731	ENN74610	NA	IPR003172|IPR014756	ML_dom|Ig_E-set	MD-2-related lipid-recognition domain|Immunoglobulin E-set	987.991	1.66817	3.1781	0.403331	4.13597	3.53453e-05	0.000225321	1648.72	1365.46	1667.2	1093.35	525.464	813.98	1298.57	1621.5	2143.97	370.859	1389.28	664.703	327.193	398.434	242.46	236.726	1443.68	1064.88	1142.2	301.203
YQE_10956	ENN72321	NA	IPR002443|IPR004841|IPR004842	Na/K/Cl_cotranspt|AA-permease/SLC12A_dom|Na/K/Cl_cotransptS	Na/K/Cl co-transporter|Amino acid permease/ SLC12A domain|Na/K/Cl co-transporter superfamily	604.854	1.66751	3.17667	0.240371	6.93725	3.99815e-12	8.74577e-11	511.775	456.548	630.865	399.646	1086.61	1298.31	1383.54	1192.15	389.627	260.063	310.894	247.035	358.312	569.419	210.202	372.668	499.708	1240.15	301.905	377.65
YQE_01029	ENN82597	NA	IPR004279	Perilipin	Perilipin	1653.6	1.66363	3.16812	0.355537	4.6792	2.87997e-06	2.39947e-05	2188.46	1909.96	1739.95	2443.27	3560.4	2620.1	3069.04	2546.03	391.667	1636.55	446.333	453.322	577.923	925.703	791.898	1157.07	2070.41	2948.89	731.968	863.147
YQE_03844	ENN79788	NA	IPR011701|IPR016196|IPR020846	MFS|MFS_dom_general_subst_transpt|MFS_dom	Major facilitator superfamily|Major facilitator superfamily domain, general substrate transporter|Major facilitator superfamily domain	450.062	1.66288	3.16648	0.283789	5.85955	4.64113e-09	6.64653e-08	1099.14	1293.2	609.399	821.988	318.954	470.466	491.413	717.009	246.832	143.112	173.403	215.201	198.272	137.583	97.8165	167.193	955.934	499.461	194.637	150.216
YQE_02121	ENN81427	NA	IPR002192|IPR002192|IPR008279|IPR008279|IPR013815|IPR013815|IPR013816|IPR013816	PPDK_PEP-bd|PPDK_PEP-bd|PEP-util_enz_mobile_dom|PEP-util_enz_mobile_dom|ATP_grasp_subdomain_1|ATP_grasp_subdomain_1|ATP_grasp_subdomain_2|ATP_grasp_subdomain_2	Pyruvate phosphate dikinase, PEP/pyruvate-binding|Pyruvate phosphate dikinase, PEP/pyruvate-binding|PEP-utilising enzyme, mobile domain|PEP-utilising enzyme, mobile domain|ATP-grasp fold, subdomain 1|ATP-grasp fold, subdomain 1|ATP-grasp fold, subdomain 2|ATP-grasp fold, subdomain 2	2423.62	1.66251	3.16567	0.192477	8.63746	5.74743e-18	2.46609e-16	2617.08	3208.4	3049.38	2916.92	4692.41	3950.42	4828.02	4250.53	1052.6	748.643	888.562	1091.28	1017.14	1939.68	994.815	1532.08	2947.95	4430.35	945.273	1370.93
YQE_09643	ENN73747	NA	NA	NA	NA	79.7954	1.65279	3.14442	0.247739	6.67152	2.5316e-11	5.00753e-10	91.4693	92.1474	66.7834	127.295	141.637	114.149	138.928	180.326	28.559	24.6213	48.2245	45.8416	41.7883	35.7875	49.9489	49.2202	94.4237	143.76	36.8116	44.1862
YQE_01681	ENN81970	NA	IPR001084|IPR027324	MAP_tubulin-bd_rpt|MAP2/MAP4/Tau	Microtubule associated protein, tubulin-binding repeat|Microtubule associated protein MAP2/MAP4/Tau	2050.64	1.64998	3.1383	0.187657	8.79252	1.46242e-18	6.68636e-17	2793.97	3227.25	3124.51	2635.69	2928.97	3050.03	3101.19	3666.62	1182.14	600.145	1226.13	1288.66	1072.27	1014.77	1041.64	856.276	2945.36	3186.7	1074.27	996.24
YQE_07200	ENN76234	CYP4BD4V1	IPR001128|IPR002401	Cyt_P450|Cyt_P450_E_grp-I	Cytochrome P450|Cytochrome P450, E-class, group I	2283.61	1.64429	3.12593	0.412338	3.98772	6.67107e-05	0.000389643	8972.31	5290.1	2977.82	1225.58	535.195	575.014	665.934	762.806	3151.69	4007.12	3781.01	3873.61	122.697	109.748	151.928	335.166	4616.45	634.737	3703.36	179.885
YQE_01394	ENN82229	NA	IPR013083	Znf_RING/FYVE/PHD	Zinc finger, RING/FYVE/PHD-type	294.331	1.6411	3.11904	0.166752	9.84158	7.45306e-23	5.39911e-21	406.698	435.606	317.221	362.148	395.72	457.664	414.487	548.133	174.414	179.274	218.549	224.114	130.699	131.221	191.471	121.879	380.418	454.001	199.088	143.817
YQE_06590	ENN76944	NA	NA	NA	NA	92651.8	1.6383	3.11298	0.166254	9.8542	6.57398e-23	4.79342e-21	95498.5	115451	109785	98324.8	161407	175077	144171	167128	61840.5	34283.7	48871.9	65547.1	43581.6	56088.5	54875.1	50497.6	104765	161946	52635.8	51260.7
YQE_12819	ENN70308	NA	IPR002123|IPR022284	Plipid/glycerol_acylTrfase|GPAT/DHAPAT	Phospholipid/glycerol acyltransferase|Glycerol-3-phosphate O-acyltransferase/Dihydroxyacetone phosphate acyltransferase	1379.24	1.63465	3.10512	0.260132	6.28392	3.30144e-10	5.7369e-09	1460.49	1854.47	1334.48	2539.97	3496.61	1863.73	2008.14	1711.66	503.863	979.468	740.81	757.659	568.142	741.199	649.335	857.838	1797.35	2270.03	745.45	704.129
YQE_08736	ENN74615	NA	IPR013783	Ig-like_fold	Immunoglobulin-like fold	6.86968	1.62591	3.08636	0.524748	3.09845	0.00194535	0.00728068	12.0951	20.9426	11.9256	7.89424	10.812	7.46771	12.6298	11.4492	0	2.30825	1.02605	0	5.33467	2.38583	2.0812	1.56255	13.2144	10.5897	0.833576	2.84106
YQE_10189	ENN73210	NA	IPR007325|IPR007325	Cyclase|KFase	Putative cyclase|Kynurenine formamidase	126.737	1.62075	3.07535	0.302576	5.35651	8.48451e-08	9.63882e-07	313.717	270.159	140.722	271.365	131.907	172.824	189.447	198.931	32.6389	22.3131	34.8858	34.3812	88.0221	42.945	53.0707	30.4697	248.991	173.277	31.0547	53.6269
YQE_03822	ENN79766	NA	IPR010515|IPR016186|IPR016187	Collagenase_NC10/endostatin|C-type_lectin-like|C-type_lectin_fold	Collagenase NC10/endostatin|C-type lectin-like|C-type lectin fold	35.4468	1.61346	3.05986	0.516003	3.12685	0.00176689	0.00671369	79.3742	69.1105	8.34793	21.7092	96.2269	44.8062	67.7416	40.0724	17.3394	9.23301	16.4168	29.2877	22.2278	11.9292	8.32481	25.0008	44.6354	62.2118	18.0692	16.8706
YQE_08914	ENN74503	NA	IPR001148|IPR023561	Carbonic_anhydrase_a|Carbonic_anhydrase_a-class	Alpha carbonic anhydrase|Carbonic anhydrase, alpha-class	935.73	1.61316	3.05921	0.179274	8.9983	2.2924e-19	1.16246e-17	1015.23	1476.45	1233.11	1137.76	1204.46	1082.82	1405.35	1504.14	892.47	527.051	811.608	1012.33	407.213	434.222	401.672	425.794	1215.64	1299.19	810.866	417.225
YQE_02573	ENN81019	NA	IPR002198|IPR002347|IPR016040|IPR020904	DH_sc/Rdtase_SDR|Glc/ribitol_DH|NAD(P)-bd_dom|Sc_DH/Rdtase_CS	Short-chain dehydrogenase/reductase SDR|Glucose/ribitol dehydrogenase|NAD(P)-binding domain|Short-chain dehydrogenase/reductase, conserved site	1845.53	1.60716	3.04652	0.423882	3.79154	0.000149716	0.000783411	4304.35	5196.9	2274.21	4899.37	1836.96	1554.35	3345.74	2616.15	200.933	135.417	161.09	250.855	1673.31	400.82	388.144	289.853	4168.71	2338.3	187.074	688.031
YQE_03319	ENN80326	NA	IPR008758|IPR008758|IPR029058	Peptidase_S28|Peptidase_S28|AB_hydrolase	Peptidase S28|Peptidase S28|Alpha/Beta hydrolase fold	2337.04	1.60535	3.0427	0.17766	9.03606	1.62424e-19	8.35025e-18	2174.85	2823.06	1978.46	1857.12	4514.02	3769.06	5092.1	5478.46	736.415	974.082	1054.78	846.796	1900.92	1411.62	1180.04	1600.83	2208.37	4713.41	903.019	1523.35
YQE_11104	ENN72241	NA	IPR001365|IPR006331|IPR006331|IPR013659	A/AMP_deaminase_dom|Ad_deam-like|ADGF|A_deaminase_N	Adenosine/AMP deaminase domain|Adenosine deaminase-related growth factor|Adenosine deaminase-related growth factor|Adenosine/AMP deaminase N-terminal	102.803	1.60262	3.03695	0.51107	3.13582	0.00171374	0.00652954	68.791	86.9117	78.709	353.267	271.382	52.274	156.15	155.996	126.476	49.2427	42.0682	29.2877	31.1189	43.7403	38.5023	60.9393	146.92	158.95	61.7686	43.5752
YQE_08498	ENN74920	NA	IPR001478	PDZ	PDZ domain	2932.46	1.60233	3.03633	0.18498	8.66219	4.62779e-18	2.00107e-16	2592.89	3372.8	3822.16	3462.61	5443.85	5043.9	5343.55	4891.69	1614.61	907.143	1933.08	1786.55	1618.18	1602.48	1865.8	1618.02	3312.62	5180.75	1560.35	1676.12
YQE_06546	ENN76898	NA	NA	NA	NA	977.245	1.60036	3.03218	0.298214	5.36646	8.02956e-08	9.16866e-07	767.284	1025.14	1322.55	1354.85	1838.04	1709.04	1416.83	1863.36	549.762	245.444	465.828	933.385	494.346	501.82	720.096	428.138	1117.46	1706.82	548.605	536.1
YQE_12809	ENN70298	NA	IPR003663|IPR005828|IPR005829|IPR016196|IPR020846	Sugar/inositol_transpt|Sub_transporter|Sugar_transporter_CS|MFS_dom_general_subst_transpt|MFS_dom	Sugar/inositol transporter|General substrate transporter|Sugar transporter, conserved site|Major facilitator superfamily domain, general substrate transporter|Major facilitator superfamily domain	13306	1.59849	3.02825	0.179578	8.90136	5.5166e-19	2.65272e-17	19315.1	24805.4	21801.2	17390	16670	18193.5	20219.1	20308.1	7964.91	4680.36	8732.74	8336.8	5739.22	7099.44	6533.94	5105.62	20828	18847.7	7428.7	6119.56
YQE_00291	ENN83350	NA	IPR001236|IPR001557|IPR011304|IPR015955|IPR016040|IPR018177|IPR022383	Lactate/malate_DH_N|L-lactate/malate_DH|L-lactate_DH|Lactate_DH/Glyco_Ohase_4_C|NAD(P)-bd_dom|L-lactate_DH_AS|Lactate/malate_DH_C	Lactate/malate dehydrogenase, N-terminal|L-lactate/malate dehydrogenase|L-lactate dehydrogenase|Lactate dehydrogenase/glycoside hydrolase, family 4, C-terminal|NAD(P)-binding domain|L-lactate dehydrogenase, active site|Lactate/malate dehydrogenase, C-terminal	123.535	1.59811	3.02746	0.449158	3.55801	0.000373675	0.00174277	121.707	55.4978	77.5165	148.017	313.548	339.247	267.522	163.152	45.8985	51.5509	28.7295	45.8416	43.5665	27.8347	194.592	52.3453	100.685	270.867	43.0051	79.5848
YQE_12490	ENN70826	NA	IPR000602|IPR011013|IPR011330|IPR011682|IPR015341|IPR027291|IPR028995	Glyco_hydro_38_N|Gal_mutarotase_SF_dom|Glyco_hydro/deAcase_b/a-brl|Glyco_hydro_38_C|Glyco_hydro_38_cen_dom|Glyco_hydro_38/57_N|Glyco_hydro_57/38_cen	Glycoside hydrolase family 38, N-terminal domain|Galactose mutarotase-like domain|Glycoside hydrolase/deacetylase, beta/alpha-barrel|Glycosyl hydrolase family 38, C-terminal|Glycoside hydrolase, family 38, central domain|Glycoside hydrolase 38/57, N-terminal domain|Glycoside hydrolase, families 57/38, central domain	2231.36	1.58728	3.00481	0.27072	5.86316	4.54151e-09	6.52901e-08	3545.38	4530.93	5946.11	2909.03	2227.28	2597.7	2171.17	2859.45	1147.46	974.082	1268.2	2373.57	891.779	552.718	958.394	748.46	4232.86	2463.9	1440.83	787.838
YQE_00072	ENN83573	NA	IPR013781|IPR015883|IPR017853|IPR025705|IPR025705	Glyco_hydro_catalytic_dom|Glyco_hydro_20_cat-core|Glycoside_hydrolase_SF|Beta_hexosaminidase_sua/sub|Beta_hexosaminidase_sua/sub	Glycoside hydrolase, catalytic domain|Glycoside hydrolase family 20, catalytic core|Glycoside hydrolase, superfamily|Beta-hexosaminidase subunit alpha/beta|Beta-hexosaminidase	10154	1.58691	3.00406	0.355469	4.46428	8.0339e-06	6.05622e-05	27131.6	25715.4	15415	7469.93	3029.53	2277.65	3939.34	3557.85	17925.9	11591.3	16209.6	24260.4	731.739	1200.87	537.991	1469.58	18933	3201.09	17496.8	985.044
YQE_09884	ENN73638	NA	IPR003961|IPR013783	Fibronectin_type3|Ig-like_fold	Fibronectin, type III|Immunoglobulin-like fold	14632.5	1.58627	3.00271	0.220947	7.17941	7.00128e-13	1.69796e-11	8535.37	14504.8	17593.9	15503.3	17528.4	21760.9	22087.2	28321.1	19130.5	11717.5	13301.8	15024.6	6863.94	6235.77	9361.25	6650.2	14034.3	22424.4	14793.6	7277.79
YQE_10078	ENN73314	NA	IPR003650|IPR003650|IPR011598|IPR011598	Orange|Orange|bHLH_dom|bHLH_dom	Orange|Orange|Myc-type, basic helix-loop-helix (bHLH) domain|Myc-type, basic helix-loop-helix (bHLH) domain	1712.98	1.58576	3.00167	0.121592	13.0417	7.08307e-39	1.51959e-36	1942.78	2583.27	2108.45	1902.51	3070.61	2859.07	2698.18	3190.05	806.793	617.073	881.379	840.429	1051.82	958.31	946.947	950.029	2134.25	2954.48	786.418	976.776
YQE_00848	ENN82785	NA	NA	NA	NA	1044.58	1.58457	2.99919	0.303434	5.22214	1.76872e-07	1.8998e-06	851.95	1184.3	1330.9	1488.06	2022.93	1837.06	1446.68	1894.85	593.62	254.677	516.105	1008.51	465.005	522.497	799.182	496.89	1213.8	1800.38	593.229	570.894
YQE_02125	ENN81432	NA	IPR029652	ODA1/DCC2_fam	ODA1/DCC2 family	7.61636	1.58127	2.99233	0.45238	3.49545	0.000473271	0.00213326	9.07134	10.4713	7.15537	12.8281	14.0556	16.0022	11.4816	17.1739	4.07986	0.769417	1.02605	0	6.22378	3.97639	5.20301	2.34382	9.88153	14.6783	1.46883	4.43675
YQE_12733	ENN70558	NA	IPR003650|IPR011598|IPR018352	Orange|bHLH_dom|Orange_subgr	Orange|Myc-type, basic helix-loop-helix (bHLH) domain|Orange subgroup	635.711	1.57941	2.98847	0.212222	7.44225	9.89827e-14	2.75374e-12	744.605	1089.01	1219.99	833.83	944.97	824.648	696.934	838.657	335.569	467.036	552.016	542.459	324.526	201.205	334.033	221.882	971.86	826.303	474.27	270.411
YQE_03402	ENN80168	NA	IPR001727	UPF0016	Uncharacterised protein family UPF0016	635.39	1.57487	2.97908	0.164715	9.56117	1.16428e-21	7.50794e-20	456.591	529.847	596.28	745.019	1033.63	1087.08	1353.68	1392.51	399.827	266.218	355.014	339.992	392.098	448.537	402.713	367.199	581.934	1216.73	340.263	402.637
YQE_00355	ENN83286	NA	NA	NA	NA	1553.21	1.57075	2.97058	0.193449	8.11967	4.67443e-16	1.63473e-14	879.92	1130.9	1377.41	1144.67	3138.73	3565.3	2647.66	2596.12	1214.78	720.174	1214.85	1274.65	1206.52	1004.44	940.704	794.555	1133.22	2986.95	1106.11	986.555
YQE_13010	ENN70224	NA	NA	NA	NA	86.8766	1.56734	2.96358	0.264194	5.93254	2.98278e-09	4.43087e-08	69.5469	119.373	108.523	54.2729	154.612	148.287	200.928	210.38	25.4991	25.3908	20.5211	21.6474	48.9011	67.5986	39.5429	75.0023	87.9289	178.552	23.2646	57.7612
YQE_05532	ENN77854	NA	IPR000276|IPR017452	GPCR_Rhodpsn|GPCR_Rhodpsn_7TM	G protein-coupled receptor, rhodopsin-like|GPCR, rhodopsin-like, 7TM	48.1834	1.56637	2.96159	0.260572	6.01127	1.8407e-09	2.813e-08	51.4042	55.4978	51.2801	57.2333	123.257	70.4098	56.2599	94.4563	30.599	20.0048	28.7295	19.1007	24.006	25.4489	34.3399	28.9071	53.8539	86.0958	24.6085	28.1755
YQE_02781	ENN80810	NA	IPR000169|IPR000668|IPR013128|IPR013201|IPR025660|IPR025661	Pept_cys_AS|Peptidase_C1A_C|Peptidase_C1A|Prot_inhib_I29|Pept_his_AS|Pept_asp_AS	Cysteine peptidase, cysteine active site|Peptidase C1A, papain C-terminal|Peptidase C1A, papain|Proteinase inhibitor I29, cathepsin propeptide|Cysteine peptidase, histidine active site|Cysteine peptidase, asparagine active site	728.297	1.56596	2.96075	0.219613	7.13055	9.99708e-13	2.38886e-11	677.326	991.631	883.688	872.314	1380.69	1402.86	1352.54	1405.4	215.213	117.721	269.852	255.949	457.893	368.214	620.199	381.262	856.24	1385.37	214.684	456.892
YQE_00354	ENN83287	NA	IPR000245|IPR002379|IPR011555	ATPase_proteolipid_csu|ATPase_proteolipid_c_like_dom|ATPase_proteolipid_su_C_euk	V-ATPase proteolipid subunit|V-ATPase proteolipid subunit C-like domain|V-ATPase proteolipid subunit C, eukaryotic	2265.19	1.56266	2.95398	0.176707	8.84324	9.29825e-19	4.37685e-17	2220.21	2816.78	2581.89	2602.14	3812.32	3899.21	4004.79	4048.74	1320.86	740.179	1275.38	1668.12	1217.19	1449	1336.13	1250.04	2555.26	3941.26	1251.14	1313.09
YQE_09821	ENN73573	NA	IPR001563|IPR018202|IPR029058	Peptidase_S10|Peptidase_S10_AS|AB_hydrolase	Peptidase S10, serine carboxypeptidase|Peptidase S10, serine carboxypeptidase, active site|Alpha/Beta hydrolase fold	12618.9	1.55703	2.94247	0.151303	10.2908	7.75074e-25	6.57929e-23	12046.7	16408.5	13967.3	11552.2	21612.1	21062.1	27120.7	24817.7	5629.19	3842.47	5784.89	6273.93	7280.05	8227.94	8120.85	8155.72	13493.7	23653.2	5382.62	7946.14
YQE_05672	ENN77845	NA	IPR002259	Eqnu_transpt	Equilibrative nucleoside transporter	2789.22	1.55637	2.94112	0.305782	5.08978	3.58471e-07	3.682e-06	3315.57	3753.96	4117.91	3728.06	5407.09	5130.32	3158.59	4133.18	1240.28	640.155	1542.16	2697.01	1567.5	1520.57	1677.45	997.686	3728.88	4457.29	1529.9	1440.8
YQE_07092	ENN76370	NA	IPR002085|IPR011032|IPR013149|IPR016040	ADH_SF_Zn-type|GroES-like|ADH_C|NAD(P)-bd_dom	Alcohol dehydrogenase superfamily, zinc-type|GroES (chaperonin 10)-like|Alcohol dehydrogenase, C-terminal|NAD(P)-binding domain	1744.05	1.5518	2.93182	0.202735	7.65432	1.9434e-14	5.81248e-13	991.043	1168.6	832.407	635.487	4233.99	4288.6	5031.25	4140.33	190.734	99.2548	209.315	171.906	1302.55	1685.99	1410.02	1513.33	906.883	4423.54	167.802	1477.97
YQE_03587	ENN79993	NA	IPR002213	UDP_glucos_trans	UDP-glucuronosyl/UDP-glucosyltransferase	2601.25	1.54867	2.92548	0.144625	10.7082	9.31813e-27	9.45028e-25	4077.57	4968.63	5426.15	4034.95	3516.07	3676.25	3228.63	3500.61	1166.84	864.055	1388.25	1064.54	1030.48	1356.74	1087.43	1232.85	4626.82	3480.39	1120.92	1176.88
YQE_05455	ENN78061	NA	IPR002018|IPR002018|IPR019819|IPR019819|IPR019826|IPR029058|IPR029058	CarbesteraseB|CarbesteraseB|Carboxylesterase_B_CS|Carboxylesterase_B_CS|Carboxylesterase_B_AS|AB_hydrolase|AB_hydrolase	Carboxylesterase, type B|Carboxylesterase, type B|Carboxylesterase type B, conserved site|Carboxylesterase type B, conserved site|Carboxylesterase type B, active site|Alpha/Beta hydrolase fold|Alpha/Beta hydrolase fold	3911.04	1.54814	2.92439	0.177162	8.73853	2.36156e-18	1.03723e-16	4078.32	5742.46	5811.35	5043.44	5588.73	6171.53	7211.61	7497.83	1701.3	1122.58	1790.46	1910.07	2304.58	2708.72	1836.66	2057.09	5168.89	6617.42	1631.1	2226.76
YQE_02440	ENN81071	NA	IPR002618|IPR029044	UDPGP_trans|Nucleotide-diphossugar_trans	UTP--glucose-1-phosphate uridylyltransferase|Nucleotide-diphospho-sugar transferases	1184.52	1.54677	2.92163	0.284621	5.43449	5.49527e-08	6.44543e-07	935.103	1331.95	1495.47	1791.99	2359.18	1993.88	2295.18	1914.89	631.359	188.507	587.928	618.861	649.052	858.105	639.97	660.958	1388.63	2140.78	506.664	702.021
YQE_05632	ENN77955	NA	NA	NA	NA	1432.12	1.54111	2.91018	0.167969	9.17495	4.51797e-20	2.37748e-18	1706.17	1623.05	1877.09	1262.09	3276.04	2033.35	3058.7	2096.64	531.402	687.09	577.668	639.235	908.672	940.018	785.654	910.965	1617.1	2616.18	608.849	886.327
YQE_09231	ENN74259	NA	IPR001763	Rhodanese-like_dom	Rhodanese-like domain	158.404	1.53749	2.90289	0.252419	6.09103	1.12186e-09	1.77274e-08	209.397	309.95	267.134	230.907	215.159	273.105	326.078	244.728	42.8386	13.8495	25.6513	21.6474	101.359	97.8191	97.8165	57.033	254.347	264.767	25.9967	88.5069
YQE_11601	ENN71677	NA	IPR001395|IPR020471|IPR023210	Aldo/ket_red|Aldo/keto_reductase_subgr|NADP_OxRdtase_dom	Aldo/keto reductase|Aldo/keto reductase subgroup|NADP-dependent oxidoreductase domain	1064.83	1.53343	2.89474	0.277535	5.52519	3.2913e-08	4.00538e-07	1514.16	1783.26	949.278	1729.83	1737.49	1451.94	2404.25	2189.67	143.815	141.573	254.461	152.805	919.342	531.245	751.314	382.824	1494.13	1945.84	173.164	646.181
YQE_10634	ENN72831	NA	IPR001139|IPR013780|IPR013781|IPR017853	Glyco_hydro_30|Glyco_hydro_13_b|Glyco_hydro_catalytic_dom|Glycoside_hydrolase_SF	Glycoside hydrolase, family 30|Glycosyl hydrolase, family 13, all-beta|Glycoside hydrolase, catalytic domain|Glycoside hydrolase, superfamily	5399.07	1.53295	2.89377	0.345897	4.43181	9.34446e-06	6.91647e-05	3545.38	5419.94	4257.44	5391.77	11477	10143.3	18359.1	8994.81	1027.11	448.57	457.62	977.953	4173.49	6410.73	1743.01	3557.92	4653.63	12243.5	727.812	3971.29
YQE_10771	ENN72673	NA	IPR000941|IPR020809|IPR020810|IPR020811|IPR029017|IPR029065	Enolase|Enolase_CS|Enolase_C|Enolase_N|Enolase_N_like|Enolase_C-like	Enolase|Enolase, conserved site|Enolase, C-terminal|Enolase, N-terminal|Enolase N-terminal domain-like|Enolase C-terminal domain-like	8568.91	1.52862	2.88511	0.137392	11.126	9.37591e-29	1.07833e-26	9543.8	10840.9	7854.21	9149.43	12320.3	13386.4	18420	16949.2	4403.19	3752.45	4946.6	4565.06	5062.6	5388.01	4927.25	5593.14	9347.09	15269	4416.82	5242.75
YQE_08839	ENN74515	NA	IPR000326	P_Acid_Pase_2/haloperoxidase	Phosphatidic acid phosphatase type 2/haloperoxidase	1168.85	1.52823	2.88431	0.174767	8.74437	2.24264e-18	9.88889e-17	821.712	1280.64	1443	1067.7	2092.12	2246.71	1967.95	1907.73	855.751	556.289	706.95	949.939	691.729	755.514	686.797	671.114	1153.26	2053.63	767.232	701.288
YQE_04475	ENN79054	NA	IPR006101|IPR006102|IPR006103|IPR006104|IPR008979|IPR013781|IPR013812|IPR017853|IPR023230|IPR023232	Glyco_hydro_2|Glyco_hydro_2_Ig-like|Glyco_hydro_2_TIM|Glyco_hydro_2_N|Galactose-bd-like|Glyco_hydro_catalytic_dom|Glyco_hydro_2/20_Ig-like|Glycoside_hydrolase_SF|Glyco_hydro_2_CS|Glyco_hydro_2_AS	Glycoside hydrolase, family 2|Glycoside hydrolase, family 2, immunoglobulin-like beta-sandwich|Glycoside hydrolase, family 2, TIM barrel|Glycosyl hydrolases family 2, sugar binding domain|Galactose-binding domain-like|Glycoside hydrolase, catalytic domain|Glycoside hydrolase, family 2/20, immunoglobulin-like beta-sandwich domain|Glycoside hydrolase, superfamily|Glycoside hydrolase, family 2, cons…	12872.4	1.52736	2.88259	0.21017	7.26729	3.66764e-13	9.36805e-12	13886.7	18399.1	16655.3	17086.1	14722.7	18507.1	19185.8	30807.1	7746.64	4763.46	7549.7	8415.75	7249.82	6934.03	7921.06	6127.53	16506.8	20805.7	7118.89	7058.11
YQE_01288	ENN82337	NA	IPR000322|IPR011013|IPR017853|IPR025887	Glyco_hydro_31|Gal_mutarotase_SF_dom|Glycoside_hydrolase_SF|Glyco_hydro_31_N_dom	Glycoside hydrolase, family 31|Galactose mutarotase-like domain|Glycoside hydrolase, superfamily|Glycoside hydrolase family 31, N-terminal domain	22454.3	1.51934	2.8666	0.219492	6.92209	4.45029e-12	9.6216e-11	32952.4	42944.9	34178.8	28073.9	32463.1	32418.4	35659.6	38715.6	7874.14	4878.1	9079.54	12617.9	12637.8	13016.3	12258.3	9499.51	34537.5	34814.2	8612.42	11853
YQE_05114	ENN78413	NA	IPR002472|IPR029058	Palm_thioest|AB_hydrolase	Palmitoyl protein thioesterase|Alpha/Beta hydrolase fold	1704.11	1.51488	2.85775	0.171443	8.83605	9.91592e-19	4.64798e-17	2127.23	2830.39	2206.24	2515.3	2416.49	2397.13	2346.84	2614.72	1026.09	718.636	1204.59	1491.12	798.422	904.231	882.43	785.961	2419.79	2443.8	1110.11	842.761
YQE_06593	ENN76948	NA	IPR017978	GPCR_3_C	GPCR, family 3, C-terminal	199.892	1.51463	2.85726	0.392379	3.86013	0.000113326	0.000615516	170.843	385.343	279.059	119.4	138.394	404.323	251.448	463.694	176.454	131.57	87.2145	187.186	128.032	52.4883	104.06	118.754	238.662	314.465	145.606	100.834
YQE_11100	ENN72237	NA	IPR002557	Chitin-bd_dom	Chitin binding domain	1466.82	1.51446	2.85692	0.215646	7.02291	2.17298e-12	4.93723e-11	1531.54	2034.57	1924.79	1195.98	2338.64	2986.02	2545.48	2538.87	714.996	395.48	924.474	778.033	887.334	897.073	981.287	794.555	1671.72	2602.25	703.246	890.062
YQE_03923	ENN79634	NA	IPR009075	AcylCo_DH/oxidase_C	Acyl-CoA dehydrogenase/oxidase C-terminal	754.111	1.50974	2.84758	0.117259	12.8752	6.2058e-38	1.28207e-35	662.207	704.718	815.712	761.795	1288.79	1422.06	1577.57	1215.05	396.767	387.786	446.333	467.329	393.877	528.064	482.839	514.859	736.108	1375.87	424.554	479.91
YQE_11628	ENN71705	NA	IPR004045|IPR004046|IPR010987|IPR012336	Glutathione_S-Trfase_N|GST_C|Glutathione-S-Trfase_C-like|Thioredoxin-like_fold	Glutathione S-transferase, N-terminal|Glutathione S-transferase, C-terminal|Glutathione S-transferase, C-terminal-like|Thioredoxin-like fold	9428.29	1.50908	2.84628	0.196911	7.66377	1.80553e-14	5.42925e-13	5817.75	6844.04	5234.15	5079.95	17671.2	16874.9	23525.8	18698.1	6214.65	4117.15	6646.77	7668.28	5139.07	5506.5	7724.39	8090.09	5743.97	19192.5	6161.71	6615.01
YQE_09922	ENN73467	NA	NA	NA	NA	634.91	1.50832	2.84479	0.218882	6.89104	5.53842e-12	1.18139e-10	572.25	884.824	641.598	695.68	1102.83	1059.35	1190.64	1104.85	398.807	180.813	377.587	418.941	324.526	327.654	442.256	435.951	698.588	1114.42	344.037	382.597
YQE_03756	ENN79798	NA	IPR001944|IPR008979	Glycoside_Hdrlase_35|Galactose-bd-like	Glycoside hydrolase, family 35|Galactose-binding domain-like	23952	1.50643	2.84106	0.188856	7.97662	1.50399e-15	5.05377e-14	23982.3	31675.7	29781.8	27527.2	37358.8	43868.5	39228.1	43700.3	13192.2	7227.9	12609.2	16309.4	14384.9	15057	15561.2	11767.5	28241.8	41038.9	12334.7	14192.7
YQE_08824	ENN74707	NA	IPR004877|IPR006593	Cyt_b561_euk|Cyt_b561/ferric_Rdtase_TM	Cytochrome b561, eukaryote|Cytochrome b561/ferric reductase transmembrane	2504.01	1.50465	2.83755	0.168511	8.92909	4.29537e-19	2.09254e-17	2558.87	3244.01	3114.97	2579.44	3850.16	4934.02	4960.06	4978.99	1025.07	553.211	869.067	890.09	1613.74	1926.96	1434.99	1530.52	2874.32	4680.81	834.358	1626.55
YQE_01168	ENN82457	NA	IPR001309|IPR029030	Pept_C14_ICE_p20|Caspase-like_dom	Peptidase C14, ICE, catalytic subunit p20|Caspase-like domain	377.736	1.50403	2.83634	0.252693	5.95202	2.64849e-09	3.96066e-08	383.264	457.595	244.475	441.091	757.922	775.575	823.232	592.499	202.973	77.7111	113.892	166.812	232.058	288.686	210.202	275.79	381.606	737.307	140.347	251.684
YQE_08443	ENN74986	NA	IPR001563|IPR018202|IPR029058	Peptidase_S10|Peptidase_S10_AS|AB_hydrolase	Peptidase S10, serine carboxypeptidase|Peptidase S10, serine carboxypeptidase, active site|Alpha/Beta hydrolase fold	4496.53	1.50294	2.8342	0.198179	7.58376	3.35694e-14	9.85528e-13	3718.49	6664.98	5348.64	4264.87	6959.69	8036.32	9181.85	9946.53	1635.01	1047.95	1594.49	1735.61	2608.65	2827.21	3635.86	2738.36	4999.24	8531.1	1503.26	2952.52
YQE_02412	ENN81167	NA	IPR002472|IPR029058	Palm_thioest|AB_hydrolase	Palmitoyl protein thioesterase|Alpha/Beta hydrolase fold	1901.47	1.49964	2.82771	0.179281	8.36474	6.02464e-17	2.30965e-15	2507.47	3162.33	2403.01	2795.55	2599.21	2713.98	2593.7	2880.92	1143.38	794.808	1386.2	1687.22	925.565	975.01	1048.93	806.274	2717.09	2696.95	1252.9	938.944
YQE_02153	ENN81461	NA	IPR001611	Leu-rich_rpt	Leucine-rich repeat	114.461	1.49709	2.82272	0.431963	3.46577	0.000528707	0.00235178	278.188	240.84	170.536	107.559	115.689	177.091	90.7048	145.978	97.9167	153.883	68.7455	16.5539	44.4556	50.1025	45.7865	27.3446	199.281	132.366	84.2749	41.9223
YQE_10249	ENN73108	NA	IPR000073|IPR000639|IPR010497|IPR021629|IPR029058	AB_hydrolase_1|Epox_hydrolase-like|Epoxide_hydro_N|Mediator_Med23|AB_hydrolase	Alpha/beta hydrolase fold-1|Epoxide hydrolase-like|Epoxide hydrolase, N-terminal|Mediator complex, subunit Med23|Alpha/Beta hydrolase fold	23687.3	1.48997	2.80884	0.18925	7.87306	3.46081e-15	1.11265e-13	21844.5	31253.7	25045	17911.1	40893.2	40931.6	47168.8	47638.9	14044.9	8061.95	11408.7	10999.4	14359.2	19104.2	15982.6	12348.8	24013.6	44158.1	11128.7	15448.7
YQE_01501	ENN82121	NA	IPR002472|IPR029058	Palm_thioest|AB_hydrolase	Palmitoyl protein thioesterase|Alpha/Beta hydrolase fold	1641.39	1.48994	2.80877	0.170313	8.74823	2.16734e-18	9.67154e-17	2090.94	2677.51	2098.91	2314	2284.58	2313.92	2283.69	2551.75	973.048	708.633	1222.03	1431.28	801.979	866.853	903.242	739.866	2295.34	2358.49	1083.75	827.985
YQE_04217	ENN79307	NA	IPR000241|IPR002018|IPR019826|IPR029058|IPR029063	RNA_methylase_dom|CarbesteraseB|Carboxylesterase_B_AS|AB_hydrolase|SAM-dependent_MTases-like	Putative RNA methylase domain|Carboxylesterase, type B|Carboxylesterase type B, active site|Alpha/Beta hydrolase fold|S-adenosyl-L-methionine-dependent methyltransferase-like	19381.8	1.48845	2.80587	0.200955	7.40686	1.29324e-13	3.54481e-12	17389.7	24156.2	25233.4	18550.5	37836.6	38881.2	33869.6	35794.6	8282.12	3920.95	6685.76	8357.17	12634.3	14253.8	13675.6	10587	21332.5	36595.5	6811.5	12787.7
YQE_08294	ENN75181	NA	NA	NA	NA	1643.9	1.4863	2.80169	0.182606	8.13935	3.97406e-16	1.40299e-14	963.073	1167.55	1354.75	1249.26	3247.93	3597.3	2819.89	2829.4	1239.26	721.713	1328.74	1394.35	1269.65	1066.47	1109.28	943.779	1183.66	3123.63	1171.01	1097.29
YQE_06669	ENN76828	NA	IPR005788|IPR012336|IPR013766|IPR017937	Disulphide_isomerase|Thioredoxin-like_fold|Thioredoxin_domain|Thioredoxin_CS	Disulphide isomerase|Thioredoxin-like fold|Thioredoxin domain|Thioredoxin, conserved site	5453.32	1.48213	2.79361	0.154424	9.59778	8.16827e-22	5.3603e-20	7763.55	8221.01	7993.74	6549.26	7427.85	8185.67	9236.97	10646.4	2491.78	1785.05	2079.81	2311.18	2917.18	3885.73	3291.42	2466.48	7631.89	8874.22	2166.95	3140.2
YQE_08144	ENN75369	NA	IPR000719|IPR002290|IPR008271|IPR011009|IPR017441|IPR020675	Prot_kinase_dom|Ser/Thr_dual-sp_kinase_dom|Ser/Thr_kinase_AS|Kinase-like_dom|Protein_kinase_ATP_BS|Myosin_light_ch_kinase-rel	Protein kinase domain|Serine/threonine- / dual specificity protein kinase, catalytic domain|Serine/threonine-protein kinase, active site|Protein kinase-like domain|Protein kinase, ATP binding site|Myosin light chain kinase-related	464.162	1.48133	2.79205	0.201657	7.34576	2.04591e-13	5.44729e-12	466.418	522.517	568.852	467.734	851.987	793.711	634.934	918.802	327.409	182.352	299.607	269.956	255.175	395.253	247.663	224.226	506.38	799.858	269.831	280.579
YQE_12036	ENN71103	NA	IPR000073|IPR000639|IPR029058	AB_hydrolase_1|Epox_hydrolase-like|AB_hydrolase	Alpha/beta hydrolase fold-1|Epoxide hydrolase-like|Alpha/Beta hydrolase fold	1021.48	1.47574	2.78126	0.131417	11.2294	2.92397e-29	3.5075e-27	1051.52	1418.86	1214.03	1005.53	1775.33	1495.68	1687.8	1680.18	535.482	620.92	703.872	786.947	537.913	579.757	623.32	626.581	1172.48	1659.75	661.805	591.893
YQE_08711	ENN74588	NA	IPR001461|IPR001461|IPR021109|IPR021109	Aspartic_peptidase|Aspartic_peptidase|Peptidase_aspartic_dom|Peptidase_aspartic_dom	Aspartic peptidase|Aspartic peptidase|Aspartic peptidase domain|Aspartic peptidase domain	4823.56	1.47471	2.77928	0.254397	5.79689	6.75553e-09	9.40882e-08	7697.03	9838.82	6359.93	9517.5	5276.26	6964.17	5713.26	8292.12	2928.32	1612.7	2343.5	1489.85	1622.63	2567.16	3227.95	1725.83	8353.32	6561.45	2093.59	2285.89
YQE_06453	ENN77041	NA	IPR000245|IPR002379|IPR011555	ATPase_proteolipid_csu|ATPase_proteolipid_c_like_dom|ATPase_proteolipid_su_C_euk	V-ATPase proteolipid subunit|V-ATPase proteolipid subunit C-like domain|V-ATPase proteolipid subunit C, eukaryotic	3012.23	1.4683	2.76695	0.192933	7.6104	2.73249e-14	8.12898e-13	2637.49	3687.99	3482.28	2870.54	5743.34	5092.98	5947.48	4908.86	1591.15	891.754	1754.55	1885.87	1637.74	2088.4	2150.92	1824.27	3169.58	5423.17	1530.83	1925.34
YQE_05173	ENN78371	NA	IPR000556|IPR000556|IPR008928|IPR008928|IPR012341|IPR012341|IPR027390|IPR027390	Glyco_hydro_48F|Glyco_hydro_48F|6-hairpin_glycosidase-like|6-hairpin_glycosidase-like|6hp_glycosidase|6hp_glycosidase|Endoglucanase_F_dom3|Endoglucanase_F_dom3	Glycoside hydrolase, 48F|Glycoside hydrolase, 48F|Six-hairpin glycosidase-like|Six-hairpin glycosidase-like|Six-hairpin glycosidase|Six-hairpin glycosidase|Endoglucanase F, domain 3|Endoglucanase F, domain 3	8152.17	1.46796	2.7663	0.217581	6.74673	1.51212e-11	3.0395e-10	8527.81	10959.3	8556.62	8150.81	14594.1	16223.1	14084.5	16605.7	2654.97	1501.9	3108.94	3736.09	5559.62	5681.46	6444.45	4045.43	9048.62	15376.8	2750.48	5432.74
YQE_08769	ENN74652	NA	IPR010750	SGF29_tudor-like_dom	SGF29 tudor-like domain	122.421	1.4672	2.76485	0.203205	7.2203	5.18726e-13	1.29461e-11	82.398	85.8646	97.79	84.8631	264.894	181.359	331.819	168.876	90.777	71.5558	75.9279	86.5896	78.2418	91.4569	78.0451	88.2839	87.7289	236.737	81.2126	84.007
YQE_05909	ENN77614	NA	IPR002645|IPR011547	STAS_dom|Sulph_transpt	STAS domain|Sulphate transporter	395.2	1.46705	2.76455	0.180782	8.11501	4.85761e-16	1.68821e-14	439.204	432.464	364.924	398.659	551.413	546.209	793.38	814.328	299.87	233.903	240.096	248.308	232.947	313.339	175.862	238.288	408.813	676.333	255.544	240.109
YQE_07398	ENN76022	NA	IPR006634|IPR013599	TLC-dom|TRAM1	TRAM/LAG1/CLN8 homology domain|TRAM1-like protein	7638.2	1.46292	2.75665	0.193019	7.57912	3.47898e-14	1.01868e-12	9286.78	12269.2	11055	8412.3	9891.91	11446.9	11709	13045	5112.07	3085.36	4614.16	5861.35	4316.64	5170.1	3671.24	3264.16	10255.8	11523.2	4668.24	4105.54
YQE_08709	ENN74586	NA	IPR004119|IPR011009|IPR015897	DUF227|Kinase-like_dom|CHK_kinase-like	Protein of unknown function DUF227|Protein kinase-like domain|CHK kinase-like	10101.4	1.4594	2.74994	0.261048	5.59054	2.2636e-08	2.86098e-07	7841.41	10480.7	11464.1	13176.5	23479.4	15739.8	18727.7	14882.6	4442.97	2606.02	5441.16	7730.67	5756.11	7130.46	5307.07	7415.85	10740.7	18207.4	5055.2	6402.37
YQE_01387	ENN82237	NA	NA	NA	NA	21862.9	1.45901	2.74919	0.222725	6.55072	5.72599e-11	1.10137e-09	32600.9	42866.3	33686.3	28157.8	29443.3	30381.8	34243.9	37430.5	7858.84	4771.93	9119.56	12551.7	12157.7	12704.6	12328	9503.41	34327.8	32874.9	8575.5	11673.4
YQE_07355	ENN76135	NA	IPR000152|IPR000742|IPR001881|IPR009030|IPR011398|IPR013032|IPR017878|IPR018097|IPR023413|IPR024731|IPR026823	EGF-type_Asp/Asn_hydroxyl_site|EG-like_dom|EGF-like_Ca-bd_dom|Growth_fac_rcpt_N_dom|FBN|EGF-like_CS|TB_dom|EGF_Ca-bd_CS|GFP_like|EGF_dom_MSP1-like|cEGF	EGF-type aspartate/asparagine hydroxylation site|Epidermal growth factor-like domain|EGF-like calcium-binding domain|Insulin-like growth factor binding protein, N-terminal|Fibrillin|EGF-like, conserved site|TB domain|EGF-like calcium-binding, conserved site|Green fluorescent protein-like|EGF domain, merozoite surface protein 1-like|Complement Clr-like EGF domain	165.438	1.45824	2.74773	0.29802	4.8931	9.92586e-07	9.2586e-06	424.085	434.559	277.867	300.968	156.774	183.492	171.076	279.075	23.4592	63.8616	28.7295	28.0143	82.6874	43.7403	79.0857	69.5334	359.37	197.605	36.0162	68.7617
YQE_05804	ENN77733	NA	IPR011701|IPR016196|IPR020846	MFS|MFS_dom_general_subst_transpt|MFS_dom	Major facilitator superfamily|Major facilitator superfamily domain, general substrate transporter|Major facilitator superfamily domain	11815.4	1.45268	2.73717	0.237125	6.12625	8.99758e-10	1.4422e-08	6653.82	10343.5	9861.29	12967.3	23684.8	23142.4	19586.5	25624.8	7227.48	3166.92	6132.72	7931.86	6986.64	8599.34	8727.53	8409.63	9956.48	23009.6	6114.75	8180.78
YQE_08354	ENN75039	NA	IPR001327|IPR004099|IPR013027|IPR016156|IPR017941|IPR023753	Pyr_OxRdtase_NAD-bd_dom|Pyr_nucl-diS_OxRdtase_dimer|FAD_pyr_nucl-diS_OxRdtase|FAD/NAD-linked_Rdtase_dimer|Rieske_2Fe-2S|Pyr_nucl-diS_OxRdtase_FAD/NAD	Pyridine nucleotide-disulphide oxidoreductase, NAD-binding domain|Pyridine nucleotide-disulphide oxidoreductase, dimerisation domain|FAD-dependent pyridine nucleotide-disulphide oxidoreductase|FAD/NAD-linked reductase, dimerisation domain|Rieske [2Fe-2S] iron-sulphur domain|Pyridine nucleotide-disulphide oxidoreductase, FAD/NAD(P)-binding domain	3773.27	1.45215	2.73616	0.182717	7.94753	1.9026e-15	6.31709e-14	3431.99	4854.49	4168	3922.45	5807.13	6422.23	7517.02	6304.24	1990.97	1344.94	2497.41	2740.31	2064.52	2295.97	2462.06	2548.51	4094.23	6512.66	2143.41	2342.77
YQE_03260	ENN80266	NA	IPR025423	DUF4149	Domain of unknown function DUF4149	520.981	1.45197	2.73582	0.402943	3.60342	0.000314054	0.00150358	316.741	318.327	596.28	564.438	1443.4	1175.63	963.308	1026.14	91.7969	94.6383	98.5011	96.7766	220.5	263.237	926.135	139.848	448.947	1152.12	95.4282	387.43
YQE_02463	ENN81095	NA	IPR003661|IPR027881	EnvZ-like_dim/P|SOGA	Signal transduction histidine kinase EnvZ-like, dimerisation/phosphoacceptor domain|Protein SOGA	451.791	1.45133	2.73461	0.273774	5.30121	1.15039e-07	1.27572e-06	280.455	396.862	373.272	361.162	724.405	1154.29	579.822	977.479	466.124	160.808	294.477	248.308	293.407	361.056	315.302	241.414	352.938	859	292.43	302.795
YQE_08164	ENN75248	NA	IPR006823|IPR006823	Ceramidase_alk|Ceramidase_alk	Neutral/alkaline nonlysosomal ceramidase|Neutral/alkaline nonlysosomal ceramidase	5453.16	1.44869	2.7296	0.154079	9.40226	5.34052e-21	3.22048e-19	4986.97	5836.7	4994.44	4923.05	9979.49	9102.07	8987.81	10838.1	4106.38	2345.95	3596.32	3457.22	3082.55	4043.19	3914.74	3055.56	5185.29	9726.88	3376.47	3524.01
YQE_06364	ENN77138	NA	IPR012337	RNaseH-like_dom	Ribonuclease H-like domain	8.21741	1.44746	2.72727	0.475577	3.04358	0.00233778	0.00851461	6.8035	11.5184	14.3107	15.7885	5.40601	11.735	12.6298	17.1739	7.13976	3.84709	4.10421	6.36688	4.44556	3.18111	3.1218	3.90637	12.1053	11.7362	5.36449	3.66371
YQE_08261	ENN75148	NA	IPR000648|IPR001849|IPR011993	Oxysterol-bd|Pleckstrin_homology|PH_like_dom	Oxysterol-binding protein|Pleckstrin homology domain|Pleckstrin homology-like domain	355.217	1.44631	2.7251	0.104512	13.8387	1.48839e-43	3.77376e-41	413.502	441.888	492.528	382.871	622.772	591.016	552.266	562.444	181.554	216.206	192.898	184.64	224.945	201.205	188.349	234.382	432.697	582.125	193.824	212.22
YQE_01403	ENN82220	NA	IPR018170|IPR023210	Aldo/ket_reductase_CS|NADP_OxRdtase_dom	Aldo/keto reductase, conserved site|NADP-dependent oxidoreductase domain	6020.18	1.44552	2.7236	0.169652	8.52049	1.58876e-17	6.56452e-16	9939.16	12830.5	9435.54	8418.22	7571.65	6494.77	8104.88	7842.73	3525	2489.83	4465.38	4334.57	2501.96	2712.69	2860.61	2795.4	10155.8	7503.51	3703.7	2717.67
YQE_07642	ENN75806	NA	IPR001452|IPR007223|IPR011511	SH3_domain|Peroxin-13_N|SH3_2	Src homology-3 domain|Peroxin 13, N-terminal|Variant SH3 domain	504.754	1.44182	2.71663	0.131907	10.9306	8.23267e-28	9.09344e-26	720.415	796.865	746.543	639.434	810.901	648.624	710.712	774.255	236.632	349.315	263.696	301.79	257.842	240.969	316.343	261.727	725.814	736.123	287.858	269.22
YQE_04115	ENN79471	NA	IPR001304|IPR016186|IPR016187|IPR018378	C-type_lectin|C-type_lectin-like|C-type_lectin_fold|C-type_lectin_CS	C-type lectin|C-type lectin-like|C-type lectin fold|C-type lectin, conserved site	7438.28	1.43992	2.71306	0.205082	7.02119	2.19984e-12	4.97799e-11	7634.28	9488.04	7670.55	5922.66	12710.6	14068.1	10354.1	12737.3	5023.33	3276.95	5651.5	6456.02	3993	4614.2	5802.39	3609.48	7678.88	12467.5	5101.95	4504.77
YQE_08560	ENN74787	NA	IPR009071	HMG_box_dom	High mobility group box domain	92.818	1.43943	2.71213	0.340629	4.22579	2.38105e-05	0.000158208	122.463	84.8175	69.1685	75.9821	172.992	136.552	188.299	143.116	50.9983	134.648	46.1724	36.9279	40.01	69.9844	64.5173	48.439	88.1078	160.24	67.1867	55.7377
YQE_10864	ENN72524	NA	NA	NA	NA	11.8823	1.43876	2.71087	0.479968	2.99761	0.00272104	0.0096922	7.55945	12.5655	13.1182	2.96034	9.73081	27.7372	20.6669	31.4854	9.17969	12.3107	4.10421	10.187	4.44556	6.36222	5.20301	12.5004	9.05088	22.4051	8.9454	7.12779
YQE_04050	ENN79497	NA	IPR022750	Interferon_reg_fac2-bd1_2_Znf	Interferon regulatory factor 2-binding protein 1 & 2, zinc finger	265.738	1.43832	2.71006	0.153734	9.35591	8.28837e-21	4.8411e-19	386.288	406.286	282.637	349.32	349.228	401.123	368.56	485.162	166.254	176.197	135.439	159.172	143.147	143.945	174.821	124.223	356.133	401.018	159.266	146.534
YQE_08024	ENN75475	NA	IPR021684	Uncharacterised_WW-bd	Uncharacterised protein family WW domain-binding protein 1	215.575	1.43455	2.70299	0.246012	5.83124	5.50183e-09	7.78913e-08	293.307	287.96	252.823	168.739	238.946	389.388	406.449	364.945	163.195	73.864	160.064	146.438	125.365	132.016	133.197	112.503	250.707	349.932	135.89	125.77
YQE_04841	ENN78669	NA	IPR003392	Patched	Patched	95.2219	1.43417	2.70227	0.194663	7.36746	1.73911e-13	4.68635e-12	105.076	107.854	109.716	141.11	127.582	113.082	140.076	134.529	92.8169	91.5606	60.5371	113.331	41.7883	44.5355	43.7053	56.2517	115.939	128.817	89.5613	46.5702
YQE_01719	ENN81899	NA	IPR001395|IPR018170|IPR020471|IPR023210	Aldo/ket_red|Aldo/ket_reductase_CS|Aldo/keto_reductase_subgr|NADP_OxRdtase_dom	Aldo/keto reductase|Aldo/keto reductase, conserved site|Aldo/keto reductase subgroup|NADP-dependent oxidoreductase domain	5711.92	1.43306	2.70018	0.163876	8.74473	2.23546e-18	9.88889e-17	9348.77	11678.6	8702.12	8169.56	7395.42	6471.3	7405.65	7464.91	3359.77	2366.73	4248.89	4269.63	2425.5	2690.42	2691	2702.43	9474.77	7184.32	3561.25	2627.34
YQE_01546	ENN82076	NA	IPR001362|IPR006232|IPR008985|IPR013148|IPR013189|IPR018053|IPR023296	Glyco_hydro_32|Suc6P_hydrolase|ConA-like_lec_gl_sf|Glyco_hydro_32_N|Glyco_hydro_32_C|Glyco_hydro_32_AS|Glyco_hydro_beta-prop	Glycoside hydrolase, family 32|Sucrose-6-phosphate hydrolase|Concanavalin A-like lectin/glucanases superfamily|Glycosyl hydrolase family 32, N-terminal|Glycosyl hydrolase family 32, C-terminal|Glycoside hydrolase, family 32, active site|Glycosyl hydrolase, five-bladed beta-propellor domain	519.711	1.4267	2.68831	0.26906	5.30253	1.14211e-07	1.2678e-06	512.53	738.226	674.989	594.042	982.812	918.528	863.418	599.654	322.309	154.653	320.129	424.034	248.062	305.387	433.931	222.663	629.947	841.103	305.281	302.511
YQE_08160	ENN75279	NA	IPR002655|IPR009075	Acyl-CoA_oxidase_C|AcylCo_DH/oxidase_C	Acyl-CoA oxidase, C-terminal|Acyl-CoA dehydrogenase/oxidase C-terminal	1356.47	1.42563	2.68632	0.192361	7.41124	1.25125e-13	3.45519e-12	1105.19	1497.39	1627.85	1430.83	2669.49	2544.35	2831.37	2265.52	505.903	327.772	546.886	578.113	650.83	1142.02	1016.67	963.31	1415.32	2577.68	489.669	943.207
YQE_02828	ENN80756	NA	IPR018170|IPR023210	Aldo/ket_reductase_CS|NADP_OxRdtase_dom	Aldo/keto reductase, conserved site|NADP-dependent oxidoreductase domain	7147.47	1.42412	2.68351	0.171997	8.27993	1.23248e-16	4.61394e-15	11801.1	14964.5	10873.8	10364.2	9084.26	7880.57	9475.78	9132.21	4219.6	2855.31	5245.18	5388.93	3010.53	3328.24	3420.46	3314.94	12000.9	8893.2	4427.25	3268.54
YQE_12705	ENN70529	NA	IPR001660|IPR002110|IPR013761|IPR020683|IPR021129	SAM|Ankyrin_rpt|SAM/pointed|Ankyrin_rpt-contain_dom|SAM_type1	Sterile alpha motif domain|Ankyrin repeat|Sterile alpha motif/pointed domain|Ankyrin repeat-containing domain|Sterile alpha motif, type 1	1130.05	1.42228	2.68009	0.153681	9.25474	2.14754e-20	1.16868e-18	1298.71	1587.45	1488.32	1122.96	1711.54	1786.92	1792.28	1761.75	900.63	515.509	833.155	678.71	590.37	704.616	674.31	633.613	1374.36	1763.12	732.001	650.727
YQE_08561	ENN74788	NA	NA	NA	NA	212.43	1.42203	2.67963	0.265239	5.36133	8.26118e-08	9.42349e-07	263.069	198.955	159.803	166.766	364.365	372.319	389.227	330.597	148.915	261.602	105.683	112.057	106.693	174.961	135.278	108.597	197.148	364.127	157.064	131.382
YQE_06324	ENN77186	NA	NA	NA	NA	5317.95	1.41557	2.66766	0.227631	6.21872	5.01235e-10	8.39607e-09	3944.52	5609.47	5947.3	6460.45	10448.7	11711.5	8349.44	7444.87	3341.41	1560.38	3148.96	3234.38	3660.47	2785.86	3555.74	3883.71	5490.44	9488.63	2821.28	3471.44
YQE_01368	ENN82256	NA	IPR006101|IPR006102|IPR006103|IPR006104|IPR008979|IPR013781|IPR013812|IPR017853|IPR023230|IPR023232	Glyco_hydro_2|Glyco_hydro_2_Ig-like|Glyco_hydro_2_TIM|Glyco_hydro_2_N|Galactose-bd-like|Glyco_hydro_catalytic_dom|Glyco_hydro_2/20_Ig-like|Glycoside_hydrolase_SF|Glyco_hydro_2_CS|Glyco_hydro_2_AS	Glycoside hydrolase, family 2|Glycoside hydrolase, family 2, immunoglobulin-like beta-sandwich|Glycoside hydrolase, family 2, TIM barrel|Glycosyl hydrolases family 2, sugar binding domain|Galactose-binding domain-like|Glycoside hydrolase, catalytic domain|Glycoside hydrolase, family 2/20, immunoglobulin-like beta-sandwich domain|Glycoside hydrolase, superfamily|Glycoside hydrolase, family 2, cons…	8922.97	1.41513	2.66684	0.20826	6.795	1.08314e-11	2.217e-10	9778.14	12522.6	11140.9	11759.5	9992.46	12841.3	12856	21063.8	5557.79	3338.5	5305.72	5758.21	5430.69	5104.09	5751.4	4566.54	11300.3	14188.4	4990.06	5213.18
YQE_02287	ENN81320	NA	IPR002502|IPR006619|IPR015510	Amidase_domain|PGRP_domain_met/bac|PGRP	N-acetylmuramoyl-L-alanine amidase domain|Peptidoglycan recognition protein family domain, metazoa/bacteria|Peptidoglycan recognition protein	456.962	1.41165	2.66042	0.301204	4.68671	2.77638e-06	2.31836e-05	282.723	366.495	524.727	775.609	699.537	901.459	693.49	747.063	279.471	177.735	276.008	492.797	288.072	207.567	323.627	275.008	487.389	760.387	306.503	273.569
YQE_12753	ENN70578	NA	IPR002213	UDP_glucos_trans	UDP-glucuronosyl/UDP-glucosyltransferase	1502.75	1.40843	2.65447	0.217236	6.48338	8.96894e-11	1.69016e-09	1099.14	1551.85	1280.81	2426.49	2049.96	2094.16	2783.15	3287.36	984.267	819.429	856.754	1046.72	979.801	844.585	1030.2	909.403	1589.57	2553.66	926.792	940.996
YQE_09494	ENN73922	NA	IPR000092|IPR001841|IPR006845|IPR008949|IPR013083|IPR017446|IPR017907	Polyprenyl_synt|Znf_RING|Pex_N|Terpenoid_synth|Znf_RING/FYVE/PHD|Polyprenyl_synth-rel|Znf_RING_CS	Polyprenyl synthetase|Zinc finger, RING-type|Pex, N-terminal|Terpenoid synthase|Zinc finger, RING/FYVE/PHD-type|Polyprenyl synthetase-related|Zinc finger, RING-type, conserved site	23555.3	1.40813	2.65393	0.286521	4.91459	8.89703e-07	8.41147e-06	2013.84	2886.93	3239	4130.66	66482	54028.9	81807.7	52816.8	6775.63	2379.04	3598.37	4180.5	17341.2	28723	18257.4	28223.5	3067.61	63783.8	4233.38	23136.3
YQE_07330	ENN76159	NA	IPR003663|IPR005828|IPR016196|IPR020846	Sugar/inositol_transpt|Sub_transporter|MFS_dom_general_subst_transpt|MFS_dom	Sugar/inositol transporter|General substrate transporter|Major facilitator superfamily domain, general substrate transporter|Major facilitator superfamily domain	8993.76	1.39588	2.63149	0.15976	8.73737	2.3861e-18	1.0439e-16	8871.01	11364.5	11237.5	10033.6	12953.9	15334.4	13012.1	13950.9	6230.97	4400.3	7499.42	8256.58	4764.75	5261.56	5772.22	4956.4	10376.6	13812.8	6596.82	5188.73
YQE_01536	ENN82086	NA	IPR022750	Interferon_reg_fac2-bd1_2_Znf	Interferon regulatory factor 2-binding protein 1 & 2, zinc finger	79.2775	1.39303	2.6263	0.211181	6.59641	4.21234e-11	8.18691e-10	123.219	119.373	96.5974	98.678	111.364	121.617	72.3342	154.565	50.9983	46.9344	47.1984	54.7552	40.8991	44.5355	44.7459	40.6262	109.467	114.97	49.9716	42.7017
YQE_05359	ENN78207	OBP11	IPR006170|IPR023316	PBP_GOBP|PBP_GOBP_dom	Pheromone/general odorant binding protein|Pheromone/general odorant binding protein, PBP/GOBP, domain	762.048	1.38805	2.61725	0.352106	3.94214	8.07593e-05	0.000458602	650.112	696.341	267.134	506.218	1222.84	1174.56	1655.65	3149.97	116.276	53.0898	49.2505	57.302	745.076	835.837	444.337	568.767	529.951	1800.76	68.9796	648.504
YQE_06846	ENN76667	NA	IPR008979|IPR013784|IPR014766|IPR029411|IPR029413	Galactose-bd-like|Carb-bd-like_fold|CarboxyPept_regulatory_dom|RG-lyase_III|RG-lyase_II	Galactose-binding domain-like|Carbohydrate-binding-like fold|Carboxypeptidase, regulatory domain|Rhamnogalacturonan lyase, domain III|Rhamnogalacturonan lyase, domain II	19247.4	1.38608	2.61367	0.314221	4.41115	1.02825e-05	7.54183e-05	22912.7	34303.9	32623.7	17514.4	29118.9	33059.5	34820.3	24202.3	12377.3	4534.94	9243.71	9038.43	11135.2	18187.2	6438.2	8447.13	26838.7	30300.3	8798.59	11051.9
YQE_03119	ENN80462	NA	IPR004045|IPR012336	Glutathione_S-Trfase_N|Thioredoxin-like_fold	Glutathione S-transferase, N-terminal|Thioredoxin-like fold	3712.26	1.38298	2.60806	0.200831	6.88626	5.72774e-12	1.21944e-10	4170.55	6050.31	7013.45	4147.44	6373.68	4718.52	5948.63	6294.22	1818.6	981.007	1501.12	1594.27	2496.63	2202.92	2161.33	1923.5	5345.44	5833.76	1473.75	2196.09
YQE_11134	ENN72216	NA	IPR002198|IPR002347|IPR016040|IPR020904	DH_sc/Rdtase_SDR|Glc/ribitol_DH|NAD(P)-bd_dom|Sc_DH/Rdtase_CS	Short-chain dehydrogenase/reductase SDR|Glucose/ribitol dehydrogenase|NAD(P)-binding domain|Short-chain dehydrogenase/reductase, conserved site	3492.7	1.38292	2.60796	0.274544	5.03716	4.72494e-07	4.71902e-06	5433.73	5896.38	2643.91	2587.34	6061.22	3993.09	7008.38	5419.79	1842.06	1425.73	2590.78	2661.36	1913.37	1889.58	2096.81	2419.6	4140.34	5620.62	2129.98	2079.84
YQE_01325	ENN82299	NA	IPR007087|IPR013087|IPR015880	Znf_C2H2|Znf_C2H2/integrase_DNA-bd|Znf_C2H2-like	Zinc finger, C2H2|Zinc finger C2H2-type/integrase DNA-binding domain|Zinc finger, C2H2-like	273.643	1.37737	2.59794	0.166116	8.2916	1.11739e-16	4.19718e-15	207.885	292.149	227.779	171.7	470.323	535.541	579.822	525.234	166.254	151.575	126.205	122.244	180.49	186.89	184.186	250.008	224.878	527.73	141.57	200.393
YQE_05321	ENN78168	NA	NA	NA	NA	4486.21	1.3729	2.5899	0.11279	12.1721	4.37472e-34	6.87385e-32	5123.79	6370.73	5946.11	5647.34	6847.25	6688.93	6689.19	7467.77	3042.56	2709.12	2174.21	2439.79	2437.94	3027.62	2791.93	2375.07	5771.99	6923.29	2591.42	2658.14
YQE_02126	ENN81433	NA	IPR001236|IPR001557|IPR010097|IPR015955|IPR016040|IPR022383	Lactate/malate_DH_N|L-lactate/malate_DH|Malate_DH_type1|Lactate_DH/Glyco_Ohase_4_C|NAD(P)-bd_dom|Lactate/malate_DH_C	Lactate/malate dehydrogenase, N-terminal|L-lactate/malate dehydrogenase|Malate dehydrogenase, type 1|Lactate dehydrogenase/glycoside hydrolase, family 4, C-terminal|NAD(P)-binding domain|Lactate/malate dehydrogenase, C-terminal	7568.36	1.37127	2.58697	0.156405	8.76742	1.82808e-18	8.29028e-17	8719.82	11839.9	9634.7	9975.36	11369.9	10534.8	13006.4	11025.6	4446.03	2908.4	4918.9	5149.54	4058.8	4108.4	4583.85	4813.43	10042.4	11484.2	4355.72	4391.12
YQE_00058	ENN83587	NA	IPR002085|IPR011032	ADH_SF_Zn-type|GroES-like	Alcohol dehydrogenase superfamily, zinc-type|GroES (chaperonin 10)-like	1054	1.36886	2.58266	0.2325	5.88755	3.9197e-09	5.69377e-08	636.505	740.32	623.709	392.739	2187.27	2371.53	3051.82	2591.82	114.236	50.7815	121.074	126.064	809.981	1099.87	940.704	1005.5	598.318	2550.61	103.039	964.013
YQE_00673	ENN82962	NA	IPR000245|IPR002379|IPR011555	ATPase_proteolipid_csu|ATPase_proteolipid_c_like_dom|ATPase_proteolipid_su_C_euk	V-ATPase proteolipid subunit|V-ATPase proteolipid subunit C-like domain|V-ATPase proteolipid subunit C, eukaryotic	995.435	1.36616	2.57783	0.17996	7.59146	3.16312e-14	9.36014e-13	768.04	1026.19	970.745	798.305	2047.8	1933.07	2080.47	1655.85	503.863	262.371	438.125	490.25	608.152	798.459	817.913	727.366	890.819	1929.3	423.652	737.972
YQE_10368	ENN73033	NA	IPR001611|IPR003591|IPR025875	Leu-rich_rpt|Leu-rich_rpt_typical-subtyp|Leu-rich_rpt_4	Leucine-rich repeat|Leucine-rich repeat, typical subtype|Leucine rich repeat 4	20.9547	1.36601	2.57757	0.453024	3.01532	0.00256711	0.00922638	4.53567	3.14139	7.15537	3.94712	28.1112	77.8775	14.9261	83.007	15.2995	7.69417	10.2605	7.64026	15.1149	19.0867	21.8526	15.6255	4.69489	50.9805	10.2236	17.9199
YQE_08779	ENN74662	NA	IPR000217|IPR002452|IPR003008|IPR008280|IPR017975|IPR018316|IPR023123	Tubulin|Alpha_tubulin|Tubulin_FtsZ_GTPase|Tub_FtsZ_C|Tubulin_CS|Tubulin/FtsZ_2-layer-sand-dom|Tubulin_C	Tubulin|Alpha tubulin|Tubulin/FtsZ, GTPase domain|Tubulin/FtsZ, C-terminal|Tubulin, conserved site|Tubulin/FtsZ, 2-layer sandwich domain|Tubulin, C-terminal	35317.5	1.36546	2.57659	0.0751581	18.1679	9.27407e-74	9.40559e-71	48980.7	55372.2	52092.3	42421.7	51497.6	51270.1	52576.6	51634.7	19181.5	18391.4	21114.1	20413.5	19432.4	20451.4	20730.9	19519.3	49716.7	51744.8	19775.1	20033.5
YQE_02417	ENN81172	NA	IPR013781|IPR015883|IPR017853|IPR025705|IPR025705|IPR029018|IPR029019	Glyco_hydro_catalytic_dom|Glyco_hydro_20_cat-core|Glycoside_hydrolase_SF|Beta_hexosaminidase_sua/sub|Beta_hexosaminidase_sua/sub|Chitobiase/Hex_dom_2-like|HEX_eukaryotic_N	Glycoside hydrolase, catalytic domain|Glycoside hydrolase family 20, catalytic core|Glycoside hydrolase, superfamily|Beta-hexosaminidase subunit alpha/beta|Beta-hexosaminidase|Chitobiase/beta-hexosaminidase domain 2-like|Beta-hexosaminidase, eukaryotic type, N-terminal	345.659	1.36252	2.57134	0.346766	3.92922	8.52215e-05	0.000481627	415.77	521.47	406.663	277.285	570.874	451.263	673.971	755.65	144.835	80.7888	143.647	189.733	312.967	236.993	69.7203	278.915	405.297	612.94	139.751	224.649
YQE_11028	ENN72394	NA	IPR007274	Cop_transporter	Ctr copper transporter	863.105	1.36229	2.57094	0.16031	8.49787	1.93106e-17	7.8338e-16	821.712	1022	908.731	918.693	1385.02	1481.81	1505.24	1728.84	548.742	275.451	408.369	459.689	542.358	633.041	587.94	582.049	917.783	1525.23	423.063	586.347
YQE_09688	ENN73718	NA	IPR001362|IPR006232|IPR008985|IPR013148|IPR013189|IPR018053|IPR023296	Glyco_hydro_32|Suc6P_hydrolase|ConA-like_lec_gl_sf|Glyco_hydro_32_N|Glyco_hydro_32_C|Glyco_hydro_32_AS|Glyco_hydro_beta-prop	Glycoside hydrolase, family 32|Sucrose-6-phosphate hydrolase|Concanavalin A-like lectin/glucanases superfamily|Glycosyl hydrolase family 32, N-terminal|Glycosyl hydrolase family 32, C-terminal|Glycoside hydrolase, family 32, active site|Glycosyl hydrolase, five-bladed beta-propellor domain	2012.55	1.36192	2.57027	0.240438	5.66432	1.47607e-08	1.95571e-07	1953.36	2936.15	2645.1	2458.07	3577.7	3347.67	3090.85	2623.31	1383.07	678.626	1154.31	1561.16	1099.83	1184.17	1678.49	828.931	2498.17	3159.88	1194.29	1197.86
YQE_00716	ENN82918	NA	IPR000322|IPR013785|IPR017853	Glyco_hydro_31|Aldolase_TIM|Glycoside_hydrolase_SF	Glycoside hydrolase, family 31|Aldolase-type TIM barrel|Glycoside hydrolase, superfamily	3630.41	1.3612	2.56899	0.168787	8.06464	7.34519e-16	2.5059e-14	4561.37	6141.41	5153.06	4209.61	5315.19	5479.16	5708.66	5661.65	1809.42	1228.76	1945.4	2353.2	2068.96	2392.2	2237.29	1821.15	5016.36	5541.17	1834.19	2129.9
YQE_02012	ENN81604	NA	IPR029034	Cystine-knot_cytokine	Cystine-knot cytokine	132.34	1.36072	2.56814	0.18923	7.19086	6.43863e-13	1.58564e-11	136.07	166.494	156.225	169.726	163.261	262.437	260.633	210.38	55.0782	45.3956	71.8237	75.1292	78.2418	87.4805	100.938	78.1274	157.129	224.178	61.8567	86.197
YQE_05993	ENN77514	NA	IPR029526	PGBD	PiggyBac transposable element-derived protein	9.83733	1.3595	2.56595	0.454838	2.98896	0.00279925	0.00993902	8.31539	17.8012	11.9256	18.7488	15.1368	20.2695	10.3335	10.0181	5.09983	5.38592	5.13026	10.187	3.55645	7.1575	2.0812	6.25019	14.1978	13.9395	6.45076	4.76133
YQE_11482	ENN71867	NA	IPR002502|IPR003124|IPR006619|IPR015510	Amidase_domain|WH2_dom|PGRP_domain_met/bac|PGRP	N-acetylmuramoyl-L-alanine amidase domain|WH2 domain|Peptidoglycan recognition protein family domain, metazoa/bacteria|Peptidoglycan recognition protein	1846.84	1.35473	2.5575	0.270276	5.01241	5.37513e-07	5.33971e-06	1197.42	2257.61	1972.5	3284.01	3237.12	4209.65	2398.51	2551.75	1162.76	668.623	890.614	1030.16	1189.63	1006.82	1526.56	965.654	2177.88	3099.26	938.04	1172.17
YQE_00731	ENN82903	NA	NA	NA	NA	33.2253	1.34948	2.5482	0.285816	4.72149	2.34124e-06	1.99991e-05	36.2853	33.5081	38.1619	25.6563	56.2225	86.412	40.1857	74.4201	12.2396	10.7718	12.3126	8.91364	27.5625	27.0394	14.5684	27.3446	33.4029	64.3101	11.0594	24.1287
YQE_08858	ENN74534	NA	IPR000340|IPR000387|IPR016130|IPR024950|IPR029021	Dual-sp_phosphatase_cat-dom|Tyr/Dual-sp_Pase|Tyr_Pase_AS|DUSP|Prot-tyrosine_phosphatase-like	Dual specificity phosphatase, catalytic domain|Protein-tyrosine/Dual specificity phosphatase|Protein-tyrosine phosphatase, active site|Dual specificity phosphatase|Protein-tyrosine phosphatase-like	825.005	1.34635	2.54269	0.14707	9.15449	5.46156e-20	2.86052e-18	859.509	1023.05	895.613	1067.7	1271.49	1356.99	1378.94	1396.81	371.268	348.546	541.756	583.207	479.231	543.97	542.153	539.86	961.466	1351.06	461.194	526.304
YQE_10030	ENN73350	NA	IPR002557	Chitin-bd_dom	Chitin binding domain	15393.9	1.34628	2.54255	0.343098	3.92388	8.71328e-05	0.000491184	8928.46	11165.5	20595.5	25805.3	27052.7	34352.5	21831.2	22829.8	10432.2	3679.35	8976.94	11215.9	9848.69	6822.69	14153.2	8611.98	16623.7	26516.6	8576.1	9859.14
YQE_02408	ENN81184	NA	IPR000322|IPR013785|IPR017853	Glyco_hydro_31|Aldolase_TIM|Glycoside_hydrolase_SF	Glycoside hydrolase, family 31|Aldolase-type TIM barrel|Glycoside hydrolase, superfamily	8272.38	1.34429	2.53905	0.17048	7.88533	3.13706e-15	1.01441e-13	9738.83	13282.8	11695.4	9531.31	12445.7	12490.3	12579.3	13163.8	4394.01	2949.95	4558.75	5820.61	4831.43	5466.74	5236.31	4172.78	11062.1	12669.8	4430.83	4926.82
YQE_11006	ENN72371	NA	IPR005336	MPC	Mitochondrial pyruvate carrier	190.341	1.34314	2.53702	0.181961	7.38143	1.56602e-13	4.2404e-12	300.866	360.212	239.705	267.418	253.001	270.971	280.152	287.662	63.2379	99.2548	83.1103	117.151	103.137	96.2286	90.5323	132.817	292.05	272.947	90.6884	105.679
YQE_11723	ENN71624	NA	IPR000560|IPR029033	His_Pase_superF_clade-2|His_PPase_superfam	Histidine phosphatase superfamily, clade-2|Histidine phosphatase superfamily	15159.2	1.34282	2.53647	0.14935	8.99111	2.44753e-19	1.2355e-17	15261	21640	19919.3	16629.2	19752.5	25169.4	23912.8	25570.5	10351.6	6800.88	10649.4	10031.7	8555.03	9354.85	10005.4	8944.02	18362.4	23601.3	9458.39	9214.82
YQE_11005	ENN72370	NA	IPR000172|IPR007867|IPR012132	GMC_OxRdtase_N|GMC_OxRtase_C|GMC_OxRdtase	Glucose-methanol-choline oxidoreductase, N-terminal|Glucose-methanol-choline oxidoreductase, C-terminal|Glucose-methanol-choline oxidoreductase	62.5931	1.3391	2.52994	0.191323	6.99916	2.575e-12	5.79167e-11	80.8861	94.2416	65.5908	72.035	74.6029	89.6125	95.2975	104.474	36.7188	50.0121	45.1463	52.2084	32.008	34.9922	35.3805	38.2824	78.1884	90.9968	46.0214	35.1658
YQE_03375	ENN80179	NA	IPR001356|IPR001781|IPR009057|IPR017970	Homeobox_dom|Znf_LIM|Homeodomain-like|Homeobox_CS	Homeobox domain|Zinc finger, LIM-type|Homeodomain-like|Homeobox, conserved site	110.663	1.33885	2.5295	0.313074	4.27648	1.89874e-05	0.000129873	126.999	122.514	195.58	145.057	153.531	220.831	188.299	127.373	94.8568	54.6286	53.3548	26.7409	36.4536	73.1655	73.8827	77.3461	147.537	172.508	57.3953	65.212
YQE_07943	ENN75391	NA	IPR004360|IPR029068	Glyas_Fos-R_dOase_dom|Glyas_Bleomycin-R_OHBP_Dase	Glyoxalase/fosfomycin resistance/dioxygenase domain|Glyoxalase/Bleomycin resistance protein/Dihydroxybiphenyl dioxygenase	8520.98	1.33206	2.51763	0.1937	6.87693	6.11558e-12	1.29706e-10	7783.96	13002.2	12531.4	11228.6	13375.5	12427.3	16880.3	12698.6	3434.23	2675.26	4829.63	3829.04	4281.07	6087.05	5758.69	5512.67	11136.5	13845.5	3692.04	5409.87
YQE_04615	ENN78938	NA	IPR006439|IPR023214	HAD-SF_hydro_IA|HAD-like_dom	HAD hydrolase, subfamily IA|HAD-like domain	511.166	1.33126	2.51622	0.178874	7.44245	9.8833e-14	2.75374e-12	386.288	451.313	372.079	380.897	1005.52	993.205	1060.9	1166.39	198.893	99.2548	189.82	219.021	419.661	462.056	347.561	425.794	397.644	1056.5	176.747	413.768
YQE_13026	ENN70242	NA	NA	NA	NA	1638.31	1.331	2.51577	0.134308	9.91003	3.76525e-23	2.80034e-21	2745.59	2909.97	2490.07	2360.38	1980.76	1881.86	2219.4	2402.91	916.949	1042.56	868.041	1050.54	936.235	1005.23	699.284	703.146	2626.5	2121.23	969.522	835.974
YQE_02818	ENN80765	NA	NA	NA	NA	833.909	1.33068	2.51521	0.188944	7.04273	1.88505e-12	4.32708e-11	780.891	938.228	1490.7	1450.57	1119.04	1094.55	1308.9	1289.47	539.562	425.488	499.688	523.358	468.562	450.127	404.794	558.611	1165.1	1202.99	497.024	470.523
YQE_05876	ENN77580	NA	IPR000022|IPR000089|IPR001882|IPR005479|IPR005481|IPR005482|IPR011053|IPR011054|IPR011761|IPR011762|IPR011763|IPR011764|IPR013537|IPR013815|IPR013816|IPR016185|IPR029045	Carboxyl_trans|Biotin_lipoyl|Biotin_BS|CbamoylP_synth_lsu-like_ATP-bd|CarbamoylP_synth_lsu_N|Biotin_COase_C|Single_hybrid_motif|Rudment_hybrid_motif|ATP-grasp|COA_CT_N|COA_CT_C|Biotin_carboxylation_dom|AcCoA_COase_cen|ATP_grasp_subdomain_1|ATP_grasp_subdomain_2|PreATP-grasp_dom|ClpP/crotonase-like_dom	Carboxyl transferase|Biotin/lipoyl attachment|Biotin-binding site|Carbamoyl-phosphate synthetase large subunit-like, ATP-binding domain|Carbamoyl-phosphate synthase, large subunit, N-terminal|Biotin carboxylase, C-terminal|Single hybrid motif|Rudiment single hybrid motif|ATP-grasp fold|Acetyl-coenzyme A carboxyltransferase, N-terminal|Acetyl-coenzyme A carboxyltransferase, C-terminal|Biotin carbo…	5323.38	1.32215	2.50038	0.205341	6.43878	1.20437e-10	2.25057e-09	10025.3	13484.9	10985.9	7834.05	8258.22	5929.36	6316.04	6639.13	1367.77	1672.71	1089.67	914.285	2731.35	2229.16	2316.38	3379.79	10582.5	6785.69	1261.11	2664.17
YQE_12752	ENN70577	NA	IPR002213	UDP_glucos_trans	UDP-glucuronosyl/UDP-glucosyltransferase	742.593	1.31791	2.49305	0.275649	4.78113	1.74315e-06	1.53123e-05	994.823	1293.2	540.23	616.738	946.051	884.39	1097.64	1366.75	630.339	659.39	592.033	597.214	456.114	442.97	220.608	542.985	861.249	1073.71	619.744	415.669
YQE_03603	ENN79956	NA	IPR016093|IPR027005	MIR_motif|GlyclTrfase_39_like	MIR motif|Glycosyltransferase 39 like	2066.99	1.31506	2.48813	0.124211	10.5873	3.41115e-26	3.28058e-24	2501.42	2672.27	2624.83	2322.88	2898.7	3054.29	3377.89	3605.08	1373.89	929.456	1229.21	1317.94	1241.2	1485.58	1299.71	1137.53	2530.35	3233.99	1212.63	1291.01
YQE_03116	ENN80459	NA	IPR004045|IPR004046|IPR010987|IPR012336	Glutathione_S-Trfase_N|GST_C|Glutathione-S-Trfase_C-like|Thioredoxin-like_fold	Glutathione S-transferase, N-terminal|Glutathione S-transferase, C-terminal|Glutathione S-transferase, C-terminal-like|Thioredoxin-like fold	1445.62	1.30401	2.46914	0.289826	4.49929	6.8181e-06	5.24571e-05	1362.21	1627.24	2327.88	1512.73	2786.26	2149.63	2234.32	1887.69	686.437	429.335	1123.53	1469.48	1020.7	665.647	889.714	957.06	1707.52	2264.48	927.194	883.281
YQE_04058	ENN79496	NA	NA	NA	NA	348.863	1.30216	2.46598	0.1922	6.77503	1.24378e-11	2.53204e-10	404.43	476.444	522.342	538.782	414.1	458.731	432.857	558.151	283.551	173.119	233.94	342.538	147.593	183.709	193.552	217.975	485.499	465.96	258.287	185.707
YQE_04477	ENN79056	NA	IPR000192|IPR015421|IPR015422|IPR015424	Aminotrans_V/Cys_dSase|PyrdxlP-dep_Trfase_major_sub1|PyrdxlP-dep_Trfase_major_sub2|PyrdxlP-dep_Trfase	Aminotransferase, class V/Cysteine desulfurase|Pyridoxal phosphate-dependent transferase, major region, subdomain 1|Pyridoxal phosphate-dependent transferase, major region, subdomain 2|Pyridoxal phosphate-dependent transferase	17.0425	1.29863	2.45995	0.355493	3.65305	0.000259148	0.00126912	15.8748	27.2254	23.8512	20.7224	32.436	22.4031	32.1485	17.1739	16.3195	10.0024	7.18237	7.64026	9.78023	13.5197	6.24361	10.1566	21.9184	26.0404	10.2861	9.92503
YQE_10347	ENN73012	NA	IPR027817	Costars_dom	Costars domain	376.049	1.29739	2.45784	0.362425	3.57974	0.000343931	0.00161758	193.522	210.473	304.103	487.47	580.605	593.149	571.785	550.995	771.094	198.51	277.034	399.84	142.258	323.678	231.014	181.255	298.892	574.134	411.62	219.551
YQE_06602	ENN76761	NA	IPR004143	BPL_LipA_LipB	Biotin/lipoate A/B protein ligase	2067.32	1.29623	2.45587	0.232396	5.57769	2.43735e-08	3.05861e-07	3924.86	4400.04	2871.69	2482.74	2512.71	1900	2397.36	2505.95	1095.44	1424.19	1891.02	1966.09	1259.87	644.175	884.511	916.434	3419.83	2329.01	1594.19	926.248
YQE_10365	ENN73030	NA	IPR001254|IPR001314|IPR009003|IPR018114	Peptidase_S1|Peptidase_S1A|Trypsin-like_Pept_dom|Peptidase_S1_AS	Peptidase S1|Peptidase S1A, chymotrypsin-type|Trypsin-like cysteine/serine peptidase domain|Peptidase S1, trypsin family, active site	98.5949	1.29312	2.45057	0.19879	6.50492	7.77366e-11	1.46988e-09	58.2077	72.2519	84.6718	97.6913	203.266	186.693	160.743	150.271	69.3577	76.9417	69.7716	63.6688	64.9052	68.3939	96.7759	53.9079	78.2057	175.243	69.935	70.9957
YQE_10806	ENN72464	NA	IPR013781|IPR015883|IPR017853|IPR025705|IPR025705|IPR029018|IPR029019	Glyco_hydro_catalytic_dom|Glyco_hydro_20_cat-core|Glycoside_hydrolase_SF|Beta_hexosaminidase_sua/sub|Beta_hexosaminidase_sua/sub|Chitobiase/Hex_dom_2-like|HEX_eukaryotic_N	Glycoside hydrolase, catalytic domain|Glycoside hydrolase family 20, catalytic core|Glycoside hydrolase, superfamily|Beta-hexosaminidase subunit alpha/beta|Beta-hexosaminidase|Chitobiase/beta-hexosaminidase domain 2-like|Beta-hexosaminidase, eukaryotic type, N-terminal	15243.2	1.29268	2.44984	0.37317	3.46407	0.000532072	0.00236486	44475.2	40491.4	22979.5	11408.2	3519.31	2699.04	5257.43	4473.79	27862.4	16784.8	23506.9	34376.1	1067.82	1804.48	807.507	2376.63	29838.6	3987.4	25632.5	1514.11
YQE_03180	ENN80396	NA	NA	NA	NA	123.857	1.29102	2.447	0.241471	5.34647	8.96857e-08	1.01577e-06	189.742	151.834	199.158	92.7574	172.992	265.637	262.929	188.913	26.5191	23.8519	26.6774	25.4675	101.359	105.772	77.0045	71.0959	158.373	222.618	25.629	88.8078
YQE_05274	ENN78120	NA	NA	NA	NA	216.832	1.29026	2.44573	0.283348	4.55363	5.27275e-06	4.13081e-05	221.492	327.751	263.556	216.105	413.019	362.717	342.152	340.615	144.835	43.8568	108.762	109.51	167.153	180.528	87.4105	139.848	257.226	364.626	101.741	143.735
YQE_12751	ENN70576	NA	IPR002213	UDP_glucos_trans	UDP-glucuronosyl/UDP-glucosyltransferase	227.218	1.28659	2.4395	0.245652	5.23743	1.62831e-07	1.76193e-06	306.914	434.559	279.059	268.404	205.428	260.303	297.374	393.568	187.674	150.806	197.002	194.827	127.143	100.205	72.8421	159.38	322.234	289.168	182.577	114.892
YQE_08161	ENN75280	NA	IPR006091|IPR009075|IPR009100	Acyl-CoA_Oxase/DH_cen-dom|AcylCo_DH/oxidase_C|AcylCoA_DH/oxidase_NM_dom	Acyl-CoA oxidase/dehydrogenase, central domain|Acyl-CoA dehydrogenase/oxidase C-terminal|Acyl-CoA dehydrogenase/oxidase, N-terminal and middle domain	925.152	1.28605	2.43859	0.187723	6.85078	7.34502e-12	1.54606e-10	914.693	1146.61	1216.41	911.785	1668.29	1762.38	1741.76	1416.84	410.026	231.595	365.275	353.999	459.671	791.301	718.015	693.771	1047.37	1647.32	340.224	665.69
YQE_02939	ENN80652	NA	NA	NA	NA	217.814	1.28594	2.43841	0.199865	6.43405	1.24248e-10	2.30634e-09	195.034	240.84	351.805	227.946	274.625	289.107	430.561	340.615	165.234	144.65	159.038	128.611	115.585	140.764	119.669	160.942	253.906	333.727	149.384	134.24
YQE_05387	ENN78236	NA	IPR021852	DUF3456	Domain of unknown function DUF3456	1169.04	1.28485	2.43656	0.175662	7.31432	2.58694e-13	6.77461e-12	1973.77	2238.76	1890.21	1563.06	1627.21	1517.01	1730.28	1734.56	560.981	370.859	386.822	435.495	735.295	867.648	498.448	574.236	1916.45	1652.27	438.539	668.907
YQE_01244	ENN82378	NA	NA	NA	NA	16.0614	1.28319	2.43377	0.37743	3.39981	0.000674317	0.00291141	23.4343	17.8012	20.2735	25.6563	14.0556	26.6704	26.4077	31.4854	14.2795	6.15534	7.18237	6.36688	4.44556	12.7244	8.32481	11.7191	21.7913	24.6548	8.49603	9.30348
YQE_05794	ENN77723	NA	NA	NA	NA	4898.83	1.27982	2.42808	0.281463	4.54703	5.4408e-06	4.24756e-05	3124.32	4202.13	6449.37	6516.7	8509.06	8940.98	7971.69	9501.44	3531.12	1229.53	2293.23	2215.68	2724.24	3239.96	4851.28	3080.56	5073.13	8730.79	2317.39	3474.01
YQE_05322	ENN78169	NA	NA	NA	NA	2103.86	1.27692	2.4232	0.127062	10.0495	9.23089e-24	7.3557e-22	2323.02	3087.98	2955.17	2476.82	2977.63	3189.78	3248.15	3307.4	1484.05	1192.6	1083.51	1120.57	1166.51	1534.09	1337.17	1177.38	2710.75	3180.74	1220.18	1303.79
NA	NA	NA	NA	NA	NA	50.504	1.27545	2.42074	0.28467	4.48044	7.449e-06	5.66855e-05	31.7497	71.2048	57.2429	64.1407	78.9277	77.8775	71.1861	101.612	19.3794	22.3131	36.9379	44.5682	38.2318	30.2205	28.0962	34.376	56.0845	82.4008	30.7996	32.7312
YQE_07940	ENN75388	NA	IPR005841|IPR005844|IPR005845|IPR005846|IPR016055|IPR016066	Alpha-D-phosphohexomutase_SF|A-D-PHexomutase_a/b/a-I|A-D-PHexomutase_a/b/a-II|A-D-PHexomutase_a/b/a-III|A-D-PHexomutase_a/b/a-I/II/III|A-D-PHexomutase_CS	Alpha-D-phosphohexomutase superfamily|Alpha-D-phosphohexomutase, alpha/beta/alpha domain I|Alpha-D-phosphohexomutase, alpha/beta/alpha domain II|Alpha-D-phosphohexomutase, alpha/beta/alpha domain III|Alpha-D-phosphohexomutase, alpha/beta/alpha I/II/III|Alpha-D-phosphohexomutase, conserved site	445.217	1.27502	2.42002	0.14218	8.96761	3.03017e-19	1.50913e-17	448.275	470.161	386.39	405.567	584.93	656.091	824.38	685.524	380.447	477.039	348.858	328.531	236.504	291.072	305.937	293.759	427.598	687.731	383.719	281.818
YQE_03580	ENN79986	NA	IPR001958|IPR011701|IPR016196|IPR020846	Tet-R_TetA/multi-R_MdtG|MFS|MFS_dom_general_subst_transpt|MFS_dom	Tetracycline resistance protein, TetA/multidrug resistance protein MdtG|Major facilitator superfamily|Major facilitator superfamily domain, general substrate transporter|Major facilitator superfamily domain	8500.33	1.2733	2.41714	0.208412	6.10954	9.99217e-10	1.58567e-08	5313.53	8579.13	7756.42	5658.2	15314.1	15165.8	20816.2	13165.2	5322.18	3154.61	4445.89	5126.61	5333.78	8366.32	6339.34	6147.84	6826.82	16115.3	4512.32	6546.82
YQE_00082	ENN83559	NA	IPR001841|IPR013083	Znf_RING|Znf_RING/FYVE/PHD	Zinc finger, RING-type|Zinc finger, RING/FYVE/PHD-type	3345.71	1.27303	2.41668	0.109136	11.6646	1.93388e-31	2.6635e-29	4172.81	4489.04	4764.28	3402.42	4635.11	5501.57	4824.58	5448.41	1895.1	1815.06	2084.94	2093.43	2055.63	2280.86	2200.87	1867.24	4207.14	5102.42	1972.13	2101.15
YQE_03144	ENN80433	NA	IPR000210|IPR007087|IPR011333|IPR013069|IPR013087|IPR015880	BTB/POZ-like|Znf_C2H2|BTB/POZ_fold|BTB_POZ|Znf_C2H2/integrase_DNA-bd|Znf_C2H2-like	BTB/POZ-like|Zinc finger, C2H2|BTB/POZ fold|BTB/POZ|Zinc finger C2H2-type/integrase DNA-binding domain|Zinc finger, C2H2-like	44.1008	1.27241	2.41565	0.27429	4.63891	3.50244e-06	2.87514e-05	54.428	50.2622	56.0504	37.4977	55.1413	75.7439	83.8158	71.5578	32.6389	24.6213	23.5992	26.7409	22.2278	23.8583	19.7714	47.6577	49.5596	71.5647	26.9001	28.3788
YQE_10973	ENN72338	NA	IPR001327|IPR004099|IPR006258|IPR012999|IPR013027|IPR016156|IPR023753	Pyr_OxRdtase_NAD-bd_dom|Pyr_nucl-diS_OxRdtase_dimer|Lipoamide_DH|Pyr_OxRdtase_I_AS|FAD_pyr_nucl-diS_OxRdtase|FAD/NAD-linked_Rdtase_dimer|Pyr_nucl-diS_OxRdtase_FAD/NAD	Pyridine nucleotide-disulphide oxidoreductase, NAD-binding domain|Pyridine nucleotide-disulphide oxidoreductase, dimerisation domain|Dihydrolipoamide dehydrogenase|Pyridine nucleotide-disulphide oxidoreductase, class I, active site|FAD-dependent pyridine nucleotide-disulphide oxidoreductase|FAD/NAD-linked reductase, dimerisation domain|Pyridine nucleotide-disulphide oxidoreductase, FAD/NAD(P)-bin…	4721.64	1.27219	2.41528	0.143713	8.85234	8.57058e-19	4.05141e-17	5219.8	6366.54	5794.65	5049.36	7178.1	6439.3	8878.74	7321.79	2909.96	1965.86	3017.62	3164.34	2993.64	2975.13	2922.01	3349.32	5607.59	7454.48	2764.45	3060.03
YQE_09322	ENN74352	NA	NA	NA	NA	23.4992	1.27042	2.41231	0.373024	3.40572	0.000659904	0.00285899	9.07134	16.7541	8.34793	8.88102	47.5729	66.1426	53.9636	50.0905	18.3594	3.07767	3.07816	5.09351	26.6734	17.4961	21.8526	19.5318	10.7636	54.4424	7.40218	21.3885
YQE_04739	ENN78802	NA	IPR000652|IPR013785|IPR020861|IPR022896	Triosephosphate_isomerase|Aldolase_TIM|Triosephosphate_isomerase_AS|TrioseP_Isoase_bac/euk	Triosephosphate isomerase|Aldolase-type TIM barrel|Triosephosphate isomerase, active site|Triosephosphate isomerase, bacterial/eukaryotic	1842.48	1.26885	2.40969	0.156417	8.11193	4.98213e-16	1.72611e-14	2429.61	2770.7	1964.15	2563.66	2736.52	2517.68	3431.86	3119.92	930.209	784.036	826.999	555.192	1339	1284.37	1081.19	1144.57	2432.03	2951.5	774.109	1212.28
YQE_08162	ENN75281	NA	IPR006091|IPR009100	Acyl-CoA_Oxase/DH_cen-dom|AcylCoA_DH/oxidase_NM_dom	Acyl-CoA oxidase/dehydrogenase, central domain|Acyl-CoA dehydrogenase/oxidase, N-terminal and middle domain	1180.37	1.26765	2.40768	0.180069	7.03976	1.92567e-12	4.41124e-11	1313.08	1504.72	1614.73	1205.85	2033.74	2136.83	2230.88	1710.23	533.442	316.23	500.714	460.962	596.594	1023.52	866.821	837.525	1409.59	2027.92	452.837	831.116
YQE_12122	ENN71193	NA	NA	NA	NA	3360.65	1.26175	2.39787	0.322369	3.91401	9.0777e-05	0.000508387	1715.24	2187.45	4418.44	3981.66	5113	10207.3	3823.38	4250.53	2474.44	1432.65	2437.9	2407.96	2229.89	2203.71	2962.59	1924.28	3075.7	5848.55	2188.24	2330.12
YQE_08540	ENN74964	NA	IPR002018|IPR019826|IPR029058	CarbesteraseB|Carboxylesterase_B_AS|AB_hydrolase	Carboxylesterase, type B|Carboxylesterase type B, active site|Alpha/Beta hydrolase fold	8019.35	1.26154	2.39751	0.23611	5.34299	9.14235e-08	1.0344e-06	7686.44	11121.6	9501.13	10096.7	10813.1	12577.8	9354.08	16255.1	4595.97	2993.03	5545.82	7807.07	5310.66	4809.04	5456.91	4385.29	9601.47	12250	5235.47	4990.48
YQE_12601	ENN70656	NA	NA	NA	NA	156.641	1.26011	2.39513	0.324506	3.88315	0.000103112	0.000568338	294.062	181.153	158.611	115.453	258.407	215.497	196.336	208.949	69.3577	242.366	108.762	106.964	79.131	85.89	94.6947	90.6277	187.32	219.797	131.862	87.5859
YQE_04856	ENN78684	NA	IPR001360|IPR013781|IPR017853|IPR018120	Glyco_hydro_1|Glyco_hydro_catalytic_dom|Glycoside_hydrolase_SF|Glyco_hydro_1_AS	Glycoside hydrolase, family 1|Glycoside hydrolase, catalytic domain|Glycoside hydrolase, superfamily|Glycoside hydrolase, family 1, active site	30058.4	1.26006	2.39506	0.173082	7.28015	3.33446e-13	8.55156e-12	28730.4	36217.1	35457.2	24815.6	49911.5	54889.8	50233.2	54363.9	16571.4	9770.06	16025.9	17587.9	22262.5	24899.3	21227.2	17970.9	31305.1	52349.6	14988.8	21590
YQE_06116	ENN77290	NA	IPR016482	SecG/Sec61-beta/Sbh1	Protein transport protein SecG/Sec61-beta/Sbh1	3487.67	1.25846	2.39241	0.148772	8.45902	2.6964e-17	1.07432e-15	4256.72	5670.2	4697.5	3707.33	5012.45	4583.04	5708.66	5385.44	2018.51	1538.06	2236.8	2418.14	2059.18	2350.84	2173.82	1986	4582.94	5172.4	2052.88	2142.46
YQE_05316	ENN78162	NA	IPR000073|IPR029058	AB_hydrolase_1|AB_hydrolase	Alpha/beta hydrolase fold-1|Alpha/Beta hydrolase fold	1203.02	1.2581	2.39181	0.223305	5.63402	1.76059e-08	2.29303e-07	1053.03	1471.22	1792.42	1689.37	2017.52	2164.57	1459.31	1401.1	775.174	542.439	865.989	1132.03	711.289	609.183	715.934	847.682	1501.51	1760.63	828.908	721.022
YQE_09935	ENN73453	NA	IPR001360|IPR013781|IPR017853|IPR018120	Glyco_hydro_1|Glyco_hydro_catalytic_dom|Glycoside_hydrolase_SF|Glyco_hydro_1_AS	Glycoside hydrolase, family 1|Glycoside hydrolase, catalytic domain|Glycoside hydrolase, superfamily|Glycoside hydrolase, family 1, active site	9175.49	1.25746	2.39075	0.19614	6.41105	1.44525e-10	2.65621e-09	9645.1	11329.9	11928	9052.72	14349.7	14149.2	13749.2	15947.4	5751.59	3176.92	6535.96	7234.05	5211.08	5808.71	7086.5	5851.74	10488.9	14548.9	5674.63	5989.51
YQE_10931	ENN72441	NA	IPR001930|IPR014782|IPR024571	Peptidase_M1|Peptidase_M1_N|ERAP1-like_C_dom	Peptidase M1, alanine aminopeptidase/leukotriene A4 hydrolase|Peptidase M1, membrane alanine aminopeptidase, N-terminal|ERAP1-like C-terminal domain	576.178	1.25734	2.39054	0.30351	4.14265	3.43315e-05	0.000219864	358.318	548.696	822.867	1105.19	968.757	818.247	903.604	837.226	374.328	213.129	362.197	487.703	416.993	249.717	462.027	289.853	708.769	881.958	359.339	354.648
YQE_05045	ENN78481	NA	IPR001360|IPR013781|IPR017853|IPR018120	Glyco_hydro_1|Glyco_hydro_catalytic_dom|Glycoside_hydrolase_SF|Glyco_hydro_1_AS	Glycoside hydrolase, family 1|Glycoside hydrolase, catalytic domain|Glycoside hydrolase, superfamily|Glycoside hydrolase, family 1, active site	61001.9	1.25647	2.38911	0.198646	6.32519	2.52915e-10	4.45738e-09	70372.4	89176.7	83373.1	73530.9	87711.4	92986.8	89082.5	108015	34387.1	18966.1	31812.8	41043.5	34470	40559.2	49486.8	31055.6	79113.3	94448.9	31552.4	38892.9
YQE_12326	ENN70924	NA	IPR005595	TRAP_alpha	Translocon-associated protein (TRAP), alpha subunit	9657.53	1.25642	2.38902	0.193128	6.50562	7.73713e-11	1.46546e-09	10812.3	14052.5	12886.8	10188.5	12657.6	12720.7	15611.6	15174.5	7308.06	4544.18	6551.35	8863.98	5939.27	7427.1	5196.76	4585.3	11985	14041.1	6816.89	5787.11
YQE_03733	ENN79914	NA	IPR001360|IPR013781|IPR017853|IPR018120	Glyco_hydro_1|Glyco_hydro_catalytic_dom|Glycoside_hydrolase_SF|Glyco_hydro_1_AS	Glycoside hydrolase, family 1|Glycoside hydrolase, catalytic domain|Glycoside hydrolase, superfamily|Glycoside hydrolase, family 1, active site	31537.1	1.25127	2.38051	0.208554	5.99975	1.9762e-09	3.00771e-08	32490.5	51810.9	40720	26908.5	43953	49991	54471.1	56610.8	16430.6	10375.6	16949.4	19289.1	17991.2	23098	24634.2	18869.3	37982.5	51256.5	15761.2	21148.2
YQE_06692	ENN76851	NA	NA	NA	NA	405.311	1.24347	2.36767	0.251432	4.94554	7.5932e-07	7.30365e-06	384.02	460.737	447.21	384.844	694.131	679.561	768.121	691.248	185.634	86.1747	222.653	314.524	282.738	272.78	337.155	273.446	419.203	708.265	202.247	291.53
YQE_07153	ENN76185	NA	IPR001442|IPR016187	Collagen_VI_NC|C-type_lectin_fold	Collagen IV, non-collagenous|C-type lectin fold	86.3408	1.24011	2.36217	0.277363	4.47109	7.78219e-06	5.88997e-05	100.541	121.467	76.3239	146.044	75.6841	158.955	122.853	168.876	48.9584	65.4005	35.9119	44.5682	46.2338	54.0789	68.6797	46.8764	111.094	131.592	48.7097	53.9672
YQE_12029	ENN71096	NA	IPR006424|IPR016040|IPR020828|IPR020829|IPR020830|IPR020831	Glyceraldehyde-3-P_DH_1|NAD(P)-bd_dom|GlycerAld_3-P_DH_NAD(P)-bd|GlycerAld_3-P_DH_cat|GlycerAld_3-P_DH_AS|GlycerAld/Erythrose_P_DH	Glyceraldehyde-3-phosphate dehydrogenase, type I|NAD(P)-binding domain|Glyceraldehyde 3-phosphate dehydrogenase, NAD(P) binding domain|Glyceraldehyde 3-phosphate dehydrogenase, catalytic domain|Glyceraldehyde 3-phosphate dehydrogenase, active site|Glyceraldehyde/Erythrose phosphate dehydrogenase family	9863.11	1.24	2.36199	0.109572	11.3167	1.08437e-29	1.34414e-27	11260.6	12587.5	9059.88	10238.8	14549.7	14929	18849.4	16567.1	5400.72	5666.76	5939.82	5419.49	7139.57	7004.81	6044.85	7151.78	10786.7	16223.8	5606.7	6835.25
YQE_10270	ENN73129	NA	IPR000719|IPR002290|IPR008271|IPR011009|IPR011993|IPR017441	Prot_kinase_dom|Ser/Thr_dual-sp_kinase_dom|Ser/Thr_kinase_AS|Kinase-like_dom|PH_like_dom|Protein_kinase_ATP_BS	Protein kinase domain|Serine/threonine- / dual specificity protein kinase, catalytic domain|Serine/threonine-protein kinase, active site|Protein kinase-like domain|Pleckstrin homology-like domain|Protein kinase, ATP binding site	270.526	1.23934	2.3609	0.288092	4.30189	1.69346e-05	0.000116835	376.46	301.573	277.867	375.963	486.541	433.127	327.226	363.514	127.496	342.391	122.1	136.251	154.705	203.591	126.953	172.661	332.966	402.602	182.059	164.478
YQE_11038	ENN72295	NA	IPR000536|IPR001628|IPR001723|IPR008946|IPR013088	Nucl_hrmn_rcpt_lig-bd_core|Znf_hrmn_rcpt|Str_hrmn_rcpt|Nucl_hormone_rcpt_ligand-bd|Znf_NHR/GATA	Nuclear hormone receptor, ligand-binding, core|Zinc finger, nuclear hormone receptor-type|Steroid hormone receptor|Nuclear hormone receptor, ligand-binding|Zinc finger, NHR/GATA-type	77.7723	1.2372	2.35741	0.332051	3.72594	0.000194587	0.000987183	64.2553	115.184	93.0197	124.334	102.714	106.682	161.891	164.583	44.8785	14.6189	17.4429	17.8273	34.6754	46.1261	72.8421	63.2832	99.1984	133.967	23.6919	54.2317
YQE_05704	ENN77820	NA	IPR007599	DER1	Derlin	2056.35	1.2326	2.3499	0.0918717	13.4165	4.84005e-41	1.10195e-38	2236.84	2593.74	2337.42	2431.43	3033.85	3236.72	3075.93	3400.43	1184.18	1112.58	1321.56	1531.87	1316.77	1433.09	1346.54	1308.63	2399.86	3186.73	1287.55	1351.26
YQE_07060	ENN76399	NA	IPR001424|IPR018152	SOD_Cu_Zn_dom|SOD_Cu/Zn_BS	Superoxide dismutase, copper/zinc binding domain|Superoxide dismutase, copper/zinc, binding site	9266.48	1.23114	2.34753	0.140485	8.76354	1.8922e-18	8.54631e-17	9599.74	11682.8	8740.28	8830.7	16409.4	13564.6	16892.9	14823.9	4615.35	4474.16	6634.46	5921.2	5823.68	6219.87	7131.24	6899.43	9713.38	15422.7	5411.29	6518.55
YQE_07876	ENN75533	NA	IPR000322|IPR011013|IPR017853|IPR025887	Glyco_hydro_31|Gal_mutarotase_SF_dom|Glycoside_hydrolase_SF|Glyco_hydro_31_N_dom	Glycoside hydrolase, family 31|Galactose mutarotase-like domain|Glycoside hydrolase, superfamily|Glycoside hydrolase family 31, N-terminal domain	8134.71	1.22855	2.34332	0.157924	7.7794	7.28697e-15	2.27713e-13	10618	10943.5	10308.5	8159.69	10395.8	11363.7	14012.2	13222.4	5287.5	3740.14	5535.56	5867.72	5311.55	5910.5	5342.45	4136.06	10007.4	12248.5	5107.73	5175.14
YQE_02361	ENN81222	NA	IPR004567	Type_II_PanK	Type II pantothenate kinase	6720.13	1.22836	2.34301	0.114536	10.7246	7.79859e-27	7.98175e-25	3855.32	4177	4406.51	4210.59	14157.3	11778.7	13996.1	13271.1	3642.3	3055.36	4260.17	4121.92	4991.47	5233.72	5831.53	6533.01	4162.36	13300.8	3769.94	5647.43
YQE_07921	ENN75578	NA	IPR002500|IPR014729	PAPS_reduct|Rossmann-like_a/b/a_fold	Phosphoadenosine phosphosulphate reductase|Rossmann-like alpha/beta/alpha sandwich fold	1047.38	1.22784	2.34216	0.195858	6.26903	3.63306e-10	6.24506e-09	1090.83	1490.06	1149.63	1164.4	2221.87	1437	1817.54	1391.08	456.945	554.75	536.626	561.559	707.733	662.466	514.057	1001.59	1223.73	1716.87	527.47	721.462
YQE_00669	ENN82970	NA	NA	NA	NA	34.6842	1.22721	2.34114	0.375335	3.26964	0.00107686	0.00435901	50.6483	41.8852	59.628	65.1275	46.4917	50.1403	59.7044	37.2101	32.6389	15.3883	7.18237	11.4604	8.00201	25.4489	19.7714	24.2195	54.3223	48.3866	16.6675	19.3605
YQE_03819	ENN79763	NA	NA	NA	NA	601.83	1.22604	2.33925	0.267351	4.5859	4.52033e-06	3.61612e-05	427.865	484.821	516.379	696.667	1097.42	1103.09	1205.57	1182.13	348.828	116.182	195.976	350.179	497.903	585.324	413.119	407.825	531.433	1147.05	252.791	476.043
YQE_07463	ENN75926	NA	NA	NA	NA	7220.43	1.21843	2.32693	0.235236	5.1796	2.22364e-07	2.34691e-06	6200.26	8655.57	9495.17	10778.6	11912.7	9079.67	12533.3	9613.07	5514.96	2583.7	4542.34	6492.95	4971.91	4662.71	3670.2	4819.68	8782.4	10784.7	4783.49	4531.13
YQE_12658	ENN70713	NA	NA	NA	NA	434.966	1.21784	2.32598	0.20678	5.88953	3.873e-09	5.63327e-08	517.066	492.151	576.007	434.183	699.537	728.635	558.007	689.817	310.07	407.791	235.992	178.273	319.191	267.213	317.383	228.132	504.852	668.999	283.031	282.98
YQE_12069	ENN71138	NA	IPR002198|IPR002347|IPR016040|IPR020904	DH_sc/Rdtase_SDR|Glc/ribitol_DH|NAD(P)-bd_dom|Sc_DH/Rdtase_CS	Short-chain dehydrogenase/reductase SDR|Glucose/ribitol dehydrogenase|NAD(P)-binding domain|Short-chain dehydrogenase/reductase, conserved site	29.473	1.21584	2.32276	0.356138	3.41396	0.000640265	0.00278255	18.8986	14.6598	10.733	22.696	65.9533	97.0802	37.8894	57.2462	6.1198	16.9272	7.18237	10.187	32.008	32.6064	24.9744	16.4067	16.7469	64.5423	10.1041	26.4989
YQE_03927	ENN79638	NA	IPR001254|IPR001314|IPR009003|IPR018114	Peptidase_S1|Peptidase_S1A|Trypsin-like_Pept_dom|Peptidase_S1_AS	Peptidase S1|Peptidase S1A, chymotrypsin-type|Trypsin-like cysteine/serine peptidase domain|Peptidase S1, trypsin family, active site	796.929	1.21554	2.32228	0.362702	3.35135	0.000804191	0.00338384	582.833	1226.19	610.591	867.38	1513.68	1242.84	1220.5	1572.84	448.785	171.58	360.145	677.436	872.219	515.34	252.866	615.644	821.748	1387.46	414.487	564.017
YQE_12913	ENN70407	NA	IPR002208|IPR019561|IPR023201	SecY/SEC61-alpha|Translocon_Sec61/SecY_plug_dom|SecY_su_dom	SecY/SEC61-alpha family|Translocon Sec61/SecY, plug domain|SecY subunit domain	15503.6	1.21093	2.31487	0.204309	5.92696	3.08585e-09	4.55971e-08	18954.6	24968.8	22606.2	15252.7	17981.5	19716.9	25429.5	23604.1	12355.9	7535.67	10870	11936.6	9208.53	12407.9	7870.07	7358.04	20445.5	21683	10674.5	9211.14
YQE_00691	ENN82946	NA	IPR001362|IPR008985|IPR013148|IPR013189|IPR018053|IPR023296	Glyco_hydro_32|ConA-like_lec_gl_sf|Glyco_hydro_32_N|Glyco_hydro_32_C|Glyco_hydro_32_AS|Glyco_hydro_beta-prop	Glycoside hydrolase, family 32|Concanavalin A-like lectin/glucanases superfamily|Glycosyl hydrolase family 32, N-terminal|Glycosyl hydrolase family 32, C-terminal|Glycoside hydrolase, family 32, active site|Glycosyl hydrolase, five-bladed beta-propellor domain	285.492	1.21073	2.31454	0.286123	4.23149	2.32147e-05	0.000154894	226.027	389.532	308.873	334.519	569.793	538.742	463.858	350.633	168.294	75.4029	143.647	193.553	157.373	207.567	301.774	138.285	314.738	480.756	145.224	201.25
YQE_04614	ENN78937	NA	IPR006439|IPR023214	HAD-SF_hydro_IA|HAD-like_dom	HAD hydrolase, subfamily IA|HAD-like domain	599.391	1.20884	2.31152	0.191997	6.29615	3.05127e-10	5.31045e-09	852.706	942.416	932.583	933.494	580.605	576.08	835.862	725.596	479.384	349.315	531.495	693.99	289.85	349.127	227.892	289.853	915.3	679.536	513.546	289.18
YQE_01952	ENN81654	NA	IPR005511|IPR011042|IPR013658	SMP-30|6-blade_b-propeller_TolB-like|SGL	Senescence marker protein-30 (SMP-30)|Six-bladed beta-propeller, TolB-like|SMP-30/Gluconolactonase/LRE-like region	837.896	1.20854	2.31103	0.343619	3.51709	0.000436307	0.00198428	1678.2	1892.16	690.493	1213.74	863.88	939.864	1599.39	1601.46	192.774	273.913	290.373	110.784	675.725	317.316	657.66	408.606	1368.65	1251.15	216.961	514.827
YQE_03281	ENN80288	NA	IPR001282|IPR016040|IPR019796|IPR022674|IPR022675	G6P_DH|NAD(P)-bd_dom|G6P_DH_AS|G6P_DH_NAD-bd|G6P_DH_C	Glucose-6-phosphate dehydrogenase|NAD(P)-binding domain|Glucose-6-phosphate dehydrogenase, active site|Glucose-6-phosphate dehydrogenase, NAD-binding|Glucose-6-phosphate dehydrogenase, C-terminal	11464.2	1.20735	2.30913	0.168897	7.14845	8.77639e-13	2.11012e-11	10138.7	13784.4	11433.1	11162.5	21350.5	17020	22354.7	20571.4	5264.04	3311.57	6086.55	6135.13	7951.33	8616.83	9523.59	8722.92	11629.7	20324.2	5199.32	8703.67
YQE_11091	ENN72228	NA	IPR013723	Ataxin-1_HBP1	Ataxin-1/HBP1 module (AXH)	133.111	1.206	2.30697	0.194141	6.21198	5.23214e-10	8.73798e-09	194.278	171.729	168.151	140.123	165.424	195.227	172.224	196.068	106.076	150.036	84.1363	75.1292	71.1289	74.7561	83.2481	82.0337	168.57	182.236	103.845	77.7917
YQE_02884	ENN80701	NA	IPR001128|IPR002402	Cyt_P450|Cyt_P450_E_grp-II	Cytochrome P450|Cytochrome P450, E-class, group II	19742.4	1.20385	2.30353	0.209133	5.75636	8.59462e-09	1.17072e-07	14279	19322.7	15015.5	9414.87	37329.6	39307.9	41205.2	37066.9	11401.2	5933.74	8764.54	10742.2	14709.5	19046.9	17535.2	14803.6	14508	38727.4	9210.42	16523.8
YQE_01619	ENN82044	NA	IPR006282|IPR007371|IPR007373	Thi_PPkinase|TPK_catalytic|Thiamin_PyroPKinase_B1-bd	Thiamin pyrophosphokinase|Thiamin pyrophosphokinase, catalytic domain|Thiamin pyrophosphokinase, vitamin B1-binding domain	331.803	1.20179	2.30024	0.138612	8.67015	4.3154e-18	1.87325e-16	355.294	470.161	364.924	349.32	475.729	517.405	545.377	530.959	158.095	208.512	195.976	244.488	187.603	223.473	236.217	245.32	384.925	517.368	201.768	223.153
YQE_04021	ENN79559	NA	IPR001309|IPR002138|IPR011600|IPR015917|IPR029030	Pept_C14_ICE_p20|Pept_C14_p10|Pept_C14_caspase|Pept_C14A_p45_core|Caspase-like_dom	Peptidase C14, ICE, catalytic subunit p20|Peptidase C14, caspase non-catalytic subunit p10|Peptidase C14, caspase domain|Peptidase C14A, caspase precursor p45, core|Caspase-like domain	1159.21	1.20177	2.30022	0.17648	6.80967	9.78205e-12	2.01344e-10	1130.89	1409.44	1435.84	1674.57	2070.5	1610.89	1717.65	1607.19	737.435	577.832	873.171	690.17	721.07	578.962	1003.14	708.615	1412.68	1751.56	719.652	752.947
YQE_11410	ENN71915	NA	NA	NA	NA	1574.18	1.19941	2.29646	0.221381	5.41786	6.03152e-08	7.03111e-07	3616.44	2727.77	2858.57	2203.48	1542.87	1559.68	1775.06	1869.09	849.632	592.451	1259.99	1451.65	753.078	692.687	724.259	710.178	2851.56	1686.68	1038.43	720.05
YQE_12426	ENN71027	NA	IPR002213	UDP_glucos_trans	UDP-glucuronosyl/UDP-glucosyltransferase	720.885	1.19755	2.2935	0.161636	7.40891	1.27346e-13	3.4992e-12	1025.82	1440.85	952.856	857.512	999.03	1008.14	1081.57	1179.27	249.892	239.289	355.014	304.337	449.001	462.056	422.484	507.047	1069.26	1067	287.133	460.147
YQE_01666	ENN81955	NA	NA	NA	NA	1328.27	1.19634	2.29158	0.129722	9.22234	2.90688e-20	1.55909e-18	1538.35	1889.02	1506.2	1278.87	1935.35	2135.76	2035.69	2123.84	877.171	768.648	764.409	831.515	859.771	1107.03	852.253	748.46	1553.11	2057.66	810.436	891.878
YQE_08835	ENN74582	NA	IPR001580|IPR008985|IPR009033|IPR013320|IPR018124	Calret/calnex|ConA-like_lec_gl_sf|Calreticulin/calnexin_P_dom|ConA-like_subgrp|Calret/calnex_CS	Calreticulin/calnexin|Concanavalin A-like lectin/glucanases superfamily|Calreticulin/calnexin, P domain|Concanavalin A-like lectin/glucanase, subgroup|Calreticulin/calnexin, conserved site	5512.47	1.19292	2.28616	0.127478	9.35792	8.13233e-21	4.77496e-19	7163.33	7498.49	7733.76	6282.83	7711.13	7719.48	8889.07	9291.06	3403.63	2470.6	2712.88	2716.11	3632.02	4455.15	3183.2	3336.82	7169.6	8402.69	2825.81	3651.8
YQE_10106	ENN73276	NA	NA	NA	NA	324.236	1.18523	2.27399	0.198475	5.97167	2.34837e-09	3.54992e-08	442.984	404.192	598.666	425.302	295.168	376.586	383.486	447.952	342.709	202.357	341.676	277.596	178.711	189.276	131.116	150.005	467.786	375.798	291.084	162.277
YQE_07510	ENN75977	NA	IPR003103	BAG_domain	BAG domain	755.458	1.18331	2.27097	0.267362	4.42587	9.60548e-06	7.0966e-05	583.589	652.361	992.211	1182.16	1423.94	1154.29	1047.12	934.545	635.439	288.531	539.704	701.631	539.691	361.851	530.707	519.547	852.581	1139.98	541.326	487.949
YQE_02826	ENN80754	NA	IPR001395|IPR018170|IPR020471|IPR023210	Aldo/ket_red|Aldo/ket_reductase_CS|Aldo/keto_reductase_subgr|NADP_OxRdtase_dom	Aldo/keto reductase|Aldo/keto reductase, conserved site|Aldo/keto reductase subgroup|NADP-dependent oxidoreductase domain	8492.25	1.17838	2.26322	0.183078	6.43648	1.22279e-10	2.27736e-09	11461.6	15506.9	11329.3	9785.9	11947.3	11288	12990.3	11728.3	4478.67	3014.58	5413.46	6016.71	4802.09	5697.37	4916.84	5498.6	12020.9	11988.5	4730.85	5228.73
YQE_000010	ENN70182	NA	IPR008183|IPR011013|IPR014718|IPR015443|IPR018052	Aldose_1/G6P_1-epimerase|Gal_mutarotase_SF_dom|Glyco_hydro-type_carb-bd_sub|Aldose_1-epimerase|Ald1_epimerase_CS	Aldose 1-/Glucose-6-phosphate 1-epimerase|Galactose mutarotase-like domain|Glycoside hydrolase-type carbohydrate-binding, subgroup|Aldose 1-epimerase|Aldose 1-epimerase, conserved site	17451.9	1.17779	2.2623	0.262883	4.48028	7.45455e-06	5.66891e-05	19741.5	31165.7	23072.5	17331.8	25837.5	24806.7	30665.1	20869.1	12084.6	5842.18	11957.6	11920.1	8122.04	9414.5	16860.9	9539.35	22827.9	25544.6	10451.1	10984.2
YQE_03598	ENN79951	NA	IPR001140|IPR003439|IPR003593|IPR011527|IPR017871|IPR027417	ABC_transptr_TM_dom|ABC_transporter-like|AAA+_ATPase|ABC1_TM_dom|ABC_transporter_CS|P-loop_NTPase	ABC transporter, transmembrane domain|ABC transporter-like|AAA+ ATPase domain|ABC transporter type 1, transmembrane domain|ABC transporter, conserved site|P-loop containing nucleoside triphosphate hydrolase	2075.41	1.17657	2.26039	0.132114	8.90574	5.30314e-19	2.56112e-17	2641.27	2892.17	2833.52	2822.19	2429.46	2597.7	3074.78	2932.44	1460.59	1996.64	1325.66	1353.6	1144.29	1384.58	1073.9	1243.79	2797.29	2758.59	1534.12	1211.64
YQE_04346	ENN79160	NA	IPR001806|IPR002041|IPR005225|IPR027417	Small_GTPase|Ran_GTPase|Small_GTP-bd_dom|P-loop_NTPase	Small GTPase superfamily|Ran GTPase|Small GTP-binding protein domain|P-loop containing nucleoside triphosphate hydrolase	2344.92	1.1754	2.25855	0.121358	9.68537	3.47949e-22	2.39612e-20	3199.16	3372.8	2881.23	2887.32	2714.9	2624.37	3832.57	3222.96	1852.26	2035.11	1868.44	1571.35	1300.77	1466.49	1378.8	1310.2	3085.13	3098.7	1831.79	1364.06
YQE_05388	ENN78237	NA	IPR002198|IPR002347|IPR002539|IPR003033|IPR016040|IPR020904|IPR029069	DH_sc/Rdtase_SDR|Glc/ribitol_DH|MaoC_dom|SCP2_sterol-bd_dom|NAD(P)-bd_dom|Sc_DH/Rdtase_CS|HotDog_dom	Short-chain dehydrogenase/reductase SDR|Glucose/ribitol dehydrogenase|MaoC-like domain|SCP2 sterol-binding domain|NAD(P)-binding domain|Short-chain dehydrogenase/reductase, conserved site|HotDog domain	8148.06	1.17244	2.25393	0.127212	9.21646	3.07072e-20	1.63909e-18	8589.8	11893.3	9368.76	9563.88	13935.6	11861.9	12733.1	12751.6	3990.11	3619.34	4901.45	4545.96	5115.95	4960.15	6047.98	6490.04	9853.93	12820.6	4264.21	5653.53
YQE_00798	ENN82831	NA	IPR000073|IPR006693|IPR025483|IPR029058	AB_hydrolase_1|AB_hydrolase_lipase|Lipase_euk|AB_hydrolase	Alpha/beta hydrolase fold-1|Partial AB-hydrolase lipase domain|Lipase, eukaryotic|Alpha/Beta hydrolase fold	453.994	1.16953	2.24938	0.231187	5.05878	4.21952e-07	4.25999e-06	623.654	521.47	473.447	555.557	654.127	361.65	781.898	503.767	458.985	270.835	496.61	560.286	242.728	266.418	236.217	256.258	543.532	575.361	446.679	250.405
YQE_02827	ENN80755	NA	IPR001395|IPR018170|IPR020471|IPR023210	Aldo/ket_red|Aldo/ket_reductase_CS|Aldo/keto_reductase_subgr|NADP_OxRdtase_dom	Aldo/keto reductase|Aldo/keto reductase, conserved site|Aldo/keto reductase subgroup|NADP-dependent oxidoreductase domain	58372.4	1.16835	2.24755	0.216275	5.40217	6.58412e-08	7.63538e-07	74225.4	96025.9	57557.8	73344.4	85374.9	84495	95079.3	108752	21616.1	14415.8	24232.3	35550.1	43130.8	39067.2	43972.7	37119.1	75288.4	93425.3	23953.6	40822.5
YQE_02504	ENN81137	NA	IPR000465|IPR009061|IPR022652|IPR022656	XPA|DNA-bd_dom_put|Znf_XPA_CS|XPA_C	XPA|DNA binding domain, putative|Zinc finger, XPA-type, conserved site|XPA C- terminal	141.734	1.16672	2.24501	0.254033	4.59279	4.37367e-06	3.51026e-05	160.26	139.268	106.138	122.361	166.505	253.902	241.114	166.014	109.136	228.517	106.71	108.237	82.6874	97.8191	88.4511	90.6277	132.007	206.884	138.15	89.8964
YQE_05561	ENN77883	NA	IPR002327|IPR003088|IPR009056	Cyt_c_1A/1B|Cyt_c_dom|Cyt_c-like_dom	Cytochrome c, class IA/ IB|Cytochrome c domain|Cytochrome c-like domain	5977.07	1.16452	2.24158	0.155066	7.50983	5.92028e-14	1.69786e-12	5534.27	6789.58	6438.64	6447.62	8107.93	8493.98	9729.53	8312.15	4258.36	5222.8	6029.09	4955.98	2694.01	4296.09	3611.93	4711.08	6302.53	8660.9	5116.56	3828.28
YQE_08799	ENN74682	NA	IPR000719|IPR011009|IPR017441	Prot_kinase_dom|Kinase-like_dom|Protein_kinase_ATP_BS	Protein kinase domain|Protein kinase-like domain|Protein kinase, ATP binding site	969.164	1.1639	2.24063	0.222336	5.23489	1.65083e-07	1.78283e-06	716.635	1081.68	1245.03	1367.68	1444.49	1360.19	1484.57	1373.91	837.392	438.568	877.275	798.407	554.806	529.655	800.223	596.112	1102.76	1415.79	737.911	620.199
YQE_03890	ENN79667	NA	IPR001382	Glyco_hydro_47	Glycoside hydrolase, family 47	1878.55	1.1584	2.2321	0.139251	8.3188	8.88566e-17	3.38322e-15	2304.12	2567.56	3064.88	2274.53	2241.33	2307.52	2432.96	2657.66	1671.72	1108.73	1572.94	1567.53	1180.74	1169.06	941.744	993.78	2552.77	2409.87	1480.23	1071.33
YQE_04232	ENN79323	NA	IPR000742|IPR003341|IPR007958|IPR009030	EG-like_dom|Cys_rich_tripleX|Scorpion_toxinS_Cl_inh|Growth_fac_rcpt_N_dom	Epidermal growth factor-like domain|Cysteine rich repeat, tripleX|Scorpion short chain toxin, chloride channel inhibitor|Insulin-like growth factor binding protein, N-terminal	129.448	1.15751	2.23072	0.207941	5.56652	2.59879e-08	3.2466e-07	194.278	152.881	120.449	154.925	174.073	222.964	150.409	266.195	80.5773	76.9417	55.4069	63.6688	73.7963	92.2522	104.06	88.2839	155.633	203.411	69.1487	89.5981
YQE_02669	ENN80918	NA	NA	NA	NA	12630.8	1.15125	2.22106	0.218393	5.27144	1.35359e-07	1.48629e-06	10063.1	12791.7	17403	19591.5	18447.5	16344.7	14278.5	16581.4	10850.4	8051.18	12321.9	16346.3	7512.99	8600.93	6423.63	6484.57	14962.4	16413	11892.4	7255.53
YQE_00456	ENN83185	NA	NA	NA	NA	74.431	1.15022	2.21948	0.338858	3.3944	0.000687782	0.00296348	9.82728	8.37703	27.4289	19.7356	138.394	195.227	130.89	239.003	49.9783	17.6966	22.5732	29.2877	66.6834	83.5041	56.1925	96.0967	16.3422	175.879	29.8839	75.6192
YQE_08624	ENN74854	NA	IPR000169|IPR000668|IPR013128|IPR013201|IPR025660|IPR025661	Pept_cys_AS|Peptidase_C1A_C|Peptidase_C1A|Prot_inhib_I29|Pept_his_AS|Pept_asp_AS	Cysteine peptidase, cysteine active site|Peptidase C1A, papain C-terminal|Peptidase C1A, papain|Proteinase inhibitor I29, cathepsin propeptide|Cysteine peptidase, histidine active site|Cysteine peptidase, asparagine active site	5661.02	1.15009	2.21927	0.20354	5.65041	1.60067e-08	2.11077e-07	5184.27	8103.73	8103.45	8423.16	7273.24	8425.71	7760.43	9694.65	3576	2022.03	3659.93	3643.13	3242.59	3797.45	4570.32	3096.19	7453.65	8288.51	3225.27	3676.64
YQE_00807	ENN82824	NA	IPR001395|IPR018170|IPR023210	Aldo/ket_red|Aldo/ket_reductase_CS|NADP_OxRdtase_dom	Aldo/keto reductase|Aldo/keto reductase, conserved site|NADP-dependent oxidoreductase domain	1471.54	1.14704	2.21459	0.197826	5.79824	6.70127e-09	9.34492e-08	2062.97	2814.68	1946.26	1760.42	2022.93	1818.92	2389.33	1929.2	775.174	478.577	964.49	951.212	808.203	944.79	909.486	967.998	2146.08	2040.09	792.363	907.619
YQE_01587	ENN82012	NA	IPR008389|IPR017385	ATPase_V0-cplx_e1/e2_su|ATPase_V0-cplx_e1/e2_su_met	ATPase, V0 complex, subunit e1/e2|ATPase, V0 complex, subunit e1/e2, metazoa	1705.06	1.1457	2.21254	0.155632	7.3616	1.81713e-13	4.86136e-12	1917.08	2438.76	2233.67	2219.27	2444.6	2238.18	2568.44	2266.95	1423.87	810.196	1076.33	1381.61	1106.06	1189.74	905.323	1060.97	2202.19	2379.54	1173	1065.52
YQE_05880	ENN77585	NA	IPR000070|IPR006626|IPR010562|IPR011050|IPR012334	Pectinesterase_cat|PbH1|Haemolymph_juvenile_hormone-bd|Pectin_lyase_fold/virulence|Pectin_lyas_fold	Pectinesterase, catalytic|Parallel beta-helix repeat|Haemolymph juvenile hormone binding|Pectin lyase fold/virulence factor|Pectin lyase fold	16644.3	1.14544	2.21214	0.179721	6.37345	1.84819e-10	3.33631e-09	14187.6	18316.4	17863.4	18272.2	29835.8	27755.3	25023	26948.7	10537.3	6025.31	10130.2	12479.1	13085.9	12132	13768.2	9947.96	17159.9	27390.7	9792.97	12233.5
YQE_03637	ENN79814	NA	IPR013057	AA_transpt_TM	Amino acid transporter, transmembrane	952.214	1.13742	2.19987	0.205331	5.53943	3.03455e-08	3.73248e-07	634.238	855.504	965.974	970.005	1514.76	1605.56	1302.02	1703.08	806.793	433.951	713.107	989.414	624.156	704.616	770.045	642.207	856.43	1531.35	735.816	685.256
YQE_10379	ENN73044	NA	NA	NA	NA	2370.01	1.13451	2.19543	0.209541	5.41425	6.15446e-08	7.16692e-07	1623.01	2085.88	2309.99	2998.83	4192.9	3760.52	3883.08	3645.15	2048.09	943.305	1615.01	1876.96	1597.73	1681.22	1942.8	1715.68	2254.43	3870.42	1620.84	1734.36
YQE_07809	ENN75631	NA	IPR005788|IPR005792|IPR012336|IPR013766|IPR017937	Disulphide_isomerase|Prot_disulphide_isomerase|Thioredoxin-like_fold|Thioredoxin_domain|Thioredoxin_CS	Disulphide isomerase|Protein disulphide isomerase|Thioredoxin-like fold|Thioredoxin domain|Thioredoxin, conserved site	20002.6	1.13252	2.19241	0.122012	9.28202	1.66296e-20	9.3697e-19	22477.3	26213.8	24304.4	25219.1	25688.3	27523.8	30359.7	38124.6	11771.4	10114.8	11392.3	11647.6	14579.7	15604.9	13127.2	11892.5	24553.7	30424.1	11231.5	13801.1
YQE_03565	ENN80005	NA	IPR002018|IPR002018|IPR019819|IPR019819|IPR019826|IPR019826|IPR029058|IPR029058	CarbesteraseB|CarbesteraseB|Carboxylesterase_B_CS|Carboxylesterase_B_CS|Carboxylesterase_B_AS|Carboxylesterase_B_AS|AB_hydrolase|AB_hydrolase	Carboxylesterase, type B|Carboxylesterase, type B|Carboxylesterase type B, conserved site|Carboxylesterase type B, conserved site|Carboxylesterase type B, active site|Carboxylesterase type B, active site|Alpha/Beta hydrolase fold|Alpha/Beta hydrolase fold	53424.7	1.1325	2.19239	0.191312	5.91967	3.22588e-09	4.7603e-08	52279.6	75371.3	76815.2	62316.2	74712.1	76139.7	76220.7	84628.5	32864.3	20329.5	39585.1	43282.1	34965.2	33984.6	40132.9	31167.3	66695.6	77925.3	34015.3	35062.5
YQE_08183	ENN75267	NA	IPR000056|IPR011060|IPR013785|IPR026019	Ribul_P_3_epim-like|RibuloseP-bd_barrel|Aldolase_TIM|Ribul_P_3_epim	Ribulose-phosphate 3-epimerase-like|Ribulose-phosphate binding barrel|Aldolase-type TIM barrel|Ribulose-phosphate 3-epimerase	1743.05	1.12888	2.18689	0.139402	8.09802	5.58614e-16	1.92938e-14	2106.82	2237.71	2267.06	1626.21	2551.64	2243.51	2705.07	2596.12	1172.96	1007.17	1377.99	1413.45	1007.36	1061.7	1149.86	1364.1	2059.45	2524.08	1242.89	1145.76
YQE_09306	ENN74336	NA	IPR013781|IPR015883|IPR017853|IPR025705|IPR025705|IPR029018|IPR029019	Glyco_hydro_catalytic_dom|Glyco_hydro_20_cat-core|Glycoside_hydrolase_SF|Beta_hexosaminidase_sua/sub|Beta_hexosaminidase_sua/sub|Chitobiase/Hex_dom_2-like|HEX_eukaryotic_N	Glycoside hydrolase, catalytic domain|Glycoside hydrolase family 20, catalytic core|Glycoside hydrolase, superfamily|Beta-hexosaminidase subunit alpha/beta|Beta-hexosaminidase|Chitobiase/beta-hexosaminidase domain 2-like|Beta-hexosaminidase, eukaryotic type, N-terminal	290.63	1.12734	2.18456	0.19226	5.86365	4.52798e-09	6.51795e-08	196.546	241.887	242.09	188.475	467.079	412.858	644.119	566.738	232.552	153.114	207.263	155.352	214.276	298.229	184.186	245.32	217.249	522.698	187.07	235.503
YQE_01498	ENN82124	NA	NA	NA	NA	247.536	1.12571	2.18209	0.228359	4.92956	8.24138e-07	7.86491e-06	222.248	252.358	410.241	498.324	307.061	314.711	365.116	380.687	158.095	118.49	152.882	166.812	170.709	147.922	126.953	167.974	345.793	341.894	149.07	153.39
YQE_09589	ENN73811	NA	IPR007087|IPR013087|IPR015880	Znf_C2H2|Znf_C2H2/integrase_DNA-bd|Znf_C2H2-like	Zinc finger, C2H2|Zinc finger C2H2-type/integrase DNA-binding domain|Zinc finger, C2H2-like	843.701	1.12468	2.18053	0.196673	5.71852	1.07458e-08	1.44783e-07	450.543	600.005	442.44	423.329	1615.32	1694.1	1135.53	1695.92	592.6	456.264	772.618	845.522	662.388	777.781	569.209	765.648	479.079	1535.22	666.751	693.757
YQE_12754	ENN70579	NA	IPR001563|IPR018202|IPR029058	Peptidase_S10|Peptidase_S10_AS|AB_hydrolase	Peptidase S10, serine carboxypeptidase|Peptidase S10, serine carboxypeptidase, active site|Alpha/Beta hydrolase fold	25637.6	1.12441	2.18013	0.163075	6.89509	5.38306e-12	1.15045e-10	23101.7	31499.7	28676.3	26599.7	42632.9	41520.5	41645	46973.4	13912.3	8258.15	13065.8	13834	16506.4	18684.3	24213.8	19078.7	27469.3	43192.9	12267.6	19620.8
YQE_13025	ENN70241	NA	IPR019308	DUF2359_TMEM214	Protein of unknown function DUF2359, TMEM214	2264.21	1.12331	2.17846	0.137183	8.18841	2.64699e-16	9.61882e-15	3309.53	4114.17	3952.15	3027.44	2576.5	2460.08	3144.82	3297.38	1421.83	1090.26	1284.62	1317.94	1348.78	1516.59	1173.8	1191.44	3600.82	2869.69	1278.66	1307.65
YQE_08022	ENN75473	NA	IPR007248	Mpv17_PMP22	Mpv17/PMP22	1437.35	1.12188	2.1763	0.120155	9.33696	9.91443e-21	5.70131e-19	1520.96	1889.02	1563.45	1574.9	2422.97	2194.44	2074.73	2175.36	786.394	772.495	1028.11	941.025	827.763	1028.29	1084.31	1113.31	1637.08	2216.87	882.005	1013.42
YQE_12221	ENN71296	NA	IPR007266	Ero1	Endoplasmic reticulum oxidoreductin 1	721.383	1.11599	2.16744	0.134198	8.316	9.09835e-17	3.44072e-15	866.313	949.746	924.235	957.177	809.82	1160.7	878.344	1187.86	517.123	447.801	422.734	570.473	453.447	485.915	490.123	420.325	924.368	1009.18	489.533	462.453
YQE_07762	ENN75664	NA	IPR004827	bZIP	Basic-leucine zipper domain	1392.3	1.11525	2.16633	0.140258	7.95144	1.84355e-15	6.13929e-14	1785.54	1815.72	1556.29	1538.39	1811.01	2197.64	1692.39	2438.69	740.495	870.98	962.438	1138.4	927.344	1017.96	883.471	900.027	1673.99	2034.93	928.078	932.199
YQE_10949	ENN72406	NA	IPR008733|IPR026510	PEX11|PEX11C_met	Peroxisomal biogenesis factor 11|Peroxisomal membrane protein 11C, metazoa	1312.37	1.1119	2.16131	0.158874	6.99868	2.58389e-12	5.79292e-11	1103.68	1397.92	1296.31	1269	2151.59	1939.47	2237.77	2231.17	704.797	657.852	921.396	1162.59	922.898	853.333	1020.83	1127.38	1266.73	2140	861.659	981.11
YQE_05864	ENN77568	NA	NA	NA	NA	390.509	1.11022	2.15879	0.236516	4.69407	2.67821e-06	2.25155e-05	311.449	319.374	461.521	466.747	774.14	596.35	452.376	402.155	418.186	265.449	335.519	435.495	217.832	330.04	209.161	252.351	389.773	556.255	363.662	252.346
YQE_08390	ENN75077	NA	IPR008974	TRAF-like	TRAF-like	152.237	1.10967	2.15797	0.237633	4.6697	3.01643e-06	2.50568e-05	180.671	234.557	225.394	232.88	176.236	194.16	228.484	193.206	149.935	64.631	119.022	76.4026	69.3507	78.7325	117.588	94.5341	218.375	198.022	102.498	90.0513
YQE_10205	ENN73150	NA	IPR000608|IPR016135	UBQ-conjugat_E2|UBQ-conjugating_enzyme/RWD	Ubiquitin-conjugating enzyme, E2|Ubiquitin-conjugating enzyme/RWD-like	874.499	1.10934	2.15746	0.14841	7.47479	7.73263e-14	2.18393e-12	929.056	1134.04	1060.19	1296.63	1207.7	1269.51	1179.16	1494.13	484.484	392.403	505.844	671.07	633.937	578.167	593.143	562.517	1104.98	1287.63	513.45	591.941
YQE_08329	ENN75013	NA	IPR002668|IPR002668|IPR002668|IPR002668|IPR008276|IPR008276|IPR011657|IPR011657|IPR011657|IPR011657	Nuclsd_transpt2|CNT_N_dom|Nuclsd_transpt2|CNT_N_dom|C_nuclsd_transpt|C_nuclsd_transpt|Nucleos_tra2_C|CNT_C_dom|Nucleos_tra2_C|CNT_C_dom	Na dependent nucleoside transporter|Concentrative nucleoside transporter N-terminal domain|Na dependent nucleoside transporter|Concentrative nucleoside transporter N-terminal domain|Concentrative nucleoside transporter|Concentrative nucleoside transporter|Na dependent nucleoside transporter, C-terminal|Concentrative nucleoside transporter C-terminal domain|Na dependent nucleoside transporter, C-t…	1664.34	1.10816	2.15571	0.226432	4.89402	9.87946e-07	9.22304e-06	1593.53	2139.28	1968.92	1949.88	2245.66	2729.98	2995.56	2633.33	1153.58	422.41	886.51	1083.64	1045.6	1268.47	1252.88	1260.19	1912.9	2651.13	886.536	1206.79
YQE_02354	ENN81260	NA	IPR002043|IPR005122|IPR018085|IPR020946	Ura_DNA_glycsylse|Uracil-DNA_glycosylase-like|Ura-DNA_Glyclase_AS|Flavin_mOase-like	Uracil-DNA glycosylase|Uracil-DNA glycosylase-like|Uracil-DNA glycosylase, active site|Flavin monooxygenase-like	252.06	1.10795	2.15539	0.202316	5.47633	4.34247e-08	5.15917e-07	213.176	299.479	225.394	292.087	324.36	380.853	420.227	399.292	257.031	127.723	221.627	174.453	152.927	147.922	201.877	194.537	257.534	381.183	195.209	174.316
YQE_06411	ENN77076	NA	NA	NA	NA	54.9091	1.10791	2.15533	0.23525	4.70949	2.48339e-06	2.10522e-05	81.642	64.922	62.0132	47.3655	85.4149	60.8085	64.2971	103.043	40.7986	50.7815	35.9119	39.4747	39.1209	36.5828	37.4617	28.9071	63.9857	78.3909	41.7417	35.5181
YQE_10378	ENN73043	NA	IPR000679|IPR013088|IPR028372	Znf_GATA|Znf_NHR/GATA|TF_GATA-5	Zinc finger, GATA-type|Zinc finger, NHR/GATA-type|Transcription factor GATA-5	80.5538	1.10744	2.15463	0.262698	4.21562	2.49089e-05	0.000164818	60.4756	97.383	79.9016	84.8631	122.176	126.951	133.187	133.097	74.4575	25.3908	64.6413	52.2084	60.4596	46.9214	75.9639	50.7828	80.6558	128.853	54.1745	58.5319
YQE_03118	ENN80461	NA	IPR002110|IPR020683	Ankyrin_rpt|Ankyrin_rpt-contain_dom	Ankyrin repeat|Ankyrin repeat-containing domain	153.336	1.10476	2.15063	0.293032	3.77009	0.000163186	0.000846743	130.778	136.127	243.282	171.7	280.031	299.775	165.335	158.858	125.456	56.9369	141.595	136.251	111.139	109.748	89.4917	96.8779	170.472	226	115.06	101.814
YQE_02218	ENN81402	NA	NA	NA	NA	1342.68	1.10283	2.14776	0.35691	3.08995	0.00200192	0.00745442	1564.05	2462.85	1391.72	2560.7	850.906	2865.47	889.826	2556.04	1030.17	777.881	729.524	634.142	675.725	548.742	1184.2	760.961	1994.83	1790.56	792.928	792.408
YQE_12840	ENN70330	NA	NA	NA	NA	3137.91	1.10242	2.14715	0.217529	5.06795	4.02132e-07	4.08206e-06	2471.94	3923.59	4852.53	3926.4	5533.59	4670.52	4012.83	3922.8	2628.45	1576.54	2303.49	2079.42	1621.74	1725.75	2620.23	2336.79	3793.62	4534.93	2146.98	2076.13
YQE_07608	ENN75879	NA	IPR018108|IPR023395	Mitochondrial_sb/sol_carrier|Mt_carrier_dom	Mitochondrial substrate/solute carrier|Mitochondrial carrier domain	176.25	1.10175	2.14615	0.223889	4.92095	8.61262e-07	8.16333e-06	157.236	260.735	144.3	251.629	312.467	283.773	269.818	281.938	68.3377	58.4757	93.3708	113.331	142.258	140.764	104.06	137.504	203.475	286.999	83.3787	131.147
YQE_11545	ENN71811	NA	NA	NA	NA	65.9883	1.10115	2.14526	0.31207	3.52854	0.000417855	0.00191205	89.2015	58.6392	83.4793	79.9292	117.851	116.283	84.964	113.061	29.579	14.6189	19.495	53.4818	55.1249	33.4017	67.6391	39.0637	77.8123	108.04	29.2937	48.8073
YQE_08631	ENN74861	NA	IPR000425|IPR022357|IPR023271	MIP|MIP_CS|Aquaporin-like	Major intrinsic protein|Major intrinsic protein, conserved site|Aquaporin-like	7442.83	1.09867	2.14157	0.166484	6.59925	4.13231e-11	8.04538e-10	4893.99	6901.63	6129.76	6678.53	12313.8	12366.5	13327.9	14187	4892.78	3036.89	4661.36	5562.11	5203.97	6122.84	7108.35	5697.83	6150.98	13048.8	4538.28	6033.25
YQE_00809	ENN82822	NA	IPR001395|IPR018170|IPR023210	Aldo/ket_red|Aldo/ket_reductase_CS|NADP_OxRdtase_dom	Aldo/keto reductase|Aldo/keto reductase, conserved site|NADP-dependent oxidoreductase domain	784.916	1.09208	2.13182	0.197861	5.51946	3.4005e-08	4.13246e-07	1075.71	1474.36	1079.27	923.627	1148.24	1025.21	1230.83	923.096	397.787	260.832	473.01	545.005	435.665	538.403	502.611	525.016	1138.24	1081.84	419.159	500.424
YQE_07901	ENN75558	NA	IPR007603	Choline_transptr-like	Choline transporter-like	1903.8	1.0915	2.13095	0.283252	3.85344	0.000116468	0.000628904	1376.58	1502.63	2688.03	2788.64	3552.83	3188.71	2112.62	2239.76	2074.61	1027.17	1618.09	1237.72	1090.05	1028.29	1824.17	1110.97	2088.97	2773.48	1489.4	1263.37
YQE_01021	ENN82609	NA	NA	NA	NA	217.257	1.08935	2.12779	0.344794	3.15943	0.00158076	0.00609361	310.693	389.532	361.346	198.343	259.488	382.987	306.559	221.829	189.714	44.6262	128.257	157.899	117.363	177.347	83.2481	146.879	314.979	292.716	130.124	131.209
YQE_09672	ENN73722	NA	NA	NA	NA	1116.49	1.08385	2.11969	0.207794	5.216	1.82827e-07	1.95929e-06	851.194	1207.34	1428.69	1073.62	1735.33	2132.56	1507.54	1645.83	824.133	460.111	806.478	928.292	801.979	884.349	917.811	658.614	1140.21	1755.31	754.753	815.688
YQE_12208	ENN71283	NA	IPR002139|IPR002173|IPR011611|IPR029056	Ribokinase|Carboh/pur_kinase_PfkB_CS|PfkB_dom|Ribokinase-like	Ribokinase|Carbohydrate/puine kinase, PfkB, conserved site|Carbohydrate kinase PfkB|Ribokinase-like	680.862	1.08363	2.11937	0.161486	6.7104	1.94097e-11	3.8598e-10	453.567	658.644	729.847	584.174	1009.84	1167.1	1124.05	1179.27	511.003	343.929	535.6	502.984	440.999	541.584	524.463	586.737	606.558	1120.07	473.379	523.446
YQE_02965	ENN80623	NA	IPR000073|IPR006693|IPR025483|IPR029058	AB_hydrolase_1|AB_hydrolase_lipase|Lipase_euk|AB_hydrolase	Alpha/beta hydrolase fold-1|Partial AB-hydrolase lipase domain|Lipase, eukaryotic|Alpha/Beta hydrolase fold	692.507	1.08173	2.11657	0.246157	4.39448	1.11037e-05	8.09455e-05	898.062	862.834	638.02	915.732	1010.92	465.132	1117.16	788.567	694.597	453.187	759.279	914.285	400.989	442.174	359.008	360.167	828.662	845.446	705.337	390.585
YQE_05272	ENN78118	NA	IPR000073|IPR000639|IPR010497|IPR016292|IPR029058	AB_hydrolase_1|Epox_hydrolase-like|Epoxide_hydro_N|Epoxide_hydrolase|AB_hydrolase	Alpha/beta hydrolase fold-1|Epoxide hydrolase-like|Epoxide hydrolase, N-terminal|Epoxide hydrolase|Alpha/Beta hydrolase fold	5446.94	1.08053	2.11481	0.16797	6.43288	1.25209e-10	2.31647e-09	6922.18	8307.92	7483.32	6363.75	9037.76	7267.15	8161.14	7829.85	3174.13	1832.75	2530.25	3121.05	4215.28	4436.85	3258.12	3209.47	7269.29	8073.98	2664.54	3779.93
YQE_09677	ENN73727	NA	IPR000008|IPR001565|IPR015428	C2_dom|Synaptotagmin|Synaptotagmin1	C2 domain|Synaptotagmin|Synaptotagmin 1	21.0277	1.08018	2.11429	0.305122	3.54014	0.000399918	0.00184588	24.9462	27.2254	27.4289	24.6695	21.624	37.3385	19.5188	38.6412	18.3594	14.6189	13.3387	15.2805	16.004	12.7244	14.5684	10.1566	26.0675	29.2806	15.3994	13.3634
YQE_03693	ENN79874	NA	IPR013128|IPR013201	Peptidase_C1A|Prot_inhib_I29	Peptidase C1A, papain|Proteinase inhibitor I29, cathepsin propeptide	3164.84	1.079	2.11257	0.348866	3.09288	0.00198225	0.0073935	2558.87	2851.33	5628.89	7140.34	5385.46	4926.55	3127.59	4274.86	1559.53	836.356	1638.61	2708.47	2051.18	1574.65	2923.05	1451.61	4544.86	4428.62	1685.74	2000.12
YQE_06264	ENN77440	NA	IPR001071|IPR001251|IPR011074	CRAL-bd_toc_tran|CRAL-TRIO_dom|CRAL/TRIO_N_dom	Cellular retinaldehyde binding/alpha-tocopherol transport|CRAL-TRIO domain|CRAL/TRIO, N-terminal domain	2999.51	1.077	2.10964	0.24717	4.35731	1.31674e-05	9.37428e-05	3490.95	4897.42	3867.47	4408.94	5714.15	3358.33	3601.78	3254.45	1116.86	1952.01	2426.62	2518.74	1474.15	1767.9	1683.69	2458.67	4166.2	3982.18	2003.56	1846.1
YQE_11528	ENN71794	NA	IPR029277	SVWC	Single domain Von Willebrand factor type C	230.7	1.0751	2.10686	0.313275	3.4318	0.000599587	0.00262726	427.865	426.182	144.3	383.858	223.809	343.515	320.337	473.713	88.737	93.8689	81.0582	61.1221	216.943	107.362	163.374	135.16	345.551	340.343	81.1966	155.71
YQE_04780	ENN78756	NA	IPR002018|IPR019819|IPR019826|IPR029058	CarbesteraseB|Carboxylesterase_B_CS|Carboxylesterase_B_AS|AB_hydrolase	Carboxylesterase, type B|Carboxylesterase type B, conserved site|Carboxylesterase type B, active site|Alpha/Beta hydrolase fold	35050.9	1.07454	2.10605	0.168397	6.38098	1.75954e-10	3.18659e-09	34267.7	37495.6	34304	29516.6	46419.2	51041.8	55176.1	64220.3	29309.7	17265.7	26978	32869.7	22314.9	28099.5	26811.1	24724.2	33896	54214.3	26605.8	25487.4
YQE_12855	ENN70347	NA	IPR001327|IPR004099|IPR006338|IPR012999|IPR013027|IPR016156|IPR023753	Pyr_OxRdtase_NAD-bd_dom|Pyr_nucl-diS_OxRdtase_dimer|Thioredoxin/glutathione_Rdtase|Pyr_OxRdtase_I_AS|FAD_pyr_nucl-diS_OxRdtase|FAD/NAD-linked_Rdtase_dimer|Pyr_nucl-diS_OxRdtase_FAD/NAD	Pyridine nucleotide-disulphide oxidoreductase, NAD-binding domain|Pyridine nucleotide-disulphide oxidoreductase, dimerisation domain|Thioredoxin/glutathione reductase selenoprotein|Pyridine nucleotide-disulphide oxidoreductase, class I, active site|FAD-dependent pyridine nucleotide-disulphide oxidoreductase|FAD/NAD-linked reductase, dimerisation domain|Pyridine nucleotide-disulphide oxidoreductas…	5371.92	1.07341	2.1044	0.127331	8.43008	3.45421e-17	1.34739e-15	4986.97	5995.86	5613.38	5194.41	8094.96	7781.35	10604.4	7852.75	3052.76	2833.76	3776.9	3939.83	3794.73	4129.08	3918.91	4380.6	5447.66	8583.37	3400.81	4055.83
YQE_08659	ENN74771	NA	IPR001650|IPR007502|IPR011545|IPR011709|IPR014001|IPR027417	Helicase_C|Helicase-assoc_dom|DNA/RNA_helicase_DEAD/DEAH_N|DUF1605|Helicase_ATP-bd|P-loop_NTPase	Helicase, C-terminal|Helicase-associated domain|DNA/RNA helicase, DEAD/DEAH box type, N-terminal|Domain of unknown function DUF1605|Helicase, superfamily 1/2, ATP-binding domain|P-loop containing nucleoside triphosphate hydrolase	105.756	1.07275	2.10344	0.359195	2.98655	0.00282147	0.00999249	170.843	131.938	126.411	74.0085	105.958	84.2784	159.595	128.804	80.5773	246.213	70.7977	96.7766	64.0161	50.1025	47.8677	53.9079	125.8	119.659	123.591	53.9735
YQE_01226	ENN82399	NA	IPR000719|IPR002290|IPR011009|IPR011524|IPR017441|IPR024205	Prot_kinase_dom|Ser/Thr_dual-sp_kinase_dom|Kinase-like_dom|SARAH_dom|Protein_kinase_ATP_BS|Mst1_SARAH_domain	Protein kinase domain|Serine/threonine- / dual specificity protein kinase, catalytic domain|Protein kinase-like domain|SARAH domain|Protein kinase, ATP binding site|Mst1 SARAH domain	23.1373	1.07006	2.09953	0.263278	4.06439	4.8158e-05	0.000294223	15.1189	15.7069	14.3107	20.7224	48.6541	50.1403	39.0375	42.9347	7.13976	13.0801	9.23448	10.187	27.5625	22.2678	14.5684	19.5318	16.4647	45.1916	9.91034	20.9826
YQE_09673	ENN73723	NA	NA	NA	NA	24.3905	1.06967	2.09896	0.337955	3.16514	0.0015501	0.00598786	18.1427	20.9426	19.081	26.6431	24.8676	43.7394	24.1114	45.797	36.7188	13.8495	22.5732	30.561	16.8931	14.315	18.7308	13.2817	21.2023	34.6289	25.9256	15.8052
YQE_05806	ENN77736	NA	IPR005829|IPR011701|IPR011701|IPR016196|IPR016196|IPR020846|IPR020846	Sugar_transporter_CS|MFS|MFS|MFS_dom_general_subst_transpt|MFS_dom_general_subst_transpt|MFS_dom|MFS_dom	Sugar transporter, conserved site|Major facilitator superfamily|Major facilitator superfamily|Major facilitator superfamily domain, general substrate transporter|Major facilitator superfamily domain, general substrate transporter|Major facilitator superfamily domain|Major facilitator superfamily domain	7354.37	1.0689	2.09784	0.141259	7.56694	3.82104e-14	1.11299e-12	11646.1	17016.9	14109.2	11571	7198.64	8237.95	7265.57	8691.41	4756.1	3347.73	4242.73	4726.77	3431.08	3762.46	3584.87	4081.37	13585.8	7848.39	4268.33	3714.95
YQE_10820	ENN72478	NA	IPR001757|IPR006544|IPR008250|IPR018303|IPR023214|IPR023299	Cation_transp_P_typ_ATPase|ATPase_P-typ_Cation_typ_V|ATPase_P-typ_transduc_dom_A|ATPase_P-typ_P_site|HAD-like_dom|ATPase_P-typ_cyto_domN	Cation-transporting P-type ATPase|Cation-transporting P-type ATPase, subfamily V|P-type ATPase, A domain|P-type ATPase, phosphorylation site|HAD-like domain|P-type ATPase, cytoplasmic domain N	2039.76	1.06631	2.09407	0.128198	8.31766	8.97152e-17	3.4043e-15	2264.81	2176.98	2559.24	2215.32	2818.69	3134.3	2856.63	3061.24	1722.72	1081.03	1497.01	1610.82	1213.64	1489.55	1547.37	1386.76	2304.09	2967.72	1477.9	1409.33
YQE_07056	ENN76394	NA	IPR002995|IPR002995	Surf4|Surf4	Surfeit locus 4|Surfeit locus 4	4770.78	1.06131	2.08683	0.133157	7.97041	1.58148e-15	5.29819e-14	5360.4	6393.77	5999.77	5481.57	5811.46	6023.24	7475.68	7678.15	3500.52	2716.04	3315.18	3724.63	2905.62	3898.45	3125.97	2921.96	5808.88	6747.13	3314.09	3213
YQE_09767	ENN73516	NA	IPR002557	Chitin-bd_dom	Chitin binding domain	783.565	1.06096	2.08632	0.169585	6.2562	3.94467e-10	6.72886e-09	551.084	839.798	813.327	806.2	1404.48	1278.04	1122.9	1230.79	533.442	358.548	563.303	644.329	536.134	610.773	649.335	594.549	752.602	1259.06	524.906	597.698
YQE_10052	ENN73288	NA	IPR003439|IPR003593|IPR010509|IPR011527|IPR017871|IPR027417	ABC_transporter-like|AAA+_ATPase|ABC_Peroxi_TM|ABC1_TM_dom|ABC_transporter_CS|P-loop_NTPase	ABC transporter-like|AAA+ ATPase domain|Peroxisomal fatty acyl CoA transporter, transmembrane domain|ABC transporter type 1, transmembrane domain|ABC transporter, conserved site|P-loop containing nucleoside triphosphate hydrolase	939.281	1.05838	2.08259	0.105547	10.0275	1.15395e-23	8.87823e-22	1134.67	1405.25	1214.03	1037.11	1208.78	1214.04	1522.46	1332.41	574.241	577.063	615.632	668.523	617.933	603.616	647.254	655.489	1197.76	1319.42	608.865	631.073
YQE_01233	ENN82392	NA	IPR000999|IPR001650|IPR003100|IPR005034|IPR011545|IPR014001|IPR027417	RNase_III_dom|Helicase_C|PAZ_dom|Dicer_dimerisation_dom|DNA/RNA_helicase_DEAD/DEAH_N|Helicase_ATP-bd|P-loop_NTPase	Ribonuclease III domain|Helicase, C-terminal|Argonaute/Dicer protein, PAZ domain|Dicer dimerisation domain|DNA/RNA helicase, DEAD/DEAH box type, N-terminal|Helicase, superfamily 1/2, ATP-binding domain|P-loop containing nucleoside triphosphate hydrolase	1386.17	1.05698	2.08057	0.220263	4.79871	1.59693e-06	1.41729e-05	1207.24	1446.09	1949.84	2333.74	2136.45	2035.48	1931.21	1990.74	940.409	942.536	807.504	631.595	764.636	695.868	1284.1	1081.28	1734.23	2023.47	830.511	956.472
YQE_07689	ENN75729	NA	IPR002172|IPR009011|IPR026874|IPR028146	LDrepeatLR_classA_rpt|Man6P_isomerase_rcpt-bd_dom|Glucosidase_2_bsu|PRKCSH_N	Low-density lipoprotein (LDL) receptor class A repeat|Mannose-6-phosphate receptor binding domain|Glucosidase 2 subunit beta|Glucosidase II beta subunit, N-terminal	3515.47	1.05478	2.07741	0.14425	7.31221	2.62793e-13	6.86586e-12	4268.06	4011.55	4215.7	3492.22	4665.38	4872.15	5024.36	6318.55	2592.75	1888.92	2197.81	2722.48	2543.75	3021.26	2291.4	2121.16	3996.88	5220.11	2350.49	2494.39
YQE_00140	ENN83504	NA	IPR007667	Hypoxia_induced_domain	Hypoxia induced protein, domain	284.243	1.05396	2.07621	0.197505	5.33634	9.48422e-08	1.06767e-06	300.866	338.223	224.201	298.994	393.557	337.114	466.154	340.615	197.873	325.463	273.956	320.891	130.699	205.182	180.024	214.069	290.571	384.36	279.546	182.494
YQE_02269	ENN81333	NA	IPR000999|IPR001650|IPR003100|IPR005034|IPR011545|IPR014001|IPR027417	RNase_III_dom|Helicase_C|PAZ_dom|Dicer_dimerisation_dom|DNA/RNA_helicase_DEAD/DEAH_N|Helicase_ATP-bd|P-loop_NTPase	Ribonuclease III domain|Helicase, C-terminal|Argonaute/Dicer protein, PAZ domain|Dicer dimerisation domain|DNA/RNA helicase, DEAD/DEAH box type, N-terminal|Helicase, superfamily 1/2, ATP-binding domain|P-loop containing nucleoside triphosphate hydrolase	1501.58	1.05222	2.07372	0.223666	4.70443	2.54581e-06	2.14996e-05	1331.22	1581.16	2110.83	2650.49	2264.04	2053.62	2070.14	2196.82	1073	1033.33	856.754	734.738	820.65	735.632	1405.85	1107.06	1918.43	2146.15	924.456	1017.3
YQE_06736	ENN76895	NA	IPR007273	SCAMP	SCAMP	4640.62	1.05187	2.07321	0.154266	6.81854	9.19715e-12	1.89655e-10	4373.9	5477.53	5459.54	5230.92	6852.66	6547.05	6990.01	7228.77	3878.93	2163.6	3051.48	3781.93	2941.18	3655.89	3507.87	3108.69	5135.47	6904.62	3218.99	3303.41
YQE_11459	ENN71840	NA	IPR001555|IPR001576|IPR001576|IPR002376|IPR005793|IPR009081|IPR011034|IPR015590|IPR015901|IPR015901|IPR016160|IPR016161|IPR016162|IPR016163|IPR029510	GART_AS|Phosphoglycerate_kinase|Phosphoglycerate_kinase|Formyl_transf_N|Formyl_trans_C|Acyl_carrier_prot-like|Formyl_transferase_C-like|Aldehyde_DH_dom|Phosphoglycerate_kinase_C|Phosphoglycerate_kinase_C|Ald_DH_CS|Ald_DH/histidinol_DH|Ald_DH_N|Ald_DH_C|Ald_DH_CS_GLU	Phosphoribosylglycinamide formyltransferase, active site|Phosphoglycerate kinase|Phosphoglycerate kinase|Formyl transferase, N-terminal|Formyl transferase, C-terminal|Acyl carrier protein-like|Formyl transferase, C-terminal-like|Aldehyde dehydrogenase domain|Phosphoglycerate kinase, C-terminal|Phosphoglycerate kinase, C-terminal|Aldehyde dehydrogenase, conserved site|Aldehyde/histidinol dehydroge…	3812.91	1.0515	2.07268	0.277365	3.79102	0.000150032	0.000784398	2317.73	3937.21	1929.56	4335.91	5016.77	9219.42	5147.21	8502.5	1501.39	2095.12	2506.65	1405.81	2991.86	3150.89	4096.85	2851.65	3130.1	6971.48	1877.24	3272.81
YQE_11420	ENN71926	NA	IPR013538|IPR015310|IPR023393	Activator_of_Hsp90_ATPase|AHSA1_N|START-like_dom	Activator of Hsp90 ATPase homologue 1-like|Activator of Hsp90 ATPase, N-terminal|START-like domain	1144.7	1.04858	2.06849	0.121139	8.65598	4.88681e-18	2.10491e-16	1579.17	1404.2	1311.82	1053.88	1585.04	1589.55	1761.28	1725.97	729.276	928.686	766.462	676.163	781.529	812.774	786.695	822.681	1337.27	1665.46	775.147	800.92
YQE_07827	ENN75649	NA	IPR001753|IPR029045	Crotonase_core_superfam|ClpP/crotonase-like_dom	Crotonase superfamily|ClpP/crotonase-like domain	589.651	1.04823	2.06799	0.136741	7.66577	1.77756e-14	5.3596e-13	573.762	647.126	604.628	574.306	961.188	918.528	912.789	944.563	310.07	299.303	421.708	469.876	445.445	371.395	482.839	496.89	599.956	934.267	375.239	449.142
YQE_03520	ENN80043	NA	IPR000716|IPR009668	Thyroglobulin_1|RNA_pol-assoc_fac_A49-like	Thyroglobulin type-1|RNA polymerase I associated factor, A49-like	3455.21	1.04797	2.06762	0.184793	5.67103	1.41943e-08	1.88289e-07	3164.38	4391.66	5191.22	3554.38	4768.1	6315.55	4190.79	5097.78	2506.06	1618.08	2573.34	2172.38	2411.27	2345.27	2868.94	2114.13	4075.41	5093.05	2217.47	2434.9
YQE_08875	ENN74552	NA	NA	NA	NA	1347.22	1.04593	2.06469	0.22478	4.65311	3.26965e-06	2.70194e-05	1132.41	1235.61	1586.11	1965.67	2228.36	1717.57	1928.91	2155.32	966.928	634	1163.54	1018.7	774.416	708.592	1261.21	1078.16	1479.95	2007.54	945.793	955.594
YQE_11760	ENN71662	NA	IPR008547|IPR029058	DUF829_TMEM53|AB_hydrolase	Protein of unknown function DUF829, TMEM53|Alpha/Beta hydrolase fold	211.387	1.04585	2.06458	0.219333	4.76829	1.85795e-06	1.62312e-05	172.355	235.604	208.698	192.422	342.741	309.376	293.93	307.699	213.173	106.18	197.002	206.287	102.248	197.229	148.806	148.442	202.27	313.436	180.66	149.181
YQE_12150	ENN71222	NA	IPR000504|IPR012677	RRM_dom|Nucleotide-bd_a/b_plait	RNA recognition motif domain|Nucleotide-binding, alpha-beta plait	407.752	1.04517	2.06361	0.097389	10.7319	7.20922e-27	7.44685e-25	413.502	497.386	494.913	448.985	563.306	567.546	609.674	602.517	310.07	260.832	317.05	309.431	251.619	302.205	269.516	305.478	463.696	585.761	299.346	282.204
YQE_00552	ENN83087	NA	IPR001194|IPR005113	DENN_dom|uDENN_dom	DENN domain|uDENN domain	35.4822	1.04424	2.06227	0.313298	3.33304	0.000859011	0.00357846	6.04756	5.23565	8.34793	10.8546	59.4661	116.283	57.4081	98.7498	21.4193	9.23301	10.2605	8.91364	40.8991	46.9214	33.2992	34.376	7.62143	82.9767	12.4566	38.874
YQE_07360	ENN76111	NA	IPR001128|IPR002403|IPR017972	Cyt_P450|Cyt_P450_E_grp-IV|Cyt_P450_CS	Cytochrome P450|Cytochrome P450, E-class, group IV|Cytochrome P450, conserved site	3646.48	1.04379	2.06163	0.199674	5.22745	1.71867e-07	1.85072e-06	3885.56	4898.47	2914.62	2845.87	5840.65	4968.16	5452.62	5475.6	2789.61	1915.85	3082.26	3874.89	2364.15	2987.86	2516.17	2531.33	3636.13	5434.26	2915.65	2599.88
YQE_11251	ENN72112	NA	IPR006689|IPR024156|IPR027417	Small_GTPase_ARF/SAR|Small_GTPase_ARF|P-loop_NTPase	Small GTPase superfamily, ARF/SAR type|Small GTPase superfamily, ARF type|P-loop containing nucleoside triphosphate hydrolase	2381.7	1.04131	2.0581	0.118262	8.8051	1.30733e-18	6.05167e-17	2561.14	3444.01	3033.87	3082.7	3384.16	3103.37	3600.64	3549.27	1545.25	1102.57	1557.55	1548.43	1532.83	1651.79	1661.84	1747.71	3030.43	3409.36	1438.45	1648.54
YQE_02336	ENN81242	NA	IPR026770	RNase_K	Ribonuclease kappa	2449.77	1.0407	2.05722	0.154049	6.75561	1.42233e-11	2.86417e-10	2512.76	3404.22	2874.07	2899.16	3588.51	3247.39	3676.42	3149.97	2077.67	1254.92	1682.73	2241.14	1618.18	1735.3	1493.26	1740.68	2922.55	3415.57	1814.12	1646.86
YQE_09857	ENN73610	NA	IPR010291|IPR016196	Ion_channel_UNC-93|MFS_dom_general_subst_transpt	Ion channel regulatory protein, UNC-93|Major facilitator superfamily domain, general substrate transporter	2874.13	1.03971	2.05581	0.2242	4.63743	3.5277e-06	2.8895e-05	1932.19	2715.21	3266.42	2828.11	4377.78	4338.74	5484.77	3793.99	2364.28	1220.3	2264.5	2796.34	2108.08	2479.68	2322.62	1693.02	2685.48	4498.82	2161.35	2150.85
YQE_10055	ENN73291	NA	IPR001404|IPR003594|IPR019805|IPR020568|IPR020575	Hsp90_fam|HATPase_ATP-bd|Heat_shock_protein_90_CS|Ribosomal_S5_D2-typ_fold|Hsp90_N	Heat shock protein Hsp90 family|Histidine kinase-like ATPase, ATP-binding domain|Heat shock protein Hsp90, conserved site|Ribosomal protein S5 domain 2-type fold|Heat shock protein Hsp90, N-terminal	16904.3	1.03746	2.05261	0.144816	7.16398	7.8365e-13	1.89229e-11	24830.5	26229.5	27163	19225.4	21587.3	24769.3	24048.3	24703.2	8533.04	8078.11	8148.91	7144.92	12787.2	14364.3	9374.78	9481.54	24362.1	23777	7976.24	11502
YQE_12134	ENN71205	NA	IPR002504|IPR002504|IPR016064|IPR017437|IPR017438	PolyP/ATP_NADK_prd|PolyP/ATP_NADK|ATP-NAD_kinase_PpnK-typ|ATP-NAD_kinase_PpnK-typ_all-b|ATP-NAD_kinase_dom_1	Inorganic polyphosphate/ATP-NAD kinase, predicted|Inorganic polyphosphate/ATP-NAD kinase|ATP-NAD kinase-like domain|ATP-NAD kinase, PpnK-type, all-beta|Inorganic polyphosphate/ATP-NAD kinase, domain 1	1565.76	1.03697	2.05191	0.178982	5.79371	6.88488e-09	9.5532e-08	1352.38	2131.95	1297.51	1737.72	2692.19	1934.14	2316.99	2693.44	1052.6	789.422	1264.1	1144.77	1028.7	1294.71	1173.8	1147.69	1629.89	2409.19	1062.72	1161.23
YQE_03912	ENN79654	NA	IPR013781|IPR015883|IPR017853|IPR025705|IPR025705|IPR029018|IPR029019	Glyco_hydro_catalytic_dom|Glyco_hydro_20_cat-core|Glycoside_hydrolase_SF|Beta_hexosaminidase_sua/sub|Beta_hexosaminidase_sua/sub|Chitobiase/Hex_dom_2-like|HEX_eukaryotic_N	Glycoside hydrolase, catalytic domain|Glycoside hydrolase family 20, catalytic core|Glycoside hydrolase, superfamily|Beta-hexosaminidase subunit alpha/beta|Beta-hexosaminidase|Chitobiase/beta-hexosaminidase domain 2-like|Beta-hexosaminidase, eukaryotic type, N-terminal	190.71	1.03411	2.04785	0.242693	4.26097	2.03538e-05	0.000138287	179.159	260.735	295.755	178.607	243.27	277.372	259.485	332.028	161.155	70.7864	114.918	146.438	124.476	163.827	136.319	107.034	228.564	278.039	123.324	132.914
YQE_07552	ENN75910	NA	IPR003020|IPR011531|IPR013769|IPR016152	HCO3_transpt_euk|HCO3_transpt_C|Band3_cytoplasmic_dom|PTrfase/Anion_transptr	Bicarbonate transporter, eukaryotic|Bicarbonate transporter, C-terminal|Band 3 cytoplasmic domain|Phosphotransferase/anion transporter	1557.95	1.03327	2.04665	0.209437	4.93354	8.07543e-07	7.72638e-06	1829.39	1919.39	1967.73	1445.63	1918.05	1996.01	2560.4	2308.45	1378.99	788.653	1285.64	1303.94	950.461	1245.4	693.041	1335.98	1790.53	2195.73	1189.31	1056.22
YQE_12395	ENN70995	NA	IPR011013|IPR011682|IPR013780|IPR015341|IPR028995	Gal_mutarotase_SF_dom|Glyco_hydro_38_C|Glyco_hydro_13_b|Glyco_hydro_38_cen_dom|Glyco_hydro_57/38_cen	Galactose mutarotase-like domain|Glycosyl hydrolase family 38, C-terminal|Glycosyl hydrolase, family 13, all-beta|Glycoside hydrolase, family 38, central domain|Glycoside hydrolase, families 57/38, central domain	1943.54	1.03303	2.04631	0.274406	3.76459	0.000166819	0.00086359	1817.29	1942.42	2806.1	1754.5	2828.42	3436.21	3149.41	3493.45	1453.45	486.272	1124.55	660.883	1500.82	1912.64	1628.54	1101.6	2080.08	3226.87	931.29	1535.9
YQE_06639	ENN76798	NA	IPR006052|IPR008983|IPR021184	TNF_dom|Tumour_necrosis_fac-like_dom|TNF_CS	Tumour necrosis factor domain|Tumour necrosis factor-like domain|Tumour necrosis factor, conserved site	106.515	1.02685	2.03757	0.326795	3.14218	0.00167693	0.00640666	167.82	167.541	84.6718	85.8499	153.531	181.359	134.335	198.931	37.7387	90.0218	47.1984	39.4747	121.808	60.4411	74.9233	58.5955	126.471	167.039	53.6084	78.9421
YQE_04828	ENN78656	NA	IPR001374|IPR001374	R3H_ss-bd|R3H_ss-bd	Single-stranded nucleic acid binding R3H|Single-stranded nucleic acid binding R3H	763.649	1.02287	2.03196	0.120534	8.48617	2.13567e-17	8.63243e-16	774.087	1042.94	804.979	903.891	1167.7	1113.76	1198.68	1100.56	539.562	372.398	437.099	519.538	572.588	593.277	529.666	547.673	881.474	1145.17	467.149	560.801
YQE_00188	ENN83454	NA	IPR000276|IPR017452	GPCR_Rhodpsn|GPCR_Rhodpsn_7TM	G protein-coupled receptor, rhodopsin-like|GPCR, rhodopsin-like, 7TM	113.132	1.02247	2.03139	0.244367	4.18415	2.86235e-05	0.000187286	127.755	127.75	76.3239	119.4	115.689	167.49	125.15	217.536	85.6771	126.954	137.491	82.7695	75.5745	81.1183	61.3955	82.0337	112.807	156.466	108.223	75.0305
YQE_00464	ENN83176	NA	IPR002504|IPR002504|IPR002504|IPR002504|IPR016064|IPR016064|IPR017437|IPR017437|IPR017438|IPR017438	PolyP/ATP_NADK_prd|PolyP/ATP_NADK|PolyP/ATP_NADK_prd|PolyP/ATP_NADK|ATP-NAD_kinase_PpnK-typ|ATP-NAD_kinase_PpnK-typ|ATP-NAD_kinase_PpnK-typ_all-b|ATP-NAD_kinase_PpnK-typ_all-b|ATP-NAD_kinase_dom_1|ATP-NAD_kinase_dom_1	Inorganic polyphosphate/ATP-NAD kinase, predicted|Inorganic polyphosphate/ATP-NAD kinase|Inorganic polyphosphate/ATP-NAD kinase, predicted|Inorganic polyphosphate/ATP-NAD kinase|ATP-NAD kinase-like domain|ATP-NAD kinase-like domain|ATP-NAD kinase, PpnK-type, all-beta|ATP-NAD kinase, PpnK-type, all-beta|Inorganic polyphosphate/ATP-NAD kinase, domain 1|Inorganic polyphosphate/ATP-NAD kinase, domain…	872.585	1.02156	2.03011	0.163939	6.23135	4.62434e-10	7.78117e-09	756.701	1123.57	683.337	931.521	1492.06	1134.02	1337.61	1486.97	583.421	458.573	652.57	660.883	573.477	713.364	676.391	696.896	873.782	1362.67	588.861	665.032
YQE_03473	ENN80114	NA	IPR000730|IPR022648|IPR022649|IPR022659	Pr_cel_nuc_antig|Pr_cel_nuc_antig_N|Pr_cel_nuc_antig_C|Pr_cel_nuc_antig_CS	Proliferating cell nuclear antigen, PCNA|Proliferating cell nuclear antigen, PCNA, N-terminal|Proliferating cell nuclear antigen, PCNA, C-terminal|Proliferating cell nuclear antigen, PCNA, conserved site	378.354	1.01858	2.02593	0.20974	4.85641	1.19536e-06	1.09314e-05	617.607	538.224	549.771	554.571	473.566	339.247	576.377	479.437	253.972	358.548	240.096	162.992	206.274	243.355	270.556	189.068	565.043	467.157	253.902	227.313
YQE_08015	ENN75465	NA	IPR001354|IPR001354|IPR013341|IPR013341|IPR013342|IPR013342|IPR018110|IPR018110|IPR029017|IPR029017|IPR029065|IPR029065	MR_MLE|MR_MLE|Mandelate_racemase_N|Mandelate_racemase_N|Mandelate_racemase_C|Mandelate_racemase_C|Mandel_Rmase/mucon_lact_enz_CS|Mandel_Rmase/mucon_lact_enz_CS|Enolase_N_like|Enolase_N_like|Enolase_C-like|Enolase_C-like	Mandelate racemase/muconate lactonizing enzyme|Mandelate racemase/muconate lactonizing enzyme|Mandelate racemase/muconate lactonizing enzyme, N-terminal|Mandelate racemase/muconate lactonizing enzyme, N-terminal|Mandelate racemase/muconate lactonizing enzyme, C-terminal|Mandelate racemase/muconate lactonizing enzyme, C-terminal|Mandelate racemase/muconate lactonizing enzyme, conserved site|Mandel…	43978.3	1.01782	2.02485	0.180988	5.62368	1.86937e-08	2.41594e-07	42148.4	55886.3	47155	44187	60959.2	63617.4	67046.9	56818.3	32213.6	23386.4	40325.9	48543.7	26449.3	28129.8	35463.7	31321.3	47344.2	62110.5	36117.4	30341
YQE_04301	ENN79266	NA	IPR001223|IPR001223|IPR001579|IPR001579|IPR011583|IPR011583|IPR013781|IPR013781|IPR017853|IPR017853|IPR029070|IPR029070	Glyco_hydro18cat|Glyco_hydro18cat|Glyco_hydro_18_chit_AS|Glyco_hydro_18_chit_AS|Chitinase_II|Chitinase_II|Glyco_hydro_catalytic_dom|Glyco_hydro_catalytic_dom|Glycoside_hydrolase_SF|Glycoside_hydrolase_SF|Chitinase_insertion|Chitinase_insertion	Glycoside hydrolase, family 18, catalytic domain|Glycoside hydrolase, family 18, catalytic domain|Glycoside hydrolase, chitinase active site|Glycoside hydrolase, chitinase active site|Chitinase II|Chitinase II|Glycoside hydrolase, catalytic domain|Glycoside hydrolase, catalytic domain|Glycoside hydrolase, superfamily|Glycoside hydrolase, superfamily|Chitinase insertion domain|Chitinase insertion …	30448.3	1.01636	2.02281	0.253741	4.0055	6.18877e-05	0.000364337	21408.4	27311.2	36537.7	36303.7	58056.2	45865.6	50978.4	54754.6	10948.3	7200.21	15473.9	20938.1	27887.9	21012.8	25912	26583.6	30390.2	52413.7	13640.1	25349.1
YQE_00413	ENN83228	NA	IPR013057	AA_transpt_TM	Amino acid transporter, transmembrane	667.851	1.01349	2.01879	0.224573	4.51297	6.39265e-06	4.93881e-05	423.329	600.005	665.449	747.98	995.787	1171.36	885.233	1114.87	607.9	286.223	494.558	663.429	458.782	569.419	534.869	466.42	609.191	1041.81	513.027	507.373
YQE_11016	ENN72381	NA	IPR002068|IPR008978	a-crystallin/Hsp20_dom|HSP20-like_chaperone	Alpha crystallin/Hsp20 domain|HSP20-like chaperone	620.875	1.01323	2.01843	0.120351	8.41897	3.79793e-17	1.4763e-15	662.207	807.337	642.79	658.183	822.794	890.791	882.937	831.502	533.442	402.405	487.375	620.134	416.104	407.182	460.986	407.825	692.629	857.006	510.839	423.024
YQE_04848	ENN78676	NA	IPR001844|IPR002423|IPR018370|IPR027409|IPR027413	Chaprnin_Cpn60|Cpn60/TCP-1|Chaperonin_Cpn60_CS|GroEL-like_apical_dom|GROEL-like_equatorial	Chaperonin Cpn60|Chaperonin Cpn60/TCP-1|Chaperonin Cpn60, conserved site|GroEL-like apical domain|GroEL-like equatorial domain	4393.43	1.01283	2.01787	0.166942	6.06697	1.30342e-09	2.03941e-08	6577.47	5076.48	4704.65	4766.15	4499.96	5102.58	6632.93	5634.46	3902.39	5362.07	4058.04	3240.74	2830.93	2947.3	2275.8	2682.89	5281.19	5467.48	4140.81	2684.23
YQE_04206	ENN79346	NA	IPR006844|IPR012336|IPR021149	Mg_transporter-1|Thioredoxin-like_fold|OligosaccharylTrfase_OST3/OST6	Magnesium transporter protein 1|Thioredoxin-like fold|Oligosaccharyl transferase complex, subunit OST3/OST6	4590	1.01204	2.01677	0.142423	7.10588	1.19555e-12	2.83176e-11	6247.13	7494.3	6922.82	6541.37	5518.45	5074.84	6161.04	5922.12	3538.26	2135.13	3221.81	3494.15	2665.56	3192.24	2782.57	2528.2	6801.4	5669.11	3097.34	2792.14
YQE_07007	ENN76555	NA	IPR003280|IPR013099	2pore_dom_K_chnl|2pore_dom_K_chnl_dom	Two pore domain potassium channel|Two pore domain potassium channel domain	123.493	1.01186	2.0165	0.283778	3.56566	0.000362947	0.00169771	49.1364	29.3196	73.9388	52.2994	296.249	283.773	213.558	274.782	48.9584	21.5437	42.0682	73.8559	141.369	128.04	144.644	102.347	51.1735	267.091	46.6065	129.1
YQE_03784	ENN79728	NA	IPR004045|IPR004046|IPR010987|IPR012336	Glutathione_S-Trfase_N|GST_C|Glutathione-S-Trfase_C-like|Thioredoxin-like_fold	Glutathione S-transferase, N-terminal|Glutathione S-transferase, C-terminal|Glutathione S-transferase, C-terminal-like|Thioredoxin-like fold	891.288	1.01104	2.01536	0.196611	5.14234	2.71343e-07	2.8477e-06	1124.85	1295.3	1231.92	1214.73	1555.85	1204.43	1390.42	983.204	353.928	295.456	568.433	525.905	510.35	606.797	710.731	688.302	1216.7	1283.48	435.931	629.045
YQE_01371	ENN82253	NA	IPR000719|IPR002290|IPR011009|IPR011524|IPR017441|IPR024205	Prot_kinase_dom|Ser/Thr_dual-sp_kinase_dom|Kinase-like_dom|SARAH_dom|Protein_kinase_ATP_BS|Mst1_SARAH_domain	Protein kinase domain|Serine/threonine- / dual specificity protein kinase, catalytic domain|Protein kinase-like domain|SARAH domain|Protein kinase, ATP binding site|Mst1 SARAH domain	28.8083	1.00897	2.01247	0.244046	4.13432	3.5601e-05	0.000226822	26.4581	20.9426	26.2363	27.6299	55.1413	51.2071	48.2228	54.3839	7.13976	18.466	8.20842	15.2805	27.5625	21.4725	22.8932	29.6884	25.3167	52.2388	12.2737	25.4041
YQE_10219	ENN73164	NA	IPR000033|IPR000742|IPR011042|IPR013032	LDLR_classB_rpt|EG-like_dom|6-blade_b-propeller_TolB-like|EGF-like_CS	LDLR class B repeat|Epidermal growth factor-like domain|Six-bladed beta-propeller, TolB-like|EGF-like, conserved site	551.789	1.00778	2.01081	0.166444	6.05478	1.4061e-09	2.18778e-08	687.91	769.64	609.399	543.716	752.516	610.218	846.196	779.98	448.785	554.75	428.89	324.711	304.965	405.592	371.495	389.856	652.666	747.228	439.284	367.977
YQE_01334	ENN82290	NA	IPR001623|IPR018253	DnaJ_domain|DnaJ_domain_CS	DnaJ domain|DnaJ domain, conserved site	437.504	1.00771	2.01072	0.192972	5.22207	1.76936e-07	1.8998e-06	723.439	680.634	561.696	375.963	604.392	568.613	600.489	380.687	330.469	352.393	381.692	380.74	232.058	279.142	257.029	290.634	585.433	538.545	361.323	264.716
YQE_10530	ENN72850	NA	IPR003439|IPR003593|IPR013525|IPR017871|IPR027417	ABC_transporter-like|AAA+_ATPase|ABC_2_trans|ABC_transporter_CS|P-loop_NTPase	ABC transporter-like|AAA+ ATPase domain|ABC-2 type transporter|ABC transporter, conserved site|P-loop containing nucleoside triphosphate hydrolase	1782.43	1.00766	2.01065	0.195269	5.16037	2.46466e-07	2.5915e-06	3550.67	4892.19	4489.99	3684.64	1103.91	854.519	1169.98	1150.65	1972.61	914.837	1254.86	1380.34	515.685	563.057	469.311	551.579	4154.37	1069.76	1380.66	524.908
YQE_09586	ENN73808	NA	IPR001733|IPR015927|IPR019756|IPR019758|IPR019759|IPR028360	Peptidase_S26B|Peptidase_S24_S26A/B/C|Pept_S26A_signal_pept_1_Ser-AS|Pept_S26A_signal_pept_1_CS|Peptidase_S24_S26|Peptidase_S24/S26_b-rbn	Peptidase S26B, eukaryotic signal peptidase|Peptidase S24/S26A/S26B/S26C|Peptidase S26A, signal peptidase I, serine active site|Peptidase S26A, signal peptidase I, conserved site|Peptidase S24/S26A/S26B|Peptidase S24/S26, beta-ribbon domain	1478.79	1.00685	2.00952	0.129997	7.74516	9.54646e-15	2.95015e-13	1842.24	2095.31	1990.38	1739.69	1847.77	1907.47	2141.32	2275.54	1018.95	703.247	993.219	1062	973.577	1133.27	1049.97	886.746	1916.91	2043.02	944.352	1010.89
YQE_07556	ENN75914	NA	IPR000157|IPR000157|IPR003599|IPR007110|IPR007110|IPR013783|IPR013783	TIR_dom|TIR_dom|Ig_sub|Ig-like_dom|Ig-like_dom|Ig-like_fold|Ig-like_fold	Toll/interleukin-1 receptor homology (TIR) domain|Toll/interleukin-1 receptor homology (TIR) domain|Immunoglobulin subtype|Immunoglobulin-like domain|Immunoglobulin-like domain|Immunoglobulin-like fold|Immunoglobulin-like fold	771.119	1.00684	2.0095	0.322326	3.12365	0.00178622	0.0067687	539.744	517.282	952.856	1460.44	1287.71	1154.29	948.382	897.335	810.873	502.429	506.87	701.631	397.433	371.395	859.537	429.701	867.579	1071.93	630.451	514.516
YQE_06557	ENN76910	NA	IPR011701|IPR016196|IPR020846	MFS|MFS_dom_general_subst_transpt|MFS_dom	Major facilitator superfamily|Major facilitator superfamily domain, general substrate transporter|Major facilitator superfamily domain	435.021	1.00549	2.00762	0.2438	4.12424	3.7196e-05	0.000234971	442.984	730.896	653.523	487.47	648.721	450.196	847.344	528.097	327.409	166.194	253.435	216.474	366.314	330.835	229.973	280.477	578.718	618.589	240.878	301.9
YQE_05265	ENN78111	NA	IPR013781|IPR015883|IPR017853|IPR025705|IPR025705	Glyco_hydro_catalytic_dom|Glyco_hydro_20_cat-core|Glycoside_hydrolase_SF|Beta_hexosaminidase_sua/sub|Beta_hexosaminidase_sua/sub	Glycoside hydrolase, catalytic domain|Glycoside hydrolase family 20, catalytic core|Glycoside hydrolase, superfamily|Beta-hexosaminidase subunit alpha/beta|Beta-hexosaminidase	191.801	1.00386	2.00535	0.316355	3.1732	0.00150771	0.00584433	207.129	212.567	118.064	155.911	343.822	311.51	318.041	362.082	92.8169	183.121	69.7716	50.9351	146.703	229.835	154.009	112.503	173.418	333.864	99.1612	160.763
YQE_03782	ENN79726	NA	IPR004045|IPR004046|IPR010987|IPR012336	Glutathione_S-Trfase_N|GST_C|Glutathione-S-Trfase_C-like|Thioredoxin-like_fold	Glutathione S-transferase, N-terminal|Glutathione S-transferase, C-terminal|Glutathione S-transferase, C-terminal-like|Thioredoxin-like fold	786.49	1.0038	2.00528	0.24728	4.05937	4.92044e-05	0.000299468	974.413	1046.08	1016.06	803.239	1056.33	1234.31	1413.39	1083.38	527.322	190.815	540.73	359.092	507.683	740.403	567.128	523.453	959.949	1196.85	404.49	584.667
YQE_07157	ENN76189	NA	IPR005809|IPR005811|IPR011761|IPR013650|IPR013815|IPR013816|IPR016102|IPR017866	Succ_CoA_synthase_bsu|CoA_ligase|ATP-grasp|ATP-grasp_succ-CoA_synth-type|ATP_grasp_subdomain_1|ATP_grasp_subdomain_2|Succinyl-CoA_synth-like|Succ-CoA_synthase_bsu_CS	Succinyl-CoA synthetase, beta subunit|ATP-citrate lyase/succinyl-CoA ligase|ATP-grasp fold|ATP-grasp fold, succinyl-CoA synthetase-type|ATP-grasp fold, subdomain 1|ATP-grasp fold, subdomain 2|Succinyl-CoA synthetase-like|Succinyl-CoA synthetase, beta subunit, conserved site	3993.4	1.00296	2.00411	0.144359	6.94769	3.71316e-12	8.15434e-11	3853.05	5009.47	4392.2	4759.24	6519.65	5391.69	5944.04	6401.56	2535.64	1710.41	2334.27	3021.72	2729.57	3154.07	3091.63	3046.19	4503.49	6064.23	2400.51	3005.36

## Sheet: 2FoldMU>MF
ID	ID	GeneName	Interprot	InterprotShort	Description	basemean	log2(MF/MU)	Fold Change	lfcSE	stat	pvalue	padj	fedFemale1	fedFemale2	fedFemale3	fedFemale4	fedMale1	fedMale2	fedMale3	fedMale4	unfedFemale1	unfedFemale2	unfedFemale3	unfedFemale4	unfedMale1	unfedMale2	unfedMale3	unfedMale4	fedFemale	fedMale	unfedFemale	unfedMale
YQE_09438	ENN73983	NA	IPR002198|IPR002347|IPR016040	DH_sc/Rdtase_SDR|Glc/ribitol_DH|NAD(P)-bd_dom	Short-chain dehydrogenase/reductase SDR|Glucose/ribitol dehydrogenase|NAD(P)-binding domain	522.007	-5.49649	0.0221509	0.511323	-10.7495	5.95549e-27	6.2093e-25	113.392	14.6598	170.536	52.2994	4.32481	4.26726	2.29632	8.58694	749.675	2017.41	2043.9	1115.48	310.3	398.434	584.818	761.742	87.7218	4.86883	1481.62	513.823
YQE_10960	ENN72325	NA	IPR000965|IPR001048|IPR001057|IPR005715|IPR005766|IPR015590|IPR016161|IPR016162|IPR016163|IPR019797|IPR020593	G-glutamylP_reductase|Asp/Glu/Uridylate_kinase|Glu/AcGlu_kinase|Glu_5kinase/COase_Synthase|P5_carboxy_syn|Aldehyde_DH_dom|Ald_DH/histidinol_DH|Ald_DH_N|Ald_DH_C|Glutamate_5-kinase_CS|G-glutamylP_reductase_CS	Gamma-glutamyl phosphate reductase GPR|Aspartate/glutamate/uridylate kinase|Glutamate/acetylglutamate kinase|Glutamate 5-kinase/delta-1-pyrroline-5-carboxylate synthase|Delta l-pyrroline-5-carboxylate synthetase|Aldehyde dehydrogenase domain|Aldehyde/histidinol dehydrogenase|Aldehyde dehydrogenase, N-terminal|Aldehyde dehydrogenase, C-terminal|Glutamate 5-kinase, conserved site|Gamma-glutamyl pho…	22199.8	-4.96456	0.0320272	0.336802	-14.7403	3.55367e-49	1.36706e-46	3438.79	2764.42	7919.8	6408.15	1035.79	1079.62	765.824	751.357	29020.1	72062.1	63464.5	26896.3	27049.4	32437	36565.7	43537.3	5132.79	908.147	47860.7	34897.3
YQE_01779	ENN81841	NA	IPR013057|IPR029358	AA_transpt_TM|DUF4586	Amino acid transporter, transmembrane|Protein of unknown function DUF4586	2647.67	-4.8525	0.0346141	0.483359	-10.0391	1.02596e-23	8.00396e-22	854.973	167.541	703.611	649.302	64.8721	280.572	59.7044	21.4673	5819.93	3970.96	4334.05	4973.81	5185.3	5425.38	4853.37	4997.81	593.857	106.654	4774.69	5115.46
YQE_04650	ENN78894	NA	IPR002198|IPR002347|IPR016040	DH_sc/Rdtase_SDR|Glc/ribitol_DH|NAD(P)-bd_dom	Short-chain dehydrogenase/reductase SDR|Glucose/ribitol dehydrogenase|NAD(P)-binding domain	1159.46	-4.38008	0.0480247	0.450842	-9.71533	2.59397e-22	1.80865e-20	22.6783	3.14139	13.1182	11.8414	122.176	250.702	142.372	107.337	188.694	75.4029	44.1203	34.3812	2870.94	3992.29	3674.36	6997.87	12.6948	155.647	85.6495	4383.87
YQE_00620	ENN83017	NA	IPR001128|IPR002401	Cyt_P450|Cyt_P450_E_grp-I	Cytochrome P450|Cytochrome P450, E-class, group I	767.287	-4.00976	0.0620786	0.369915	-10.8397	2.23254e-27	2.44178e-25	13.607	15.7069	15.5033	12.8281	139.475	262.437	96.4456	94.4563	86.6971	40.7791	56.4329	20.374	2093.86	3311.54	1855.39	4161.06	14.4113	148.203	51.0708	2855.46
YQE_01043	ENN82585	NA	IPR000618	Insect_cuticle	Insect cuticle protein	106.449	-3.86361	0.0686972	0.550093	-7.02355	2.16299e-12	4.92454e-11	1.51189	3.14139	9.54049	7.89424	10.812	13.8686	6.88897	4.29347	192.774	120.029	387.848	36.9279	77.3527	201.205	329.871	299.228	5.522	8.96576	184.395	226.914
YQE_02987	ENN80592	NA	IPR001128|IPR002401|IPR017972	Cyt_P450|Cyt_P450_E_grp-I|Cyt_P450_CS	Cytochrome P450|Cytochrome P450, E-class, group I|Cytochrome P450, conserved site	492.662	-3.80544	0.0715234	0.449968	-8.45713	2.74033e-17	1.08794e-15	7.55945	0	9.54049	7.89424	86.4961	185.626	72.3342	65.8332	34.6788	9.23301	15.3908	6.36688	1274.99	1979.45	1231.03	2896.18	6.24854	102.572	16.4174	1845.41
YQE_05698	ENN77814	NA	NA	NA	NA	18.0738	-3.78662	0.0724624	0.595203	-6.3619	1.99273e-10	3.55126e-09	4.53567	0	10.733	3.94712	0	0	0	2.86231	20.3993	56.1675	38.99	33.1078	38.2318	30.2205	15.609	34.376	4.80396	0.715578	37.1661	29.6094
YQE_06955	ENN76503	NA	IPR000742|IPR000859|IPR001506|IPR001881|IPR006026|IPR009030|IPR013032|IPR024079	EG-like_dom|CUB_dom|Peptidase_M12A|EGF-like_Ca-bd_dom|Peptidase_Metallo|Growth_fac_rcpt_N_dom|EGF-like_CS|MetalloPept_cat_dom	Epidermal growth factor-like domain|CUB domain|Peptidase M12A, astacin|EGF-like calcium-binding domain|Peptidase, metallopeptidase|Insulin-like growth factor binding protein, N-terminal|EGF-like, conserved site|Metallopeptidase, catalytic domain	142.101	-3.74315	0.0746791	0.605284	-6.18412	6.24489e-10	1.02604e-08	163.284	41.8852	19.081	17.762	7.56841	16.0022	1.14816	7.15578	100.977	610.917	126.205	145.165	145.814	235.402	178.983	456.264	60.5031	7.96865	245.816	254.116
YQE_00751	ENN82882	NA	NA	NA	NA	93.2866	-3.63403	0.0805465	0.598394	-6.07298	1.2556e-09	1.9701e-08	0	0	8.34793	6.90746	7.56841	8.53452	9.1853	5.72462	229.492	51.5509	346.806	61.1221	88.0221	110.544	332.992	225.788	3.81385	7.75321	172.243	189.337
YQE_00018	ENN70171	NA	IPR000873|IPR020845	AMP-dep_Synth/Lig|AMP-binding_CS	AMP-dependent synthetase/ligase|AMP-binding, conserved site	274.852	-3.52977	0.0865832	0.374528	-9.42458	4.31834e-21	2.61823e-19	31.7497	28.2725	91.8272	67.1011	44.3293	38.4054	35.593	41.5035	279.471	657.082	594.085	269.956	368.092	508.978	488.042	853.151	54.7376	39.9578	450.148	554.566
YQE_06492	ENN76998	NA	IPR013120|IPR016040|IPR026055	Male_sterile_NAD-bd|NAD(P)-bd_dom|FAR	Male sterility, NAD-binding|NAD(P)-binding domain|Fatty acyl-CoA reductase	63.8599	-3.38753	0.0955545	0.471133	-7.19018	6.47052e-13	1.58998e-11	11.3392	7.3299	15.5033	1.97356	11.8932	14.9354	6.88897	7.15578	48.9584	170.811	67.7195	72.5825	145.814	82.7089	109.263	246.882	9.03648	10.2183	90.0177	146.167
YQE_12939	ENN70435	NA	NA	NA	NA	340.125	-3.37569	0.0963419	0.683694	-4.93743	7.91586e-07	7.59324e-06	3.02378	4.18852	89.4421	129.268	3.2436	25.6036	3.44449	4.29347	326.389	1184.13	1016.82	901.551	250.73	305.387	325.708	868.776	56.4807	9.14628	857.223	437.65
YQE_04959	ENN78592	NA	IPR004119|IPR011009|IPR015897	DUF227|Kinase-like_dom|CHK_kinase-like	Protein of unknown function DUF227|Protein kinase-like domain|CHK kinase-like	3630.31	-3.36977	0.096738	0.440568	-7.64871	2.03011e-14	6.0556e-13	22.6783	9.42416	85.8644	70.0614	750.354	1812.52	794.528	593.93	649.718	445.493	783.904	962.673	11357.5	9615.7	11605.8	18524.8	47.0071	987.833	710.447	12776
YQE_07273	ENN76310	NA	IPR000873|IPR025110	AMP-dep_Synth/Lig|AMP-bd_C	AMP-dependent synthetase/ligase|AMP-binding enzyme C-terminal domain	125.299	-3.34513	0.0984046	0.440092	-7.60098	2.93897e-14	8.71999e-13	11.3392	11.5184	52.4727	34.5373	32.436	16.0022	13.7779	17.1739	97.9167	286.223	265.748	118.424	204.496	279.142	233.095	330.479	27.4669	19.8475	192.078	261.803
YQE_07756	ENN75688	NA	IPR002159	CD36	CD36 antigen	1160.62	-3.302	0.101391	0.706783	-4.67188	2.98459e-06	2.48108e-05	196.546	3.14139	393.545	304.915	25.9488	168.557	1.14816	10.0181	1121.96	2653.72	2167.02	1213.53	1757.77	2654.64	1882.45	4014.97	224.537	51.418	1789.06	2577.46
YQE_06490	ENN76996	NA	IPR026055	FAR	Fatty acyl-CoA reductase	65.0613	-3.28806	0.102375	0.436824	-7.5272	5.1838e-14	1.4982e-12	12.8511	9.42416	13.1182	5.92068	12.9744	16.0022	5.74081	11.4492	54.0582	185.43	70.7977	66.2156	155.595	82.7089	111.344	227.351	10.3285	11.5417	94.1252	144.25
YQE_04421	ENN79237	NA	IPR001128|IPR002401	Cyt_P450|Cyt_P450_E_grp-I	Cytochrome P450|Cytochrome P450, E-class, group I	255.086	-3.14977	0.112674	0.337946	-9.32032	1.15984e-20	6.6355e-19	99.0287	184.295	180.077	149.004	28.1112	30.9376	16.0743	31.4854	746.615	493.966	808.53	221.568	291.629	254.489	264.313	281.259	153.101	26.6521	567.67	272.922
YQE_03758	ENN79800	NA	IPR000014|IPR001067|IPR011598|IPR013767	PAS|Nuc_translocat|bHLH_dom|PAS_fold	PAS domain|Nuclear translocator|Myc-type, basic helix-loop-helix (bHLH) domain|PAS fold	57.039	-3.12006	0.115018	0.639862	-4.87615	1.08177e-06	1.00317e-05	11.3392	2.09426	9.54049	0.98678	4.32481	42.6726	2.29632	0	9.17969	12.3107	18.469	10.187	150.26	158.26	286.165	194.537	5.99017	12.3234	12.5366	197.306
YQE_08926	ENN74480	NA	IPR007763	NDUFA12	NADH dehydrogenase [ubiquinone] 1 alpha subcomplex subunit 12	8.85426	-3.0768	0.11852	0.729472	-4.21784	2.46648e-05	0.000163689	0.755945	0	0	0.98678	4.32481	0	1.14816	0	0	0	0	0	48.012	58.0553	1.0406	27.3446	0.435681	1.36824	0	33.6131
YQE_03257	ENN80262	NA	IPR000734|IPR000734|IPR013818|IPR013818|IPR029058|IPR029058	Lipase|Lipase|Lipase_N|Lipase_N|AB_hydrolase|AB_hydrolase	Lipase|Lipase|Lipase, N-terminal|Lipase, N-terminal|Alpha/Beta hydrolase fold|Alpha/Beta hydrolase fold	2843.72	-3.0528	0.120508	0.372403	-8.19755	2.45328e-16	8.94405e-15	534.453	437.7	1904.52	1310.44	445.455	767.04	420.227	435.071	3040.52	5072	6594.44	4450.45	4844.77	3926.29	4242.53	7073.65	1046.78	516.949	4789.35	5021.81
YQE_07384	ENN76004	NA	IPR000618	Insect_cuticle	Insect cuticle protein	2.7583	-3.04257	0.121365	0.711152	-4.27837	1.88269e-05	0.000128934	0.755945	0	0	0	0	0	0	0	3.0599	6.15534	2.05211	1.27338	9.78023	12.7244	2.0812	6.25019	0.188986	0	3.13518	7.70902
YQE_12195	ENN71270	NA	NA	NA	NA	10.4913	-3.02111	0.123184	0.638286	-4.73317	2.21045e-06	1.9013e-05	1.51189	1.04713	1.19256	0.98678	7.56841	0	2.29632	0	3.0599	3.07767	2.05211	2.54675	56.014	32.6064	6.24361	47.6577	1.18459	2.46618	2.68411	35.6304
YQE_11542	ENN71808	NA	IPR011701|IPR016196	MFS|MFS_dom_general_subst_transpt	Major facilitator superfamily|Major facilitator superfamily domain, general substrate transporter	332.983	-2.98368	0.126422	0.541236	-5.51272	3.53325e-08	4.27053e-07	159.504	218.85	124.026	258.536	94.0645	19.2027	82.6677	5.72462	528.342	393.942	402.213	606.127	718.402	461.261	113.426	1141.44	190.229	50.4149	482.656	608.632
YQE_02812	ENN80768	NA	IPR001128|IPR002403|IPR017972	Cyt_P450|Cyt_P450_E_grp-IV|Cyt_P450_CS	Cytochrome P450|Cytochrome P450, E-class, group IV|Cytochrome P450, conserved site	3838.73	-2.96498	0.128071	0.608647	-4.87143	1.10794e-06	1.02404e-05	126.243	205.237	73.9388	28.6166	1128.77	1317.52	1236.57	966.03	578.321	34.6238	126.205	44.5682	8164.71	16037.6	13100.1	18250.6	108.509	1162.22	195.929	13888.2
YQE_01881	ENN81719	NA	IPR001611	Leu-rich_rpt	Leucine-rich repeat	1022.16	-2.95849	0.128649	0.262074	-11.2888	1.49091e-29	1.80789e-27	273.652	249.217	531.882	328.598	235.702	313.644	189.447	211.811	1005.69	1531.91	1920.77	1637.56	1577.28	1677.24	1942.8	2727.43	345.837	237.651	1523.98	1981.19
YQE_12857	ENN70349	NA	IPR000432|IPR007696|IPR027417	DNA_mismatch_repair_MutS_C|DNA_mismatch_repair_MutS_core|P-loop_NTPase	DNA mismatch repair protein MutS, C-terminal|DNA mismatch repair protein MutS, core|P-loop containing nucleoside triphosphate hydrolase	6.97828	-2.94172	0.130153	0.691197	-4.25598	2.08131e-05	0.000141235	0	0	1.19256	0.98678	4.32481	0	0	1.43116	1.01997	3.07767	3.07816	0	28.4516	36.5828	4.16241	27.3446	0.544835	1.43899	1.79395	24.1353
YQE_03091	ENN80487	NA	IPR000276|IPR017452	GPCR_Rhodpsn|GPCR_Rhodpsn_7TM	G protein-coupled receptor, rhodopsin-like|GPCR, rhodopsin-like, 7TM	7.4521	-2.93301	0.130941	0.620157	-4.72946	2.25114e-06	1.93183e-05	0	2.09426	4.77024	1.97356	1.0812	1.06682	1.14816	0	10.1997	15.3883	18.469	2.54675	11.5585	14.315	13.5278	21.0944	2.20952	0.824045	11.6509	15.1239
YQE_05791	ENN77720	NA	NA	NA	NA	7.80719	-2.91095	0.132959	0.708581	-4.10814	3.98853e-05	0.000250965	0	0	1.19256	0	4.32481	0	2.29632	0	0	1.53883	1.02605	1.27338	48.9011	31.8111	2.0812	30.4697	0.29814	1.65528	0.959566	28.3158
YQE_12246	ENN71062	NA	IPR001680|IPR015943|IPR017986	WD40_repeat|WD40/YVTN_repeat-like_dom|WD40_repeat_dom	WD40 repeat|WD40/YVTN repeat-like-containing domain|WD40-repeat-containing domain	48.265	-2.90553	0.133459	0.529895	-5.48322	4.17645e-08	4.97251e-07	3.02378	1.04713	10.733	17.762	18.3804	28.804	2.29632	5.72462	15.2995	30.7767	33.8597	25.4675	144.925	156.67	135.278	142.192	8.1415	13.8013	26.3509	144.766
YQE_10908	ENN72451	NA	IPR001128|IPR017972	Cyt_P450|Cyt_P450_CS	Cytochrome P450|Cytochrome P450, conserved site	1217.98	-2.9034	0.133656	0.461125	-6.29635	3.04731e-10	5.31045e-09	12.8511	3.14139	15.5033	11.8414	495.19	635.822	339.856	419.329	155.035	33.0849	29.7555	19.1007	3195.47	5122.38	2936.58	6062.68	10.8343	472.549	59.244	4329.28
YQE_01611	ENN82036	NA	IPR001128|IPR002401|IPR017972	Cyt_P450|Cyt_P450_E_grp-I|Cyt_P450_CS	Cytochrome P450|Cytochrome P450, E-class, group I|Cytochrome P450, conserved site	269.898	-2.87658	0.136164	0.30054	-9.57139	1.05475e-21	6.84114e-20	15.8748	16.7541	11.9256	5.92068	104.877	135.486	72.3342	148.84	55.0782	19.2354	37.964	28.0143	628.602	1146.79	996.896	893.777	12.6188	115.384	35.073	916.516
YQE_05735	ENN77763	NA	NA	NA	NA	16.548	-2.86235	0.137514	0.68218	-4.19588	2.71809e-05	0.000178371	2.26783	1.04713	3.57768	2.96034	7.56841	1.06682	0	0	9.17969	30.0073	27.7034	14.0071	3.55645	111.339	33.2992	17.188	2.46325	2.15881	20.2244	41.3456
YQE_09276	ENN74305	NA	NA	NA	NA	107.989	-2.86206	0.137542	0.348355	-8.21593	2.10522e-16	7.70027e-15	74.8385	39.7909	97.79	30.5902	23.7864	18.1359	18.3706	22.8985	111.176	220.823	223.68	155.352	113.806	186.095	200.836	189.849	60.7524	20.7978	177.758	172.647
YQE_04272	ENN79272	NA	IPR022083	KBP	KIF-1 binding protein	34.8104	-2.85833	0.137898	0.614262	-4.65327	3.2671e-06	2.70184e-05	8.31539	4.18852	9.54049	5.92068	21.624	7.46771	4.59265	2.86231	5.09983	5.38592	12.3126	29.2877	172.488	172.575	9.36541	85.9401	6.99127	9.13667	13.0215	110.092
YQE_06289	ENN77150	NA	IPR001312|IPR022672|IPR022673	Hexokinase|Hexokinase_N|Hexokinase_C	Hexokinase|Hexokinase, N-terminal|Hexokinase, C-terminal	1223.21	-2.85476	0.13824	0.365259	-7.81571	5.4653e-15	1.72722e-13	180.671	185.342	593.895	757.847	354.634	320.045	241.114	241.865	1933.86	1161.05	1938.21	2033.58	1691.09	2522.62	3030.23	2385.23	429.439	289.415	1766.68	2407.29
YQE_07531	ENN75921	NA	IPR000873|IPR020845|IPR025110	AMP-dep_Synth/Lig|AMP-binding_CS|AMP-bd_C	AMP-dependent synthetase/ligase|AMP-binding, conserved site|AMP-binding enzyme C-terminal domain	11804.3	-2.84872	0.138819	0.414676	-6.86974	6.43189e-12	1.35898e-10	2105.31	1257.6	5173.33	4833.25	2195.92	5217.79	1833.62	951.719	14695.7	20122.6	23284.2	18551.8	17969.8	19021.4	25937	25717.2	3342.37	2549.76	19163.6	22161.4
YQE_09635	ENN73766	NA	NA	NA	NA	17.8777	-2.84814	0.138875	0.722489	-3.94213	8.07621e-05	0.000458602	0.755945	0	2.38512	0.98678	12.9744	1.06682	0	0	2.03993	1.53883	1.02605	2.54675	131.589	86.6853	1.0406	41.4075	1.03196	3.51031	1.78789	65.1805
YQE_05122	ENN78410	NA	IPR001254|IPR001314|IPR009003|IPR018114	Peptidase_S1|Peptidase_S1A|Trypsin-like_Pept_dom|Peptidase_S1_AS	Peptidase S1|Peptidase S1A, chymotrypsin-type|Trypsin-like cysteine/serine peptidase domain|Peptidase S1, trypsin family, active site	3.25521	-2.84809	0.13888	0.720654	-3.95209	7.74728e-05	0.00044277	0	0	0	0	0	0	0	0	0	0	0	1.27338	16.8931	18.2914	0	15.6255	0	0	0.318344	12.7025
YQE_02928	ENN80641	NA	IPR001898	Na/sul_symport	Sodium/sulphate symporter	1157.9	-2.82222	0.141393	0.329867	-8.55563	1.17222e-17	4.89787e-16	313.717	158.116	629.672	355.241	166.505	343.515	160.743	144.547	1823.7	3000.73	2367.1	2611.7	1360.34	1569.08	1562.98	1958.65	364.187	203.827	2450.81	1612.77
YQE_02980	ENN80601	NA	NA	NA	NA	28.5993	-2.81883	0.141725	0.625787	-4.50446	6.65428e-06	5.13028e-05	4.53567	3.14139	7.15537	3.94712	20.5428	5.33408	4.59265	2.86231	4.07986	3.84709	8.20842	3.82013	148.482	151.103	3.1218	82.815	4.69489	8.33297	4.98888	96.3803
YQE_09340	ENN74049	NA	NA	NA	NA	8587.72	-2.81121	0.142476	0.580314	-4.8443	1.27059e-06	1.15429e-05	376.46	172.776	3769.68	2893.24	978.487	1489.27	765.824	1232.23	8246.43	23404.9	23755.2	19211.4	8594.15	12083.4	12013.7	18416.2	1803.04	1116.45	18654.5	12776.9
YQE_02571	ENN81017	NA	IPR018902	UPF0573/UPF0605	Uncharacterised protein family UPF0573/UPF0605	26.3287	-2.77054	0.146549	0.640064	-4.32854	1.50102e-05	0.000104921	6.04756	3.14139	7.15537	3.94712	22.7052	4.26726	3.44449	1.43116	3.0599	0.769417	3.07816	1.27338	138.701	124.063	5.20301	92.9716	5.07286	7.96203	2.04521	90.2348
YQE_05699	ENN77815	NA	IPR000210|IPR011333|IPR013069	BTB/POZ-like|BTB/POZ_fold|BTB_POZ	BTB/POZ-like|BTB/POZ fold|BTB/POZ	82.6531	-2.76938	0.146667	0.451049	-6.13988	8.25863e-10	1.32949e-08	30.2378	11.5184	84.6718	78.9424	12.9744	16.0022	9.1853	11.4492	80.5773	199.279	187.768	162.992	90.6894	97.8191	96.7759	151.567	51.3426	12.4028	157.654	109.213
YQE_12937	ENN70433	NA	IPR003663|IPR005828|IPR005829|IPR016196|IPR020846	Sugar/inositol_transpt|Sub_transporter|Sugar_transporter_CS|MFS_dom_general_subst_transpt|MFS_dom	Sugar/inositol transporter|General substrate transporter|Sugar transporter, conserved site|Major facilitator superfamily domain, general substrate transporter|Major facilitator superfamily domain	2464.77	-2.76633	0.146978	0.400261	-6.91131	4.80196e-12	1.03315e-10	315.985	580.109	802.593	1975.53	1114.72	849.185	876.048	446.521	1192.34	1308.01	1698.12	1969.91	9606.85	5222.59	4593.22	6884.58	918.556	821.618	1542.1	6576.81
YQE_10962	ENN72327	NA	IPR008758|IPR029058	Peptidase_S28|AB_hydrolase	Peptidase S28|Alpha/Beta hydrolase fold	50.4859	-2.76549	0.147063	0.568691	-4.86291	1.15675e-06	1.06299e-05	13.607	19.8955	13.1182	38.4844	15.1368	5.33408	17.2224	0	71.3976	63.8616	49.2505	94.2299	176.044	88.2758	14.5684	127.348	21.2763	9.42333	69.6849	101.559
YQE_05985	ENN77537	NA	IPR000719|IPR011009|IPR020636	Prot_kinase_dom|Kinase-like_dom|Ca/CaM-dep_Ca-dep_prot_Kinase	Protein kinase domain|Protein kinase-like domain|Calcium/calmodulin-dependent/calcium-dependent protein kinase	394.103	-2.7637	0.147246	0.315585	-8.7574	1.99797e-18	8.98766e-17	179.159	113.09	276.674	297.021	92.9833	119.483	65.4452	103.043	378.407	681.704	749.019	394.747	675.725	482.734	982.328	714.084	216.486	95.2388	550.969	713.718
YQE_12683	ENN70507	NA	IPR001597|IPR015421|IPR015422|IPR015424|IPR023603	ArAA_b-elim_lyase/Thr_aldolase|PyrdxlP-dep_Trfase_major_sub1|PyrdxlP-dep_Trfase_major_sub2|PyrdxlP-dep_Trfase|Threonine_aldolase	Aromatic amino acid beta-eliminating lyase/threonine aldolase|Pyridoxal phosphate-dependent transferase, major region, subdomain 1|Pyridoxal phosphate-dependent transferase, major region, subdomain 2|Pyridoxal phosphate-dependent transferase|Threonine aldolase	1495.5	-2.75855	0.147773	0.501738	-5.49798	3.84174e-08	4.60349e-07	192.766	113.09	446.018	815.081	265.976	1051.88	156.15	187.481	914.91	1664.25	1889.99	1258.1	2960.74	3657.48	4062.51	4291.54	391.739	415.372	1431.81	3743.07
YQE_03593	ENN79974	NA	NA	NA	NA	11.5431	-2.75529	0.148107	0.639276	-4.31002	1.63243e-05	0.000113185	3.02378	3.14139	1.19256	6.90746	5.40601	1.06682	1.14816	1.43116	3.0599	8.46359	10.2605	20.374	50.6794	17.4961	4.16241	46.8764	3.5663	2.26304	10.5395	29.8036
YQE_03696	ENN79877	NA	IPR003593|IPR004273|IPR011704|IPR013602|IPR024317|IPR024743|IPR025662|IPR026980|IPR026983|IPR027417	AAA+_ATPase|Dynein_heavy_dom|ATPase_dyneun-rel_AAA|Dynein_heavy_dom-2|Dynein_heavy_chain_D4_dom|Dynein_HC_stalk|Sigma_54_int_dom_ATP-bd_1|DNAH6|DHC_fam|P-loop_NTPase	AAA+ ATPase domain|Dynein heavy chain domain|ATPase, dynein-related, AAA domain|Dynein heavy chain, domain-2|Dynein heavy chain, P-loop containing D4 domain|Dynein heavy chain, coiled coil stalk|Sigma-54 interaction domain, ATP-binding site 1|Dynein heavy chain 6, axonemal|Dynein heavy chain|P-loop containing nucleoside triphosphate hydrolase	113.766	-2.74397	0.149274	0.631708	-4.34373	1.40087e-05	9.87245e-05	7.55945	3.14139	9.54049	5.92068	112.445	14.9354	10.3335	10.0181	18.3594	8.46359	11.2866	24.1942	675.725	516.93	18.7308	372.668	6.5405	36.933	15.5759	396.013
YQE_03685	ENN79866	NA	NA	NA	NA	918.05	-2.73743	0.149952	0.447389	-6.11867	9.43572e-10	1.50809e-08	130.022	79.5818	537.845	471.681	184.885	338.18	102.186	123.079	1024.05	1622.7	1945.4	1902.42	1563.06	1134.07	1629.58	1900.06	304.783	187.083	1623.64	1556.69
YQE_10337	ENN73002	NA	IPR023379	ARF-like_2-bdp_dom	ADP-ribosylation factor-like 2-binding protein, domain	7.00522	-2.73283	0.15043	0.7366	-3.71006	0.000207207	0.00104408	1.51189	0	1.19256	0	4.32481	0	0	0	0	0	0	1.27338	42.6774	38.9686	1.0406	21.0944	0.676113	1.0812	0.318344	25.9452
YQE_11798	ENN71505	NA	NA	NA	NA	34.7805	-2.72953	0.150775	0.668281	-4.0844	4.41905e-05	0.00027237	0.755945	0	1.19256	4.9339	28.1112	6.40089	3.44449	4.29347	9.17969	3.84709	2.05211	1.27338	188.492	186.89	6.24361	109.378	1.7206	10.5625	4.08807	122.751
YQE_12932	ENN70427	NA	IPR004192|IPR005805|IPR006317|IPR014349|IPR017941	Ubiquinol_cyt_Rdtase_TM|Rieske_Fe-S_prot_C|Ubiquinol_cyt_c_Rdtase_Fe-S-su|Rieske_Fe-S_prot|Rieske_2Fe-2S	Ubiquinol cytochrome reductase, transmembrane domain|Rieske iron-sulphur protein, C-terminal|Ubiquinol-cytochrome c reductase, iron-sulphur subunit|Rieske iron-sulphur protein|Rieske [2Fe-2S] iron-sulphur domain	5.87786	-2.72542	0.151205	0.727335	-3.74713	0.000178868	0.000916605	0	0	0	0	2.1624	0	0	0	0	0	0	0	30.2298	40.5592	0	21.0944	0	0.540601	0	22.9708
YQE_03085	ENN80481	NA	IPR002048|IPR011992|IPR018247	EF_hand_dom|EF-hand-dom_pair|EF_Hand_1_Ca_BS	EF-hand domain|EF-hand domain pair|EF-Hand 1, calcium-binding site	219.648	-2.71958	0.151819	0.552317	-4.92394	8.48179e-07	8.04616e-06	15.8748	73.299	35.7768	37.4977	129.744	28.804	40.1857	58.6774	117.296	282.376	158.012	112.057	97.8023	1499.89	528.626	298.447	40.6121	64.3528	167.435	606.192
YQE_08009	ENN75459	NA	IPR000217|IPR002453|IPR008280|IPR023123	Tubulin|Beta_tubulin|Tub_FtsZ_C|Tubulin_C	Tubulin|Beta tubulin|Tubulin/FtsZ, C-terminal|Tubulin, C-terminal	10.5865	-2.71527	0.152273	0.736932	-3.68456	0.000229095	0.00114302	0	1.04713	0	0	5.40601	0	1.14816	0	0	0	0	0	69.3507	58.0553	0	34.376	0.261782	1.63854	0	40.4455
YQE_12303	ENN70898	NA	IPR001680|IPR015943|IPR017986	WD40_repeat|WD40/YVTN_repeat-like_dom|WD40_repeat_dom	WD40 repeat|WD40/YVTN repeat-like-containing domain|WD40-repeat-containing domain	26.6326	-2.70696	0.153152	0.489431	-5.53083	3.18716e-08	3.89414e-07	15.1189	3.14139	9.54049	10.8546	15.1368	4.26726	4.59265	4.29347	35.6988	19.2354	20.5211	39.4747	84.4656	68.3939	21.8526	69.5334	9.66384	7.07255	28.7325	61.0614
YQE_01856	ENN81763	NA	IPR001017|IPR029061	DH_E1|THDP-binding	Dehydrogenase, E1 component|Thiamin diphosphate-binding fold	9.35192	-2.70526	0.153333	0.736499	-3.67314	0.000239593	0.00118743	0	0	0	0.98678	5.40601	1.06682	1.14816	0	0	0	0	0	46.2338	58.8505	0	35.9386	0.246695	1.90525	0	35.2557
YQE_01864	ENN81744	NA	IPR002229|IPR024041|IPR029020	RhesusRHD|NH4_transpt_AmtB-like_dom|Ammonium/urea_transptr	Blood group Rhesus C/E/D polypeptide|Ammonium transporter AmtB-like domain|Ammonium/urea transporter	16.0665	-2.70357	0.153512	0.61559	-4.39184	1.12397e-05	8.17408e-05	0.755945	1.04713	2.38512	1.97356	5.40601	2.13363	11.4816	0	7.13976	3.84709	7.18237	16.5539	61.3487	37.378	9.36541	89.0652	1.54044	4.75532	8.68078	49.2893
YQE_11365	ENN71931	NA	IPR026188|IPR028933	Lebercilin-like|Lebercilin_dom	Lebercilin-like|Lebercilin domain	58.9862	-2.70091	0.153797	0.70074	-3.85436	0.000116032	0.000627159	6.04756	4.18852	3.57768	1.97356	48.6541	7.46771	6.88897	2.86231	7.13976	4.6165	0	1.27338	336.084	323.678	1.0406	188.287	3.94683	16.4683	3.25741	212.272
YQE_02641	ENN80935	NA	IPR004045|IPR004046|IPR010987|IPR012336	Glutathione_S-Trfase_N|GST_C|Glutathione-S-Trfase_C-like|Thioredoxin-like_fold	Glutathione S-transferase, N-terminal|Glutathione S-transferase, C-terminal|Glutathione S-transferase, C-terminal-like|Thioredoxin-like fold	45.4417	-2.69152	0.1548	0.732851	-3.67267	0.000240025	0.00118851	0	1.04713	3.57768	4.9339	34.5984	0	3.44449	1.43116	1.01997	1.53883	4.10421	0	257.842	264.827	1.0406	147.661	2.38968	9.86852	1.66575	167.843
YQE_07004	ENN76553	NA	NA	NA	NA	22.7293	-2.69007	0.154956	0.66948	-4.01815	5.86574e-05	0.000348632	0	1.04713	1.19256	0.98678	12.9744	8.53452	3.44449	5.72462	3.0599	0	0	0	124.476	126.449	3.1218	72.6584	0.806618	7.66951	0.764974	81.6763
YQE_07205	ENN76239	NA	IPR000608|IPR016135	UBQ-conjugat_E2|UBQ-conjugating_enzyme/RWD	Ubiquitin-conjugating enzyme, E2|Ubiquitin-conjugating enzyme/RWD-like	414.422	-2.66774	0.157373	0.38502	-6.92884	4.24302e-12	9.20918e-11	86.9336	115.184	293.37	183.541	60.5473	67.2094	47.0747	44.3658	640.539	1127.97	1259.99	1072.18	392.987	251.308	225.811	761.742	169.757	54.7993	1025.17	407.962
YQE_02609	ENN80978	NA	IPR006076|IPR006222|IPR013977|IPR013977|IPR027266|IPR029043	FAD-dep_OxRdtase|GCV_T_N|GCV_T_C|GCV_T_C|TrmE/GcvT_dom1|GcvT/YgfZ_C	FAD dependent oxidoreductase|Glycine cleavage T-protein, N-terminal|Glycine cleavage T-protein, C-terminal barrel|Glycine cleavage T-protein, C-terminal barrel domain|GTP-binding protein TrmE/Glycine cleavage system T protein, domain 1|Glycine cleavage T-protein/YgfZ, C-terminal domain	3832.35	-2.64664	0.159692	0.277552	-9.53564	1.48968e-21	9.38917e-20	1557.25	1448.18	2263.48	1414.06	1067.15	818.247	694.638	771.393	4224.7	10480.2	9670.55	4381.69	4980.8	4674.64	5818	7052.56	1670.74	837.856	7189.29	5631.5
YQE_04779	ENN78755	NA	IPR002018|IPR019819|IPR019826|IPR029058	CarbesteraseB|Carboxylesterase_B_CS|Carboxylesterase_B_AS|AB_hydrolase	Carboxylesterase, type B|Carboxylesterase type B, conserved site|Carboxylesterase type B, active site|Alpha/Beta hydrolase fold	130.43	-2.62984	0.161562	0.640387	-4.10664	4.01455e-05	0.000252033	8.31539	31.4139	3.57768	93.7441	62.7097	4.26726	48.2228	40.0724	32.6389	39.2403	18.469	61.1221	903.338	234.607	70.7609	434.388	34.2628	38.818	37.8676	410.773
YQE_09885	ENN73639	NA	NA	NA	NA	85.5483	-2.62099	0.162556	0.542936	-4.82744	1.38298e-06	1.24524e-05	8.31539	16.7541	20.2735	26.6431	28.1112	25.6036	22.9632	25.7608	65.2778	113.874	84.1363	53.4818	24.006	581.348	170.659	101.566	17.9965	25.6097	79.1924	219.395
YQE_06617	ENN76776	NA	IPR000742|IPR002172|IPR023415	EG-like_dom|LDrepeatLR_classA_rpt|LDLR_class-A_CS	Epidermal growth factor-like domain|Low-density lipoprotein (LDL) receptor class A repeat|Low-density lipoprotein (LDL) receptor class A, conserved site	3541.69	-2.61653	0.163059	0.276357	-9.46795	2.8539e-21	1.73979e-19	954.002	689.011	2195.5	1305.51	976.325	1270.58	750.898	1113.44	4091.08	5488.25	5693.57	5140.62	5109.73	6476.74	7340.4	8071.34	1286.01	1027.81	5103.38	6749.55
YQE_03971	ENN79508	NA	IPR000734|IPR013818|IPR029058	Lipase|Lipase_N|AB_hydrolase	Lipase|Lipase, N-terminal|Alpha/Beta hydrolase fold	99.5587	-2.61362	0.163389	0.577915	-4.5225	6.11139e-06	4.72806e-05	9.82728	8.37703	15.5033	4.9339	81.0901	32.0045	10.3335	27.192	39.7787	11.5413	22.5732	17.8273	545.915	556.694	31.218	178.13	9.66038	37.655	22.9301	327.989
YQE_12925	ENN70420	NA	IPR002076	GNS1_SUR4	GNS1/SUR4 membrane protein	329.615	-2.61225	0.163544	0.347992	-7.50663	6.06693e-14	1.73545e-12	115.66	117.278	113.293	65.1275	112.445	98.147	64.2971	181.757	211.133	570.138	235.992	276.323	988.692	512.159	603.549	1007.84	102.84	114.161	323.397	778.061
YQE_05172	ENN78370	NA	NA	NA	NA	5656.97	-2.61098	0.163688	0.699651	-3.73183	0.000190095	0.000966589	238.878	45.0265	2397.05	5860.49	517.896	2178.44	248.003	72.9889	8503.46	3567.79	6638.56	8504.88	11987.9	14190.1	14144.9	11415.2	2135.36	754.331	6803.67	12934.5
YQE_09518	ENN73890	NA	IPR001715|IPR010441	CH-domain|DUF1042	Calponin homology domain|Protein of unknown function DUF1042	7.42126	-2.60616	0.164236	0.728363	-3.5781	0.000346095	0.00162707	0	0	1.19256	0	3.2436	0	0	0	0	0	0	0	40.01	48.5119	0	25.782	0.29814	0.810901	0	28.576
YQE_08754	ENN74634	NA	NA	NA	NA	2776.45	-2.60473	0.164398	0.391467	-6.65377	2.85684e-11	5.6309e-10	4884.91	3347.67	2853.8	3618.52	20.5428	59.7417	16.0743	47.2281	3921.77	7641.08	8372.59	8574.92	280.07	98.6144	274.719	410.95	3676.23	35.8967	7127.59	266.088
YQE_01010	ENN82619	NA	IPR005828|IPR016196	Sub_transporter|MFS_dom_general_subst_transpt	General substrate transporter|Major facilitator superfamily domain, general substrate transporter	82.9563	-2.60237	0.164668	0.655386	-3.97074	7.16486e-05	0.000413081	27.214	58.6392	16.6959	72.035	40.0045	2.13363	16.0743	0	78.5374	35.3932	83.1103	170.632	270.29	105.772	21.8526	328.916	43.646	14.5531	91.9183	181.708
YQE_08245	ENN75235	NA	IPR003409	MORN	MORN motif	3.23173	-2.60155	0.164761	0.722944	-3.59855	0.000319996	0.00152429	0	0	0	0	1.0812	0	0	0	0	0	0	0	14.2258	26.2442	0	10.1566	0	0.2703	0	12.6566
YQE_09277	ENN74306	NA	NA	NA	NA	9.85577	-2.59962	0.164982	0.518677	-5.01201	5.38631e-07	5.34605e-06	4.53567	3.14139	8.34793	4.9339	4.32481	3.20045	0	0	9.17969	18.466	17.4429	12.7338	10.6693	18.2914	22.8932	19.5318	5.23972	1.88131	14.4556	17.8465
YQE_06604	ENN76763	NA	IPR001128|IPR002401|IPR017972	Cyt_P450|Cyt_P450_E_grp-I|Cyt_P450_CS	Cytochrome P450|Cytochrome P450, E-class, group I|Cytochrome P450, conserved site	13.0644	-2.57654	0.167643	0.466879	-5.51865	3.41616e-08	4.14697e-07	7.55945	3.14139	7.15537	4.9339	1.0812	4.26726	2.29632	2.86231	17.3394	24.6213	17.4429	33.1078	16.8931	26.2442	19.7714	20.3131	5.69753	2.62677	23.1279	20.8055
YQE_01012	ENN82616	NA	IPR005828|IPR016196	Sub_transporter|MFS_dom_general_subst_transpt	General substrate transporter|Major facilitator superfamily domain, general substrate transporter	115.337	-2.57597	0.167709	0.629864	-4.08971	4.31904e-05	0.000267388	24.9462	82.7232	19.081	80.916	56.2225	8.53452	31.0004	2.86231	100.977	50.7815	109.788	227.934	351.199	132.811	24.9744	540.641	51.9166	24.6549	122.37	262.407
YQE_04236	ENN79327	NA	IPR000172|IPR007867|IPR012132	GMC_OxRdtase_N|GMC_OxRtase_C|GMC_OxRdtase	Glucose-methanol-choline oxidoreductase, N-terminal|Glucose-methanol-choline oxidoreductase, C-terminal|Glucose-methanol-choline oxidoreductase	6.61321	-2.57395	0.167944	0.587594	-4.38049	1.18413e-05	8.54474e-05	2.26783	1.04713	0	2.96034	1.0812	1.06682	1.14816	1.43116	9.17969	16.9272	11.2866	8.91364	5.33467	11.9292	12.4872	18.7506	1.56883	1.18183	11.5768	12.1254
YQE_10782	ENN72687	NA	IPR006606|IPR008146|IPR008147|IPR014746|IPR027302	BBL5|Gln_synth_cat_dom|Gln_synt_beta|Gln_synth/guanido_kin_cat_dom|Gln_synth_N_conserv_site	Bardet-Biedl syndrome 5 protein|Glutamine synthetase, catalytic domain|Glutamine synthetase, beta-Grasp|Glutamine synthetase/guanido kinase, catalytic domain|Glutamine synthetase, N-terminal conserved site	43.2637	-2.57348	0.167998	0.641729	-4.01023	6.06595e-05	0.000358811	12.8511	8.37703	5.9628	0.98678	35.6796	5.33408	8.03714	7.15578	10.1997	30.0073	3.07816	7.64026	226.724	205.977	12.4872	111.722	7.04442	14.0517	12.7313	139.227
YQE_07252	ENN76289	NA	NA	NA	NA	18.0366	-2.57322	0.168029	0.71435	-3.60218	0.000315556	0.0015088	0	0	0	3.94712	16.218	2.13363	1.14816	1.43116	2.03993	0	2.05211	1.27338	96.9132	101.796	4.16241	55.4704	0.98678	5.23274	1.34135	64.5854
YQE_08758	ENN74639	NA	IPR027901	DUF4541	Protein of unknown function DUF4541	4.98887	-2.57076	0.168316	0.724781	-3.54694	0.000389728	0.00180557	0	0	0	0	2.1624	0	0	0	0	0	0	0	38.2318	20.6772	0	18.7506	0	0.540601	0	19.4149
YQE_05845	ENN77549	NA	IPR001436|IPR002068|IPR008978	Alpha-crystallin/HSP|a-crystallin/Hsp20_dom|HSP20-like_chaperone	Alpha crystallin/Heat shock protein|Alpha crystallin/Hsp20 domain|HSP20-like chaperone	21.5937	-2.55729	0.169894	0.732484	-3.49126	0.000480748	0.00215998	0	0	0	0	12.9744	1.06682	0	0	1.01997	0	0	0	113.806	145.536	0	71.0959	0	3.51031	0.254991	82.6095
YQE_01277	ENN82347	NA	IPR001128|IPR002401	Cyt_P450|Cyt_P450_E_grp-I	Cytochrome P450|Cytochrome P450, E-class, group I	53.7073	-2.55639	0.170001	0.62876	-4.06575	4.78772e-05	0.000292828	2.26783	1.04713	2.38512	2.96034	59.4661	8.53452	8.03714	11.4492	2.03993	0.769417	2.05211	1.27338	340.53	256.875	10.406	149.223	2.16511	21.8717	1.53371	189.258
YQE_12741	ENN70566	NA	NA	NA	NA	64.9635	-2.55552	0.170103	0.726909	-3.51559	0.000438777	0.0019947	2.26783	3.14139	7.15537	4.9339	61.6285	4.26726	4.59265	2.86231	0	0	2.05211	0	396.544	352.308	0	197.662	4.37462	18.3377	0.513026	236.629
YQE_03381	ENN80185	NA	IPR000719|IPR002290|IPR008271|IPR011009	Prot_kinase_dom|Ser/Thr_dual-sp_kinase_dom|Ser/Thr_kinase_AS|Kinase-like_dom	Protein kinase domain|Serine/threonine- / dual specificity protein kinase, catalytic domain|Serine/threonine-protein kinase, active site|Protein kinase-like domain	28.9794	-2.55405	0.170276	0.68606	-3.72278	0.000197038	0.000996898	0.755945	1.04713	2.38512	4.9339	28.1112	4.26726	1.14816	1.43116	10.1997	3.84709	7.18237	8.91364	158.262	143.945	2.0812	85.1588	2.28052	8.73945	7.53569	97.3618
YQE_10934	ENN72416	NA	IPR004344|IPR027750	TTL/TTLL_fam|TTLL1	Tubulin-tyrosine ligase/Tubulin polyglutamylase|Tubulin polyglutamylase TTLL1	6.92369	-2.55107	0.170628	0.703052	-3.62857	0.000284994	0.00137994	0.755945	1.04713	1.19256	0	3.2436	0	1.14816	2.86231	2.03993	3.84709	2.05211	2.54675	26.6734	49.3072	0	14.0629	0.748909	1.81352	2.62147	22.5109
YQE_06344	ENN77207	NA	IPR005772|IPR008218	ATPase_V1-cplx_fsu_euk|ATPase_V1-cplx_f_g_su	ATPase, V1 complex, subunit F, eukaryotic|ATPase, V1 complex, subunit F	23.7925	-2.54593	0.171238	0.73669	-3.4559	0.000548459	0.00242739	0	0	0	0	17.2992	1.06682	1.14816	0	0	0	0	0	154.705	144.741	0	61.7206	0	4.87855	0	90.2916
YQE_11917	ENN71413	NA	IPR026703	ERICH2	Glutamate-rich protein 2	13.8333	-2.54572	0.171262	0.682063	-3.73238	0.000189675	0.000965367	2.26783	1.04713	0	2.96034	8.64961	4.26726	2.29632	1.43116	10.1997	0.769417	2.05211	2.54675	106.693	35.7875	2.0812	38.2824	1.56883	4.16109	3.89198	45.7111
YQE_02056	ENN81527	NA	NA	NA	NA	49.3485	-2.54367	0.171506	0.729627	-3.48626	0.00048983	0.0021946	1.51189	1.04713	7.15537	0.98678	50.8165	1.06682	1.14816	1.43116	0	0.769417	0	2.54675	232.947	272.78	2.0812	213.288	2.67529	13.6157	0.829043	180.274
YQE_01855	ENN81762	NA	IPR006137|IPR006138	NADH_UbQ_OxRdtase-like_20kDa|NADH_UQ_OxRdtase_20Kd_su	NADH:ubiquinone oxidoreductase-like, 20kDa subunit|NADH-ubiquinone oxidoreductase, 20 Kd subunit	8.70187	-2.54046	0.171888	0.735402	-3.45452	0.000551265	0.00243657	0	0	0	0	6.48721	0	0	0	0	0	0	0	40.01	60.4411	1.0406	31.2509	0	1.6218	0	33.1857
YQE_03847	ENN79791	NA	IPR004117	7tm6_olfct_rcpt	Olfactory receptor, Drosophila	29.6156	-2.53804	0.172176	0.552138	-4.59676	4.29114e-06	3.45396e-05	3.02378	6.28277	14.3107	18.7488	3.2436	23.4699	4.59265	11.4492	14.2795	14.6189	16.4168	1.27338	68.4616	76.3467	67.6391	129.691	10.5915	10.6889	11.6472	85.5347
YQE_08828	ENN74711	NA	IPR000217|IPR002453|IPR003008|IPR008280|IPR013838|IPR017975|IPR018316|IPR023123	Tubulin|Beta_tubulin|Tubulin_FtsZ_GTPase|Tub_FtsZ_C|Beta-tubulin_BS|Tubulin_CS|Tubulin/FtsZ_2-layer-sand-dom|Tubulin_C	Tubulin|Beta tubulin|Tubulin/FtsZ, GTPase domain|Tubulin/FtsZ, C-terminal|Beta tubulin, autoregulation binding site|Tubulin, conserved site|Tubulin/FtsZ, 2-layer sandwich domain|Tubulin, C-terminal	782.658	-2.53137	0.172974	0.711969	-3.55545	0.00037733	0.00175615	13.607	10.4713	25.0438	12.8281	926.59	50.1403	28.7041	25.7608	37.7387	24.6213	19.495	26.7409	4595.82	4129.08	30.1774	2565.7	15.4876	257.799	27.149	2830.2
YQE_02252	ENN81341	NA	IPR000536|IPR001628|IPR001723|IPR008946|IPR013088	Nucl_hrmn_rcpt_lig-bd_core|Znf_hrmn_rcpt|Str_hrmn_rcpt|Nucl_hormone_rcpt_ligand-bd|Znf_NHR/GATA	Nuclear hormone receptor, ligand-binding, core|Zinc finger, nuclear hormone receptor-type|Steroid hormone receptor|Nuclear hormone receptor, ligand-binding|Zinc finger, NHR/GATA-type	1192.9	-2.52585	0.173638	0.270455	-9.33926	9.70086e-21	5.6074e-19	461.126	328.799	534.267	280.246	316.792	269.904	343.301	360.651	2422.42	1871.22	2719.04	1263.19	1104.28	2303.12	2336.15	2171.94	401.109	322.662	2068.97	1978.87
YQE_11970	ENN71355	NA	IPR000210|IPR011333|IPR011705|IPR013069	BTB/POZ-like|BTB/POZ_fold|BACK|BTB_POZ	BTB/POZ-like|BTB/POZ fold|BTB/Kelch-associated|BTB/POZ	63.8111	-2.5255	0.173679	0.650572	-3.88197	0.000103613	0.000569976	12.8511	8.37703	8.34793	5.92068	73.5217	9.60134	5.74081	2.86231	8.15973	5.38592	8.20842	7.64026	341.419	341.174	8.32481	173.443	8.87417	22.9315	7.34858	216.09
YQE_04563	ENN78979	NA	IPR001148|IPR018338|IPR023561	Carbonic_anhydrase_a|Carbonic_anhydrase_a-class_CS|Carbonic_anhydrase_a-class	Alpha carbonic anhydrase|Carbonic anhydrase, alpha-class, conserved site|Carbonic anhydrase, alpha-class	12.4094	-2.5224	0.174054	0.706303	-3.57127	0.000355259	0.00166734	0.755945	1.04713	0	0.98678	12.9744	1.06682	0	1.43116	2.03993	1.53883	2.05211	0	73.7963	63.6222	2.0812	35.1573	0.697464	3.8681	1.40772	43.6643
YQE_05785	ENN77713	NA	IPR000719|IPR002290|IPR008271|IPR011009|IPR017441	Prot_kinase_dom|Ser/Thr_dual-sp_kinase_dom|Ser/Thr_kinase_AS|Kinase-like_dom|Protein_kinase_ATP_BS	Protein kinase domain|Serine/threonine- / dual specificity protein kinase, catalytic domain|Serine/threonine-protein kinase, active site|Protein kinase-like domain|Protein kinase, ATP binding site	25.0529	-2.52181	0.174124	0.476266	-5.29497	1.19039e-07	1.31746e-06	6.04756	10.4713	8.34793	15.7885	19.4616	8.53452	4.59265	4.29347	29.579	9.23301	10.2605	7.64026	77.3527	87.4805	60.3549	41.4075	10.1638	9.22057	14.1782	66.6489
YQE_07513	ENN75980	NA	NA	NA	NA	95.4545	-2.52077	0.17425	0.705469	-3.57318	0.00035267	0.00165658	2.26783	1.04713	2.38512	7.89424	112.445	6.40089	3.44449	2.86231	6.1198	5.38592	8.20842	5.09351	520.13	566.238	3.1218	274.227	3.39858	31.2882	6.20191	340.929
YQE_11868	ENN71449	NA	IPR000172|IPR000172|IPR000618|IPR007867|IPR007867|IPR012132	GMC_OxRdtase_N|GMC_OxRdtase_N|Insect_cuticle|GMC_OxRtase_C|GMC_OxRtase_C|GMC_OxRdtase	Glucose-methanol-choline oxidoreductase, N-terminal|Glucose-methanol-choline oxidoreductase, N-terminal|Insect cuticle protein|Glucose-methanol-choline oxidoreductase, C-terminal|Glucose-methanol-choline oxidoreductase, C-terminal|Glucose-methanol-choline oxidoreductase	125.289	-2.5176	0.174633	0.368204	-6.83751	8.05794e-12	1.68342e-10	39.3091	33.5081	48.895	61.1804	45.4105	50.1403	45.9265	42.9347	219.293	47.7039	73.8758	104.417	320.969	260.056	194.592	416.419	45.7232	46.103	111.322	298.009
YQE_07656	ENN75695	NA	NA	NA	NA	48.63	-2.51351	0.175129	0.532342	-4.7216	2.33993e-06	1.99991e-05	9.07134	9.42416	11.9256	10.8546	44.3293	6.40089	9.1853	11.4492	37.7387	20.7743	40.0161	21.6474	192.937	206.772	22.8932	122.66	10.3189	17.8412	30.0441	136.316
YQE_11936	ENN71389	NA	IPR001680|IPR015943|IPR017986	WD40_repeat|WD40/YVTN_repeat-like_dom|WD40_repeat_dom	WD40 repeat|WD40/YVTN repeat-like-containing domain|WD40-repeat-containing domain	31.1409	-2.5133	0.175155	0.700009	-3.59038	0.000330192	0.00156284	0.755945	2.09426	7.15537	9.8678	29.1924	1.06682	3.44449	5.72462	2.03993	3.07767	1.02605	0	158.262	166.213	2.0812	106.253	4.96834	9.85709	1.53591	108.202
YQE_01260	ENN82365	NA	IPR002018|IPR019819|IPR019826|IPR029058	CarbesteraseB|Carboxylesterase_B_CS|Carboxylesterase_B_AS|AB_hydrolase	Carboxylesterase, type B|Carboxylesterase type B, conserved site|Carboxylesterase type B, active site|Alpha/Beta hydrolase fold	137.378	-2.51222	0.175286	0.642895	-3.90766	9.31945e-05	0.000520435	8.31539	31.4139	4.77024	96.7045	67.0345	6.40089	63.1489	40.0724	42.8386	40.7791	15.3908	84.0429	967.354	229.835	65.5579	434.388	35.301	44.1642	45.7628	424.284
YQE_01150	ENN82475	NA	IPR009071|IPR024460	HMG_box_dom|DUF1074	High mobility group box domain|Protein of unknown function DUF1074	26.8397	-2.50998	0.175557	0.736851	-3.40637	0.000658338	0.00285331	0	0	1.19256	0.98678	24.8676	1.06682	1.14816	0	1.01997	0.769417	1.02605	0	121.808	163.827	0	111.722	0.544835	6.77065	0.703859	99.3394
YQE_12461	ENN70796	NA	IPR003593|IPR004273|IPR011704|IPR013594|IPR013602|IPR024317|IPR024743|IPR026983|IPR027417	AAA+_ATPase|Dynein_heavy_dom|ATPase_dyneun-rel_AAA|Dynein_heavy_dom-1|Dynein_heavy_dom-2|Dynein_heavy_chain_D4_dom|Dynein_HC_stalk|DHC_fam|P-loop_NTPase	AAA+ ATPase domain|Dynein heavy chain domain|ATPase, dynein-related, AAA domain|Dynein heavy chain, domain-1|Dynein heavy chain, domain-2|Dynein heavy chain, P-loop containing D4 domain|Dynein heavy chain, coiled coil stalk|Dynein heavy chain|P-loop containing nucleoside triphosphate hydrolase	129.711	-2.50959	0.175606	0.708691	-3.54116	0.000398365	0.00183947	9.82728	5.23565	32.1991	11.8414	141.637	5.33408	4.59265	10.0181	8.15973	2.30825	6.15632	6.36688	688.173	710.978	11.4466	421.106	14.7759	40.3956	5.7478	457.926
YQE_12711	ENN70536	NA	NA	NA	NA	134.24	-2.50871	0.175713	0.372139	-6.74133	1.56947e-11	3.13782e-10	24.1902	13.6127	41.7396	32.5638	77.8465	68.2762	28.7041	35.7789	97.9167	119.26	90.2927	160.445	418.772	460.466	156.09	321.885	28.0266	52.6514	116.979	339.303
YQE_11794	ENN71500	NA	IPR004203|IPR013288	Cyt_c_oxidase_su4_fam|Cyt_c_oxidase_su4	Cytochrome c oxidase subunit IV family|Cytochrome c oxidase subunit IV	13.4537	-2.50282	0.176432	0.735898	-3.40104	0.000671306	0.0029019	0	1.04713	0	0	8.64961	0	0	1.43116	0	0	1.02605	0	72.9072	73.1655	0	57.033	0.261782	2.52019	0.256513	50.7764
YQE_05982	ENN77534	NA	IPR021633	Argos	Antagonist of EGFR signalling, Argos	44.9628	-2.49831	0.176984	0.299439	-8.34331	7.22405e-17	2.75998e-15	10.5832	7.3299	8.34793	16.7753	23.7864	25.6036	11.4816	14.3116	24.4792	40.0097	42.0682	35.6546	86.2438	128.04	104.06	140.629	10.7591	18.7958	35.5529	114.743
YQE_01840	ENN81780	CYP6DH3	IPR001128|IPR002401|IPR017972	Cyt_P450|Cyt_P450_E_grp-I|Cyt_P450_CS	Cytochrome P450|Cytochrome P450, E-class, group I|Cytochrome P450, conserved site	1395.86	-2.4979	0.177034	0.272102	-9.18	4.31073e-20	2.27917e-18	557.131	732.99	593.895	612.791	369.771	295.508	293.93	453.676	1603.39	3710.9	3246.43	1362.51	1699.98	1938.89	2436.05	2425.85	624.202	353.221	2480.81	2125.19
YQE_01902	ENN81696	NA	IPR027831	DUF4485	Domain of unknown function DUF4485	48.3142	-2.49479	0.177416	0.70678	-3.5298	0.000415872	0.00190454	4.53567	3.14139	1.19256	0	50.8165	2.13363	9.1853	0	7.13976	1.53883	7.18237	3.82013	278.292	259.26	7.28421	137.504	2.2174	15.5338	4.92027	170.585
YQE_08990	ENN74405	NA	NA	NA	NA	78.8333	-2.49098	0.177885	0.422921	-5.88995	3.8632e-09	5.62635e-08	15.1189	14.6598	35.7768	56.2465	40.0045	18.1359	12.6298	21.4673	117.296	127.723	123.126	61.1221	102.248	140.764	244.541	130.473	30.4505	23.0594	107.317	154.507
YQE_04270	ENN79270	NA	NA	NA	NA	20.1902	-2.47466	0.179909	0.722634	-3.4245	0.000615925	0.00269145	0.755945	2.09426	0	2.96034	18.3804	1.06682	2.29632	2.86231	3.0599	0	0	0	113.806	116.906	1.0406	57.8143	1.45264	6.15147	0.764974	72.3917
YQE_03932	ENN79620	NA	NA	NA	NA	5.88237	-2.47105	0.18036	0.734663	-3.36351	0.000769589	0.00326261	0	0	0	0	3.2436	0	0	1.43116	0	0	0	0	36.4536	36.5828	0	16.4067	0	1.16869	0	22.3608
YQE_03275	ENN80282	NA	IPR004170|IPR004177|IPR029058	WWE-dom|DDHD|AB_hydrolase	WWE domain|DDHD|Alpha/Beta hydrolase fold	5456.92	-2.46756	0.180797	0.266371	-9.26362	1.9761e-20	1.09135e-18	1854.33	1410.48	3359.44	2834.03	1361.23	1970.41	1221.64	1681.61	5731.19	10506.4	11100.9	7667	7719.27	8064.91	9028.26	11799.6	2364.57	1558.72	8751.36	9153
YQE_03925	ENN79636	NA	IPR000560|IPR029033	His_Pase_superF_clade-2|His_PPase_superfam	Histidine phosphatase superfamily, clade-2|Histidine phosphatase superfamily	2136.29	-2.46677	0.180896	0.27836	-8.86179	7.87386e-19	3.73791e-17	712.856	667.021	1162.75	944.349	555.738	612.352	362.819	546.702	2013.41	5255.89	5411.4	3663.51	3404.41	2278.47	2804.42	3784.49	871.743	519.403	4086.05	3067.95
YQE_10800	ENN72458	NA	IPR002159	CD36	CD36 antigen	1297.57	-2.46639	0.180943	0.721079	-3.42042	0.000625255	0.00272794	11.3392	10.4713	789.475	115.453	29.1924	334.98	9.1853	14.3116	2165.39	3254.63	4017	1323.04	1744.44	1958.77	1569.23	3414.17	231.685	96.9173	2690.01	2171.65
YQE_07867	ENN75523	NA	NA	NA	NA	64.3557	-2.46352	0.181304	0.684106	-3.60107	0.000316908	0.00151281	2.26783	2.09426	3.57768	4.9339	81.0901	2.13363	6.88897	5.72462	6.1198	0.769417	4.10421	5.09351	368.092	344.355	7.28421	185.162	3.21842	23.9593	4.02173	226.223
YQE_12973	ENN70470	NA	IPR000571|IPR001841|IPR013083|IPR017907	Znf_CCCH|Znf_RING|Znf_RING/FYVE/PHD|Znf_RING_CS	Zinc finger, CCCH-type|Zinc finger, RING-type|Zinc finger, RING/FYVE/PHD-type|Zinc finger, RING-type, conserved site	1.81656	-2.45967	0.181788	0.71754	-3.42793	0.000608211	0.00266295	0.755945	0	0	0	0	0	0	0	0	0.769417	0	0	13.3367	7.95278	0	6.25019	0.188986	0	0.192354	6.88491
YQE_12712	ENN70537	NA	NA	NA	NA	67.4121	-2.45942	0.181819	0.32972	-7.45914	8.70902e-14	2.44115e-12	21.1664	11.5184	31.0066	31.577	27.03	40.539	21.8151	15.7427	63.2379	58.4757	47.1984	71.3091	170.709	216.316	91.5729	159.38	23.8171	26.2817	60.0553	159.494
YQE_08018	ENN75469	NA	NA	NA	NA	24.226	-2.45933	0.181831	0.727413	-3.38093	0.000722416	0.00308666	0	2.09426	1.19256	0	24.8676	2.13363	2.29632	0	2.03993	1.53883	1.02605	0	149.371	133.607	1.0406	66.4083	0.821705	7.3244	1.1512	87.6066
YQE_04883	ENN78711	NA	IPR006602|IPR010554	Uncharacterised_DM10|DUF1126	Uncharacterised domain DM10|Protein of unknown function DUF1126	34.6261	-2.45381	0.182528	0.729915	-3.36177	0.000774435	0.00327754	1.51189	0	2.38512	0	36.7609	3.20045	0	1.43116	3.0599	0.769417	1.02605	1.27338	217.832	184.504	1.0406	99.2218	0.974253	10.3481	1.53219	125.65
YQE_11283	ENN71992	NA	IPR001356|IPR008422|IPR009057	Homeobox_dom|Homeobox_KN_domain|Homeodomain-like	Homeobox domain|Homeobox KN domain|Homeodomain-like	13.5106	-2.45106	0.182876	0.706039	-3.47156	0.000517436	0.00230808	3.77972	3.14139	5.9628	0.98678	7.56841	5.33408	1.14816	2.86231	2.03993	0	0	0	93.3567	52.4883	0	37.5011	3.46767	4.22824	0.509983	45.8365
YQE_11743	ENN71645	NA	NA	NA	NA	143.109	-2.45081	0.182909	0.600508	-4.08122	4.47997e-05	0.00027582	12.0951	12.5655	13.1182	12.8281	153.531	27.7372	44.7783	11.4492	40.7986	36.1626	18.469	28.0143	707.733	747.561	19.7714	403.137	12.6517	59.3738	30.8611	469.551
YQE_04172	ENN79379	NA	IPR001128|IPR002401	Cyt_P450|Cyt_P450_E_grp-I	Cytochrome P450|Cytochrome P450, E-class, group I	51.8897	-2.44966	0.183053	0.650326	-3.76682	0.000165337	0.000856712	2.26783	1.04713	0	1.97356	63.7909	6.40089	10.3335	8.58694	1.01997	0.769417	1.02605	2.54675	313.856	263.237	10.406	142.973	1.32213	22.278	1.34055	182.618
YQE_05774	ENN77702	NA	IPR013892	Cyt_c_biogenesis_Cmc1-like	Cytochrome c oxidase biogenesis protein Cmc1-like	6.62005	-2.43661	0.184717	0.728663	-3.34394	0.000825962	0.00346017	0	0	0	0.98678	4.32481	1.06682	1.14816	1.43116	0	1.53883	0	0	27.5625	38.1733	0	29.6884	0.246695	1.99273	0.384709	23.856
YQE_12498	ENN70834	NA	NA	NA	NA	50.816	-2.43259	0.185232	0.735357	-3.30805	0.000939488	0.00387179	0.755945	1.04713	2.38512	0	54.0601	2.13363	2.29632	1.43116	0	1.53883	0	1.27338	270.29	313.339	0	162.505	1.04705	14.9803	0.703053	186.534
YQE_10825	ENN72484	NA	NA	NA	NA	46.7873	-2.42786	0.185841	0.457215	-5.3101	1.09563e-07	1.22228e-06	21.1664	15.7069	22.6587	21.7092	34.5984	21.3363	9.1853	8.58694	38.7587	17.6966	21.5471	31.8344	169.82	174.961	34.3399	104.691	20.3103	18.4267	27.4592	120.953
YQE_11799	ENN71506	NA	IPR004827	bZIP	Basic-leucine zipper domain	848.939	-2.42759	0.185875	0.332057	-7.31077	2.65622e-13	6.92355e-12	187.474	127.75	498.49	461.813	210.834	355.25	259.485	231.847	1292.3	955.616	1298.98	1444.01	1566.62	1185.76	2042.7	1464.11	318.882	264.354	1247.73	1564.8
YQE_11154	ENN72194	NA	NA	NA	NA	23.9405	-2.42706	0.185945	0.571996	-4.24313	2.20423e-05	0.000148493	1.51189	4.18852	3.57768	2.96034	20.5428	5.33408	6.88897	5.72462	20.3993	7.69417	9.23448	8.91364	105.804	107.362	7.28421	65.627	3.05961	9.62263	11.5604	71.5195
YQE_12615	ENN70670	NA	IPR011038|IPR014878	Calycin-like|DUF1794	Calycin-like|Domain of unknown function DUF1794	14.9323	-2.4239	0.186351	0.581979	-4.16493	3.11443e-05	0.00020142	6.8035	5.23565	4.77024	1.97356	15.1368	2.13363	2.29632	2.86231	6.1198	3.84709	4.10421	11.4604	57.7923	62.8269	9.36541	42.1888	4.69574	5.60727	6.38287	43.0433
YQE_10982	ENN72347	NA	IPR026507	UPF0691	Uncharacterised protein family UPF0691	26.2039	-2.4121	0.187883	0.722331	-3.33932	0.000839834	0.00351037	0	0	0	0	29.1924	1.06682	1.14816	5.72462	0	0.769417	1.02605	1.27338	151.149	150.307	1.0406	76.5648	0	9.28301	0.767212	94.7655
YQE_07051	ENN76443	NA	IPR015089|IPR029027	UQCR|Single_a-helix	Cytochrome b-c1 complex subunit 10|Single alpha-helix domain	13.5833	-2.40595	0.188685	0.733187	-3.28149	0.00103259	0.0042042	0	0	0	0	9.73081	1.06682	0	0	1.01997	0	0	0	77.3527	90.6616	0	37.5011	0	2.69941	0.254991	51.3789
YQE_12228	ENN71303	NA	NA	NA	NA	24.3626	-2.40208	0.189191	0.690684	-3.47784	0.000505477	0.00225926	5.29161	9.42416	8.34793	8.88102	21.624	2.13363	2.29632	0	8.15973	3.84709	5.13026	28.0143	135.145	100.205	2.0812	49.2202	7.98618	6.5135	11.2878	71.6629
YQE_03770	ENN79714	NA	IPR001680|IPR015943|IPR017986|IPR019775	WD40_repeat|WD40/YVTN_repeat-like_dom|WD40_repeat_dom|WD40_repeat_CS	WD40 repeat|WD40/YVTN repeat-like-containing domain|WD40-repeat-containing domain|WD40 repeat, conserved site	9.4186	-2.40155	0.189261	0.7362	-3.26209	0.00110595	0.00445575	0	0	1.19256	0	6.48721	2.13363	1.14816	0	0	0	1.02605	2.54675	50.6794	62.8269	0	22.6569	0.29814	2.44225	0.893202	34.0408
YQE_12120	ENN71191	NA	NA	NA	NA	19.0982	-2.39663	0.189907	0.689008	-3.47838	0.000504453	0.00225649	2.26783	2.09426	3.57768	4.9339	20.5428	4.26726	1.14816	0	2.03993	0.769417	3.07816	7.64026	94.2459	109.748	3.1218	46.0951	3.21842	6.48956	3.38194	63.3028
YQE_04977	ENN78560	NA	IPR013594|IPR026815|IPR026983	Dynein_heavy_dom-1|DYNC2H1|DHC_fam	Dynein heavy chain, domain-1|Cytoplasmic dynein 2 heavy chain 1|Dynein heavy chain	1.6935	-2.39488	0.190138	0.723101	-3.31196	0.000926445	0.00382993	0	1.04713	0	0.98678	0	0	0	0	0	0.769417	0	0	12.4476	7.1575	0	4.68764	0.508477	0	0.192354	6.07318
YQE_08120	ENN75344	NA	NA	NA	NA	31.6071	-2.39084	0.190672	0.728291	-3.2828	0.0010278	0.0041934	0.755945	1.04713	1.19256	1.97356	38.9233	0	1.14816	1.43116	2.03993	0.769417	0	0	179.601	192.457	3.1218	81.2525	1.2423	10.3756	0.702337	114.108
YQE_12469	ENN70804	NA	IPR000719|IPR001245|IPR002290|IPR008271|IPR011009|IPR017441	Prot_kinase_dom|Ser-Thr/Tyr_kinase_cat_dom|Ser/Thr_dual-sp_kinase_dom|Ser/Thr_kinase_AS|Kinase-like_dom|Protein_kinase_ATP_BS	Protein kinase domain|Serine-threonine/tyrosine-protein kinase catalytic domain|Serine/threonine- / dual specificity protein kinase, catalytic domain|Serine/threonine-protein kinase, active site|Protein kinase-like domain|Protein kinase, ATP binding site	90.1128	-2.39039	0.190731	0.730898	-3.27048	0.00107364	0.00434755	0.755945	0	0	0	103.795	9.60134	5.74081	4.29347	2.03993	0	1.02605	2.54675	553.917	473.19	5.20301	279.696	0.188986	30.8577	1.40318	328.001
YQE_01219	ENN82406	CYP334E1	IPR001128|IPR002401	Cyt_P450|Cyt_P450_E_grp-I	Cytochrome P450|Cytochrome P450, E-class, group I	57.0445	-2.39033	0.190739	0.677139	-3.53004	0.000415493	0.00190389	1.51189	0	0	0.98678	63.7909	17.069	9.1853	7.15578	4.07986	0	0	3.82013	359.201	285.505	13.5278	146.879	0.624667	24.3003	1.975	201.278
YQE_03905	ENN79646	NA	IPR002198|IPR002347|IPR016040|IPR020904	DH_sc/Rdtase_SDR|Glc/ribitol_DH|NAD(P)-bd_dom|Sc_DH/Rdtase_CS	Short-chain dehydrogenase/reductase SDR|Glucose/ribitol dehydrogenase|NAD(P)-binding domain|Short-chain dehydrogenase/reductase, conserved site	35.5415	-2.39026	0.190748	0.588238	-4.06342	4.83596e-05	0.000295131	3.77972	4.18852	3.57768	2.96034	35.6796	12.8018	4.59265	5.72462	18.3594	9.23301	16.4168	15.2805	164.486	175.756	8.32481	87.5026	3.62657	14.6997	14.8224	109.017
YQE_07960	ENN75409	NA	NA	NA	NA	14.7765	-2.3887	0.190954	0.631984	-3.77969	0.000157024	0.000817817	7.55945	2.09426	5.9628	2.96034	12.9744	4.26726	3.44449	1.43116	1.01997	6.15534	3.07816	3.82013	70.2398	71.575	3.1218	36.7199	4.64421	5.52933	3.5184	45.4141
YQE_12375	ENN70975	NA	IPR000008	C2_dom	C2 domain	3.95877	-2.38849	0.190982	0.726827	-3.28618	0.00101554	0.00415454	0	0	0	0.98678	2.1624	0	0	0	0	0	0	0	22.2278	26.2442	0	11.7191	0.246695	0.540601	0	15.0478
YQE_08636	ENN74867	NA	IPR011990|IPR013026|IPR019734	TPR-like_helical|TPR-contain_dom|TPR_repeat	Tetratricopeptide-like helical|Tetratricopeptide repeat-containing domain|Tetratricopeptide repeat	15.9293	-2.3848	0.191471	0.738077	-3.2311	0.00123314	0.00490266	0	1.04713	0	0	15.1368	0	0	1.43116	0	0	1.02605	0	100.47	63.6222	1.0406	71.0959	0.261782	4.14199	0.256513	59.0571
YQE_07258	ENN76295	NA	IPR001661|IPR008928|IPR018232	Glyco_hydro_37|6-hairpin_glycosidase-like|Glyco_hydro_37_CS	Glycoside hydrolase, family 37|Six-hairpin glycosidase-like|Glycoside hydrolase, family 37, conserved site	24.5923	-2.38087	0.191993	0.738144	-3.22549	0.00125758	0.00498741	0.755945	1.04713	4.77024	0	20.5428	2.13363	0	0	0	1.53883	3.07816	2.54675	168.042	130.426	0	58.5955	1.64333	5.66911	1.79094	89.2658
YQE_03434	ENN80126	NA	IPR006802	Radial_spoke	Radial spokehead-like protein	11.8551	-2.3793	0.192203	0.726702	-3.2741	0.00105998	0.00430162	1.51189	0	1.19256	0	9.73081	1.06682	3.44449	1.43116	0	0	0	1.27338	72.0181	64.4175	0	33.5948	0.676113	3.91832	0.318344	42.5076
YQE_03972	ENN79509	NA	IPR000734|IPR013818|IPR029058	Lipase|Lipase_N|AB_hydrolase	Lipase|Lipase, N-terminal|Alpha/Beta hydrolase fold	181.123	-2.37368	0.192953	0.545794	-4.34903	1.36741e-05	9.66105e-05	18.1427	19.8955	27.4289	19.7356	179.479	71.4766	33.2967	52.9528	58.1381	30.7767	35.9119	48.3883	969.132	955.128	43.7053	334.385	21.3007	84.3014	43.3037	575.588
YQE_09636	ENN73767	NA	IPR006076|IPR006222|IPR013977|IPR013977|IPR027266|IPR029043	FAD-dep_OxRdtase|GCV_T_N|GCV_T_C|GCV_T_C|TrmE/GcvT_dom1|GcvT/YgfZ_C	FAD dependent oxidoreductase|Glycine cleavage T-protein, N-terminal|Glycine cleavage T-protein, C-terminal barrel|Glycine cleavage T-protein, C-terminal barrel domain|GTP-binding protein TrmE/Glycine cleavage system T protein, domain 1|Glycine cleavage T-protein/YgfZ, C-terminal domain	1542.09	-2.36828	0.193677	0.263954	-8.9723	2.90376e-19	1.45266e-17	536.721	463.878	791.86	531.875	499.515	524.873	389.227	457.97	1487.11	3630.11	3453.69	1682.13	2234.34	2323.8	2513.05	3153.22	581.083	467.896	2563.26	2556.1
YQE_07583	ENN75854	NA	NA	NA	NA	34.08	-2.36626	0.193948	0.658535	-3.59322	0.00032662	0.00154988	1.51189	1.04713	3.57768	3.94712	43.2481	4.26726	3.44449	2.86231	8.15973	5.38592	6.15632	12.7338	176.933	155.079	5.20301	111.722	2.52096	13.4555	8.10893	112.234
YQE_00776	ENN82851	NA	NA	NA	NA	18.5205	-2.3643	0.194211	0.729389	-3.24148	0.0011891	0.0047493	0	0	1.19256	0	20.5428	1.06682	2.29632	0	2.03993	2.30825	0	1.27338	104.915	104.181	1.0406	55.4704	0.29814	5.97649	1.40539	66.4019
YQE_03498	ENN80021	NA	NA	NA	NA	60.7853	-2.36233	0.194477	0.72708	-3.24907	0.00115785	0.00464305	2.26783	2.09426	2.38512	2.96034	73.5217	1.06682	2.29632	5.72462	3.0599	0	0	3.82013	393.877	283.914	1.0406	194.537	2.42689	20.6524	1.72001	218.342
YQE_06850	ENN76671	NA	IPR000047|IPR001356|IPR009057|IPR017970	HTH_motif|Homeobox_dom|Homeodomain-like|Homeobox_CS	Helix-turn-helix motif|Homeobox domain|Homeodomain-like|Homeobox, conserved site	3.56021	-2.35729	0.195157	0.687843	-3.42708	0.000610115	0.00266919	4.53567	5.23565	11.9256	0.98678	0	0	0	0	3.0599	5.38592	4.10421	2.54675	2.66734	6.36222	3.1218	7.03146	5.67093	0	3.7742	4.79571
YQE_08792	ENN74675	NA	NA	NA	NA	4.13593	-2.35665	0.195244	0.719095	-3.27724	0.00104826	0.00426179	0	0	0	0	2.1624	0	0	0	0	0	0	0	35.5645	18.2914	0	10.1566	0	0.540601	0	16.0031
YQE_06761	ENN76696	NA	IPR001810	F-box_dom	F-box domain	81.7408	-2.35585	0.195352	0.652451	-3.61077	0.00030529	0.00146676	5.29161	8.37703	10.733	11.8414	108.12	13.8686	3.44449	11.4492	11.2196	9.23301	8.20842	5.09351	378.762	462.056	9.36541	250.789	9.06076	34.2206	8.43864	275.243
YQE_07487	ENN75952	NA	IPR018792	Nuclear_phosphoprot_p8_DNA-bd	Nuclear phosphoprotein p8, DNA binding	8449.55	-2.35298	0.195741	0.334889	-7.02615	2.12305e-12	4.84351e-11	3052.5	2876.46	6002.16	7380.13	2045.63	4178.72	1440.94	1841.9	14838.5	9493.07	14936.3	13697.7	10779.6	11453.6	19276.1	11899.6	4827.81	2376.8	13241.4	13352.2
YQE_05213	ENN78317	NA	IPR002048|IPR011992|IPR018247|IPR028846	EF_hand_dom|EF-hand-dom_pair|EF_Hand_1_Ca_BS|Recoverin	EF-hand domain|EF-hand domain pair|EF-Hand 1, calcium-binding site|Recoverin family	2.86161	-2.33997	0.197514	0.73463	-3.18524	0.00144635	0.00563194	0	1.04713	1.19256	0	1.0812	1.06682	0	0	0	1.53883	1.02605	0	15.1149	15.9056	0	7.81274	0.559922	0.537004	0.641222	9.7083
YQE_08744	ENN74623	NA	NA	NA	NA	5.76726	-2.33642	0.198001	0.718583	-3.25142	0.00114829	0.00461134	0	0	0	0	3.2436	0	0	0	0	0	0	0	24.8951	48.5119	0	15.6255	0	0.810901	0	22.2581
YQE_01940	ENN81666	NA	IPR006602|IPR010554	Uncharacterised_DM10|DUF1126	Uncharacterised domain DM10|Protein of unknown function DUF1126	45.164	-2.33148	0.19868	0.688539	-3.38613	0.000708857	0.00304271	6.04756	7.3299	1.19256	3.94712	55.1413	4.26726	6.88897	7.15578	3.0599	0.769417	2.05211	0	282.738	227.449	2.0812	112.503	4.62929	18.3633	1.47036	156.193
YQE_01815	ENN81810	NA	IPR000217|IPR002452|IPR003008|IPR008280|IPR017975|IPR018316|IPR023123	Tubulin|Alpha_tubulin|Tubulin_FtsZ_GTPase|Tub_FtsZ_C|Tubulin_CS|Tubulin/FtsZ_2-layer-sand-dom|Tubulin_C	Tubulin|Alpha tubulin|Tubulin/FtsZ, GTPase domain|Tubulin/FtsZ, C-terminal|Tubulin, conserved site|Tubulin/FtsZ, 2-layer sandwich domain|Tubulin, C-terminal	230.241	-2.32907	0.199012	0.737899	-3.15636	0.00159752	0.00614763	2.26783	1.04713	1.19256	1.97356	267.057	1.06682	10.3335	2.86231	11.2196	0.769417	1.02605	6.36688	1443.03	1227.11	4.16241	702.365	1.62027	70.3298	4.8455	844.167
YQE_05510	ENN78025	NA	NA	NA	NA	113.015	-2.32712	0.199282	0.66091	-3.52108	0.000429789	0.00196023	10.5832	9.42416	9.54049	9.8678	130.825	17.069	39.0375	11.4492	3.0599	0.769417	8.20842	7.64026	630.38	564.647	4.16241	351.573	9.85392	49.5953	4.9195	387.691
YQE_04323	ENN79137	NA	NA	NA	NA	4.72953	-2.32381	0.199739	0.714145	-3.25397	0.00113802	0.00457671	1.51189	2.09426	2.38512	0	3.2436	0	1.14816	1.43116	0	0	0	2.54675	23.1169	24.6536	1.0406	12.5004	1.49782	1.45573	0.636688	15.3279
YQE_11411	ENN71916	NA	IPR001424|IPR018152	SOD_Cu_Zn_dom|SOD_Cu/Zn_BS	Superoxide dismutase, copper/zinc binding domain|Superoxide dismutase, copper/zinc, binding site	7955.52	-2.32297	0.199855	0.354819	-6.54691	5.87381e-11	1.12591e-09	2862.76	3117.3	7985.39	6875.89	1381.78	2683.04	1436.35	1154.94	16090	8033.48	15002.9	23534.5	10653.3	8825.2	11094.9	6556.45	5210.33	1664.03	15665.2	9282.47
YQE_12835	ENN70324	NA	NA	NA	NA	17.897	-2.31659	0.200741	0.716535	-3.23305	0.00122476	0.00487284	0	2.09426	4.77024	0	16.218	2.13363	3.44449	4.29347	2.03993	0	1.02605	0	52.4576	130.426	1.0406	66.4083	1.71613	6.5224	0.766496	62.583
YQE_12136	ENN71207	NA	IPR000734|IPR001236|IPR013818|IPR015955|IPR016040|IPR029058	Lipase|Lactate/malate_DH_N|Lipase_N|Lactate_DH/Glyco_Ohase_4_C|NAD(P)-bd_dom|AB_hydrolase	Lipase|Lactate/malate dehydrogenase, N-terminal|Lipase, N-terminal|Lactate dehydrogenase/glycoside hydrolase, family 4, C-terminal|NAD(P)-binding domain|Alpha/Beta hydrolase fold	22.9674	-2.31616	0.200801	0.738162	-3.13774	0.00170256	0.00648916	0	0	1.19256	0.98678	22.7052	2.13363	0	1.43116	1.01997	0	0	0	153.816	122.473	0	61.7206	0.544835	6.5675	0.254991	84.5024
YQE_08330	ENN75015	NA	NA	NA	NA	19.5761	-2.31287	0.20126	0.658247	-3.51368	0.000441947	0.00200503	5.29161	3.14139	1.19256	0.98678	21.624	4.26726	2.29632	5.72462	1.01997	0	3.07816	2.54675	68.4616	108.953	4.16241	80.4712	2.65309	8.47806	1.66122	65.5121
YQE_00052	ENN83593	NA	IPR011990|IPR019734|IPR026000	TPR-like_helical|TPR_repeat|Apc5/TPR19_dom	Tetratricopeptide-like helical|Tetratricopeptide repeat|Apc5/TPR19 domain	63.1719	-2.31193	0.201391	0.686447	-3.36797	0.00075724	0.00322065	8.31539	8.37703	8.34793	3.94712	84.3337	2.13363	8.03714	5.72462	6.1198	5.38592	4.10421	7.64026	364.536	324.473	2.0812	167.193	7.24687	25.0573	5.81255	214.571
YQE_00864	ENN82768	NA	NA	NA	NA	4.56095	-2.30945	0.201737	0.734437	-3.14452	0.00166357	0.00636229	0	0	0	0	3.2436	1.06682	0	0	0	0	0	0	27.5625	27.0394	0	14.0629	0	1.0776	0	17.1662
YQE_11254	ENN72087	NA	IPR001063|IPR005721	Ribosomal_L22|Ribosomal_L22/L17_euk/arc	Ribosomal protein L22/L17|Ribosomal protein L22/L17, eukaryotic/archaeal	9.49118	-2.30604	0.202214	0.679384	-3.39431	0.000688006	0.00296348	0	1.04713	3.57768	5.92068	6.48721	0	3.44449	2.86231	5.09983	1.53883	5.13026	2.54675	34.6754	50.1025	2.0812	27.3446	2.63637	3.1985	3.57892	28.5509
YQE_08885	ENN74563	NA	NA	NA	NA	16.4185	-2.30201	0.202781	0.73714	-3.12289	0.00179086	0.00677709	0.755945	1.04713	0	1.97356	16.218	1.06682	1.14816	0	0	0.769417	0	3.82013	97.8023	77.9372	0	60.1581	0.944159	4.60825	1.14739	58.9744
YQE_00778	ENN82853	NA	IPR022083	KBP	KIF-1 binding protein	22.109	-2.30178	0.202812	0.695927	-3.30751	0.000941302	0.00387783	0.755945	1.04713	1.19256	0.98678	28.1112	2.13363	4.59265	1.43116	1.01997	0	2.05211	3.82013	122.697	120.882	2.0812	60.9393	0.995604	9.06717	1.72305	76.65
YQE_02809	ENN80772	NA	NA	NA	NA	2.05489	-2.28388	0.205345	0.731028	-3.1242	0.00178287	0.00676062	0.755945	0	1.19256	2.96034	1.0812	0	0	0	0	0	2.05211	0	8.00201	9.54333	1.0406	6.25019	1.22721	0.2703	0.513026	6.20903
YQE_04556	ENN79005	NA	IPR003593|IPR004273|IPR011704|IPR013594|IPR013602|IPR024317|IPR024743|IPR026983|IPR027417	AAA+_ATPase|Dynein_heavy_dom|ATPase_dyneun-rel_AAA|Dynein_heavy_dom-1|Dynein_heavy_dom-2|Dynein_heavy_chain_D4_dom|Dynein_HC_stalk|DHC_fam|P-loop_NTPase	AAA+ ATPase domain|Dynein heavy chain domain|ATPase, dynein-related, AAA domain|Dynein heavy chain, domain-1|Dynein heavy chain, domain-2|Dynein heavy chain, P-loop containing D4 domain|Dynein heavy chain, coiled coil stalk|Dynein heavy chain|P-loop containing nucleoside triphosphate hydrolase	23.8697	-2.28344	0.205408	0.716732	-3.1859	0.00144304	0.00562102	2.26783	3.14139	1.19256	0	27.03	2.13363	1.14816	4.29347	4.07986	3.84709	1.02605	1.27338	100.47	151.103	0	78.9086	1.65045	8.65132	2.55659	82.6203
YQE_12187	ENN71260	NA	IPR009071	HMG_box_dom	High mobility group box domain	329.048	-2.28056	0.205818	0.737548	-3.09209	0.00198754	0.00741076	0.755945	2.09426	7.15537	7.89424	353.553	6.40089	6.88897	5.72462	14.2795	0.769417	0	2.54675	2053.85	1798.92	3.1218	1000.81	4.47495	93.1418	4.39892	1214.17
YQE_07299	ENN76336	NA	IPR002937	Amino_oxidase	Amine oxidase	42.5165	-2.27981	0.205925	0.736772	-3.09432	0.00197262	0.00736498	0.755945	2.09426	0	0.98678	52.9789	1.06682	3.44449	0	0	0	0	0	255.175	233.812	1.0406	128.91	0.959246	14.3725	0	154.734
YQE_04398	ENN79214	NA	NA	NA	NA	9.89418	-2.27793	0.206193	0.646893	-3.52135	0.000429359	0.00195907	4.53567	0	4.77024	3.94712	4.32481	1.06682	2.29632	4.29347	3.0599	23.8519	4.10421	3.82013	18.6713	8.74805	17.6902	53.1266	3.31326	2.99535	8.70904	24.5591
YQE_05869	ENN77573	NA	IPR010629	Ins_allergen_rp	Insect allergen-related	43.2425	-2.27112	0.207169	0.730916	-3.10722	0.00188853	0.0071081	1.51189	1.04713	0	2.96034	33.5172	1.06682	1.14816	0	3.0599	2.30825	0	0	266.734	199.615	0	178.912	1.37984	8.93306	1.34204	161.315
YQE_08149	ENN75374	NA	IPR003213	Cyt_c_oxidase_su6B	Cytochrome c oxidase, subunit VIb	26.4425	-2.26567	0.207954	0.737722	-3.07116	0.00213226	0.00787145	6.8035	1.04713	0	0.98678	24.8676	1.06682	0	0	4.07986	0.769417	0	0	147.593	158.26	1.0406	76.5648	2.20935	6.48361	1.21232	95.8646
YQE_00328	ENN83312	NA	NA	NA	NA	8.40515	-2.26218	0.208457	0.733964	-3.08214	0.0020552	0.00762228	0	1.04713	1.19256	0.98678	8.64961	0	0	1.43116	1.01997	1.53883	1.02605	0	48.012	46.9214	0	22.6569	0.806618	2.52019	0.896213	29.3976
YQE_01526	ENN82094	NA	IPR000217|IPR000217|IPR002452|IPR002452|IPR003008|IPR003008|IPR008280|IPR008280|IPR017975|IPR017975|IPR018316|IPR018316|IPR023123|IPR023123	Tubulin|Tubulin|Alpha_tubulin|Alpha_tubulin|Tubulin_FtsZ_GTPase|Tubulin_FtsZ_GTPase|Tub_FtsZ_C|Tub_FtsZ_C|Tubulin_CS|Tubulin_CS|Tubulin/FtsZ_2-layer-sand-dom|Tubulin/FtsZ_2-layer-sand-dom|Tubulin_C|Tubulin_C	Tubulin|Tubulin|Alpha tubulin|Alpha tubulin|Tubulin/FtsZ, GTPase domain|Tubulin/FtsZ, GTPase domain|Tubulin/FtsZ, C-terminal|Tubulin/FtsZ, C-terminal|Tubulin, conserved site|Tubulin, conserved site|Tubulin/FtsZ, 2-layer sandwich domain|Tubulin/FtsZ, 2-layer sandwich domain|Tubulin, C-terminal|Tubulin, C-terminal	229.137	-2.26018	0.208746	0.738169	-3.06187	0.00219959	0.00808788	3.77972	2.09426	1.19256	0.98678	273.544	7.46771	11.4816	1.43116	6.1198	0	2.05211	6.36688	1469.7	1226.32	2.0812	651.582	2.01333	73.4811	3.6347	837.421
YQE_05946	ENN77652	NA	IPR001781	Znf_LIM	Zinc finger, LIM-type	32.9873	-2.25774	0.209099	0.722759	-3.12378	0.00178543	0.006768	3.02378	0	2.38512	1.97356	45.4105	2.13363	0	1.43116	3.0599	1.53883	2.05211	1.27338	210.719	128.835	2.0812	121.879	1.84562	12.2438	1.98105	115.879
YQE_05504	ENN78019	NA	IPR004360|IPR005956|IPR029068	Glyas_Fos-R_dOase_dom|4OHPhenylPyrv_dOase|Glyas_Bleomycin-R_OHBP_Dase	Glyoxalase/fosfomycin resistance/dioxygenase domain|4-hydroxyphenylpyruvate dioxygenase|Glyoxalase/Bleomycin resistance protein/Dihydroxybiphenyl dioxygenase	19.7479	-2.25762	0.209117	0.549895	-4.10555	4.03361e-05	0.000252945	0.755945	3.14139	4.77024	10.8546	18.3804	1.06682	3.44449	10.0181	7.13976	11.5413	19.495	17.8273	36.4536	46.9214	62.4361	61.7206	4.88054	8.22745	14.0008	51.8829
YQE_12167	ENN71240	NA	IPR022179	DUF3695	Protein of unknown function DUF3695	17.714	-2.25686	0.209227	0.737824	-3.0588	0.00222223	0.00816573	0	0	0	0	20.5428	0	1.14816	0	1.01997	1.53883	0	2.54675	94.2459	111.339	1.0406	50.0015	0	5.42275	1.27639	64.1567
YQE_12035	ENN71102	NA	IPR000863|IPR027417	Sulfotransferase_dom|P-loop_NTPase	Sulfotransferase domain|P-loop containing nucleoside triphosphate hydrolase	3.10794	-2.2563	0.209307	0.658294	-3.4275	0.000609155	0.00266604	1.51189	0	1.19256	0.98678	2.1624	0	0	2.86231	1.01997	2.30825	0	1.27338	10.6693	12.7244	5.20301	7.81274	0.922808	1.25618	1.1504	9.10238
YQE_09963	ENN73401	NA	IPR002067|IPR002113|IPR018108|IPR023395	Mit_carrier|Aden_trnslctor|Mitochondrial_sb/sol_carrier|Mt_carrier_dom	Mitochondrial carrier protein|Adenine nucleotide translocator 1|Mitochondrial substrate/solute carrier|Mitochondrial carrier domain	15.6596	-2.25091	0.210091	0.621479	-3.62187	0.000292486	0.00141193	6.04756	5.23565	2.38512	1.97356	15.1368	5.33408	2.29632	4.29347	4.07986	6.15534	5.13026	2.54675	69.3507	74.7561	2.0812	43.7513	3.91047	6.76517	4.47805	47.4848
YQE_11551	ENN71817	NA	IPR000595|IPR014710|IPR018488|IPR018490	cNMP-bd_dom|RmlC-like_jellyroll|cNMP-bd_CS|cNMP-bd-like	Cyclic nucleotide-binding domain|RmlC-like jelly roll fold|Cyclic nucleotide-binding, conserved site|Cyclic nucleotide-binding-like	21.3023	-2.25	0.210225	0.738162	-3.04811	0.00230289	0.00841502	1.51189	1.04713	0	0.98678	20.5428	0	1.14816	1.43116	6.1198	0.769417	0	0	126.254	120.087	0	60.9393	0.88645	5.78054	1.7223	76.82
YQE_03426	ENN80163	NA	IPR001752|IPR019821|IPR027417|IPR027640	Kinesin_motor_dom|Kinesin_motor_CS|P-loop_NTPase|Kinesin-like_fam	Kinesin, motor domain|Kinesin, motor region, conserved site|P-loop containing nucleoside triphosphate hydrolase|Kinesin-like protein	12.5798	-2.24954	0.210292	0.690499	-3.25784	0.00112264	0.00451972	3.02378	0	2.38512	3.94712	14.0556	3.20045	1.14816	1.43116	2.03993	0.769417	0	3.82013	62.2378	64.4175	2.0812	36.7199	2.33901	4.95885	1.65737	41.3641
YQE_11295	ENN72004	NA	NA	NA	NA	22.1096	-2.24924	0.210334	0.640127	-3.51375	0.000441832	0.00200503	2.26783	2.09426	2.38512	6.90746	29.1924	3.20045	3.44449	4.29347	4.07986	4.6165	1.02605	3.82013	117.363	106.567	6.24361	56.2517	3.41367	10.0327	3.38564	71.6063
YQE_08611	ENN74839	NA	IPR001611|IPR003603	Leu-rich_rpt|U2Aprime_phosphoprotein32A_C	Leucine-rich repeat|U2Aprime/phosphoprotein 32 family A, C-terminal	11.664	-2.24549	0.210882	0.730546	-3.07372	0.00211409	0.00781991	0	5.23565	3.57768	0.98678	10.812	2.13363	1.14816	0	2.03993	0.769417	0	1.27338	55.1249	66.8033	0	36.7199	2.45003	3.52345	1.02068	39.662
YQE_03970	ENN79507	NA	IPR000734|IPR013818|IPR029058	Lipase|Lipase_N|AB_hydrolase	Lipase|Lipase, N-terminal|Alpha/Beta hydrolase fold	37.5777	-2.23717	0.212102	0.474712	-4.7127	2.44457e-06	2.07547e-05	5.29161	5.23565	7.15537	4.9339	30.2736	19.2027	8.03714	17.1739	30.599	17.6966	16.4168	17.8273	150.26	166.213	22.8932	82.0337	5.65413	18.6718	20.6349	105.35
YQE_03850	ENN79794	NA	NA	NA	NA	101.239	-2.23634	0.212225	0.734359	-3.04529	0.00232456	0.00848031	1.51189	0	0	0.98678	100.552	2.13363	3.44449	1.43116	1.01997	1.53883	0	2.54675	664.167	567.828	0	272.665	0.624667	26.8903	1.27639	376.165
YQE_10961	ENN72326	NA	IPR008758|IPR029058	Peptidase_S28|AB_hydrolase	Peptidase S28|Alpha/Beta hydrolase fold	21.8656	-2.23416	0.212545	0.666311	-3.35303	0.000799322	0.00337135	1.51189	24.084	1.19256	6.90746	4.32481	0	0	0	108.116	40.7791	29.7555	71.3091	15.1149	23.0631	7.28421	16.4067	8.42397	1.0812	62.49	15.4672
YQE_05339	ENN78187	NA	IPR003952|IPR003953|IPR011281|IPR014006|IPR015939|IPR027477	FRD_SDH_FAD_BS|FAD_bind_dom|Succ_DH_flav_su_fwd|Succ_Dhase_FrdA_Gneg|Fum_Rdtase/Succ_DH_flav-like_C|Succ_DH/fumarate_Rdtase_cat	Fumarate reductase/succinate dehydrogenase, FAD-binding site|FAD binding domain|Succinate dehydrogenase, flavoprotein subunit|Succinate dehydrogenase/fumarate reductase, flavoprotein subunit|Fumarate reductase/succinate dehydrogenase flavoprotein-like, C-terminal|Succinate dehydrogenase/fumarate reductase flavoprotein, catalytic domain	11.4716	-2.23365	0.21262	0.738034	-3.02649	0.00247413	0.00894406	0	2.09426	0	0	10.812	0	1.14816	1.43116	1.01997	0	1.02605	0	64.9052	62.8269	0	38.2824	0.523565	3.34783	0.511505	41.5036
YQE_03939	ENN79616	NA	NA	NA	NA	1.56935	-2.23352	0.21264	0.724991	-3.08075	0.0020648	0.00765279	0	0	0	0	0	0	1.14816	0	1.01997	2.30825	2.05211	0	1.77822	7.95278	4.16241	4.68764	0	0.287041	1.34508	4.64526
YQE_01656	ENN81945	NA	IPR001111	TGF-b_N	Transforming growth factor-beta, N-terminal	15.9185	-2.23316	0.212692	0.423005	-5.27928	1.29692e-07	1.42969e-06	9.82728	6.28277	3.57768	15.7885	4.32481	4.26726	3.44449	5.72462	21.4193	26.9296	18.469	35.6546	26.6734	26.2442	24.9744	21.0944	8.86906	4.44029	25.6181	24.7466
YQE_02911	ENN80670	NA	NA	NA	NA	26.3396	-2.22865	0.213358	0.737995	-3.01987	0.0025288	0.00911217	0	0	0	0	32.436	1.06682	0	1.43116	2.03993	0.769417	0	0	158.262	142.355	1.0406	82.0337	0	8.7335	0.702337	95.9227
YQE_02654	ENN80949	NA	IPR000435	Tektin	Tektin	40.0181	-2.22823	0.21342	0.685686	-3.24964	0.00115551	0.00463702	3.02378	3.14139	8.34793	4.9339	49.7353	6.40089	9.1853	5.72462	1.01997	3.84709	0	0	219.611	209.953	2.0812	113.285	4.86175	17.7615	1.21676	136.232
YQE_08722	ENN74601	NA	NA	NA	NA	42.3823	-2.2274	0.213543	0.717593	-3.10399	0.0019093	0.00717419	1.51189	0	0	2.96034	51.8977	7.46771	1.14816	10.0181	4.07986	1.53883	0	0	245.395	207.567	3.1218	141.411	1.11806	17.6329	1.40467	149.374
YQE_06427	ENN77092	NA	IPR026150|IPR027012	Enkur|Enkurin-like_dom	Enkurin|Enkurin-like domain	11.8351	-2.22452	0.21397	0.714794	-3.11212	0.00185751	0.00700553	0.755945	1.04713	0	2.96034	15.1368	2.13363	0	0	1.01997	2.30825	1.02605	3.82013	41.7883	69.1892	2.0812	46.0951	1.19085	4.31761	2.0436	39.7884
YQE_05406	ENN78255	NA	IPR007858	Dpy-30_motif	Dpy-30 motif	42.8282	-2.22203	0.214339	0.666903	-3.33186	0.000862663	0.00359099	1.51189	5.23565	4.77024	1.97356	63.7909	3.20045	4.59265	5.72462	6.1198	6.15534	8.20842	3.82013	170.709	278.347	6.24361	114.847	3.37283	19.3272	6.07592	142.537
YQE_09956	ENN73394	NA	IPR026720	MAATS1	Protein MAATS1	4.40687	-2.21468	0.215434	0.696746	-3.17861	0.00147984	0.00574828	1.51189	2.09426	1.19256	1.97356	2.1624	3.20045	0	0	4.07986	0	3.07816	0	12.4476	27.8347	3.1218	7.81274	1.69307	1.34071	1.78951	12.8042
YQE_06080	ENN77251	NA	NA	NA	NA	32.1938	-2.21305	0.215678	0.663648	-3.33468	0.000853987	0.00356286	1.51189	6.28277	2.38512	9.8678	36.7609	6.40089	4.59265	8.58694	5.09983	3.07767	11.2866	2.54675	185.824	126.449	2.0812	102.347	5.0119	14.0853	5.50271	104.175
YQE_00901	ENN82731	NA	IPR000217|IPR002453|IPR003008|IPR008280|IPR013838	Tubulin|Beta_tubulin|Tubulin_FtsZ_GTPase|Tub_FtsZ_C|Beta-tubulin_BS	Tubulin|Beta tubulin|Tubulin/FtsZ, GTPase domain|Tubulin/FtsZ, C-terminal|Beta tubulin, autoregulation binding site	10.8589	-2.21136	0.215931	0.737892	-2.99686	0.00272777	0.00971229	0	0	0	0	11.8932	1.06682	1.14816	0	1.01997	0.769417	0	0	60.4596	73.1655	0	24.2195	0	3.52705	0.447346	39.4612
YQE_08855	ENN74531	NA	NA	NA	NA	54.952	-2.20429	0.216991	0.365853	-6.02507	1.69033e-09	2.60821e-08	15.1189	17.8012	20.2735	20.7224	17.2992	23.4699	11.4816	27.192	71.3976	60.0145	79.0061	112.057	94.2459	93.0475	45.7865	170.318	18.479	19.8607	80.6188	100.849
YQE_05235	ENN78081	NA	IPR001627|IPR015943|IPR027231	Semap_dom|WD40/YVTN_repeat-like_dom|Semaphorin	Sema domain|WD40/YVTN repeat-like-containing domain|Semaphorin	87.4657	-2.19963	0.217694	0.350522	-6.27529	3.48988e-10	6.03614e-09	18.1427	21.9897	62.0132	48.3522	40.0045	24.5368	26.4077	24.3296	210.113	89.2524	138.517	109.51	126.254	148.717	148.806	162.505	37.6244	28.8196	136.848	146.57
YQE_08930	ENN74484	NA	NA	NA	NA	493.612	-2.19918	0.217762	0.728321	-3.01952	0.00253179	0.00912002	1.51189	0	3.57768	1.97356	463.835	7.46771	1.14816	0	20.3993	3.84709	1.02605	2.54675	3427.53	2886.86	4.16241	1071.91	1.76578	118.113	6.9548	1847.61
YQE_04344	ENN79158	NA	IPR021454	DUF3105	Protein of unknown function DUF3105	549.758	-2.19858	0.217852	0.187322	-11.7369	8.24651e-32	1.16453e-29	319.009	297.385	254.015	245.708	246.514	196.294	208.966	221.829	579.341	715.558	915.239	485.157	894.446	982.963	946.947	1286.76	279.029	218.401	673.824	1027.78
YQE_01780	ENN81842	NA	IPR013057	AA_transpt_TM	Amino acid transporter, transmembrane	1.69793	-2.1978	0.21797	0.731933	-3.00273	0.00267571	0.00955208	0	0	0	0	1.0812	1.06682	0	0	1.01997	0	0	0	8.00201	6.36222	1.0406	8.59401	0	0.537004	0.254991	5.99971
YQE_08712	ENN74590	NA	IPR002018|IPR019826|IPR029058	CarbesteraseB|Carboxylesterase_B_AS|AB_hydrolase	Carboxylesterase, type B|Carboxylesterase type B, active site|Alpha/Beta hydrolase fold	10.0567	-2.19754	0.218009	0.636399	-3.45309	0.000554211	0.00244862	2.26783	8.37703	4.77024	6.90746	6.48721	5.33408	1.14816	2.86231	1.01997	3.84709	4.10421	1.27338	62.2378	30.2205	2.0812	17.9693	5.58064	3.95794	2.56116	28.1272
YQE_06984	ENN76533	NA	NA	NA	NA	10.8226	-2.19612	0.218224	0.590055	-3.72189	0.000197736	0.000999522	6.04756	2.09426	2.38512	3.94712	8.64961	5.33408	2.29632	2.86231	2.03993	6.15534	3.07816	6.36688	46.2338	38.1733	3.1218	34.376	3.61851	4.78558	4.41008	30.4762
YQE_07114	ENN76365	NA	IPR006623	THEG	Testicular haploid expressed repeat	21.8917	-2.19559	0.218304	0.731175	-3.00283	0.00267484	0.00955204	0.755945	0	0	0.98678	29.1924	0	2.29632	1.43116	1.01997	0	2.05211	2.54675	121.808	112.134	1.0406	75.0023	0.435681	8.22998	1.40471	77.4963
YQE_01602	ENN82027	NA	NA	NA	NA	72.6472	-2.19314	0.218675	0.687516	-3.18995	0.00142299	0.00554873	3.02378	1.04713	11.9256	15.7885	98.3893	14.9354	6.88897	11.4492	3.0599	3.07767	3.07816	2.54675	386.764	390.481	2.0812	207.819	7.94625	32.9157	2.94062	246.786
YQE_05827	ENN77676	NA	NA	NA	NA	46.551	-2.18841	0.219393	0.720438	-3.03761	0.00238462	0.00866824	1.51189	0	4.77024	1.97356	70.2781	2.13363	2.29632	4.29347	2.03993	0.769417	0	0	280.959	226.654	4.16241	142.973	2.06392	19.7504	0.702337	163.687
YQE_06328	ENN77190	NA	IPR000061|IPR006569	Surp|CID_dom	SWAP/Surp|CID domain	3.34065	-2.18809	0.219441	0.697109	-3.13881	0.00169634	0.00647651	0	1.04713	0	0	3.2436	1.06682	0	1.43116	0	0.769417	2.05211	0	23.1169	8.74805	4.16241	7.81274	0.261782	1.43539	0.705381	10.96
YQE_08016	ENN75467	NA	NA	NA	NA	31.4348	-2.18775	0.219493	0.718163	-3.04632	0.00231664	0.00845693	1.51189	3.14139	1.19256	2.96034	45.4105	2.13363	0	1.43116	3.0599	1.53883	1.02605	8.91364	178.711	153.489	3.1218	95.3154	2.20154	12.2438	3.63461	107.659
YQE_06567	ENN76920	NA	IPR004910	Yippee/Mis18	Yippee/Mis18	69.3269	-2.18659	0.219671	0.37055	-5.90092	3.61486e-09	5.28537e-08	26.4581	19.8955	54.8578	40.458	23.7864	39.4722	5.74081	30.0543	75.4775	100.794	110.814	77.676	107.583	101	149.847	145.317	35.4173	24.7634	91.1902	125.937
YQE_05541	ENN77863	NA	IPR009071	HMG_box_dom	High mobility group box domain	67.3689	-2.18575	0.219799	0.719859	-3.03635	0.00239458	0.00869878	3.77972	2.09426	7.15537	5.92068	98.3893	5.33408	2.29632	4.29347	3.0599	0.769417	3.07816	2.54675	371.649	373.78	0	193.756	4.73751	27.5783	2.36356	234.796
YQE_11377	ENN71943	NA	IPR001327|IPR004099|IPR006338|IPR013027|IPR016156|IPR023753	Pyr_OxRdtase_NAD-bd_dom|Pyr_nucl-diS_OxRdtase_dimer|Thioredoxin/glutathione_Rdtase|FAD_pyr_nucl-diS_OxRdtase|FAD/NAD-linked_Rdtase_dimer|Pyr_nucl-diS_OxRdtase_FAD/NAD	Pyridine nucleotide-disulphide oxidoreductase, NAD-binding domain|Pyridine nucleotide-disulphide oxidoreductase, dimerisation domain|Thioredoxin/glutathione reductase selenoprotein|FAD-dependent pyridine nucleotide-disulphide oxidoreductase|FAD/NAD-linked reductase, dimerisation domain|Pyridine nucleotide-disulphide oxidoreductase, FAD/NAD(P)-binding domain	34.9016	-2.18004	0.22067	0.727976	-2.99466	0.00274753	0.00977718	3.77972	2.09426	4.77024	0	44.3293	4.26726	3.44449	1.43116	2.03993	0	1.02605	2.54675	181.379	193.252	0	114.066	2.66106	13.368	1.40318	122.174
YQE_05480	ENN78043	NA	NA	NA	NA	35.1205	-2.17855	0.220897	0.44511	-4.89442	9.85965e-07	9.21414e-06	9.07134	13.6127	10.733	9.8678	31.3548	17.069	8.03714	14.3116	15.2995	13.0801	22.5732	22.9208	131.589	132.016	26.015	84.3776	10.8212	17.6931	18.4684	93.4993
YQE_11520	ENN71786	NA	IPR000850|IPR000850|IPR007858|IPR027417	Adenylate_kin|Adenylat/UMP-CMP_kin|Dpy-30_motif|P-loop_NTPase	Adenylate kinase|Adenylate kinase/UMP-CMP kinase|Dpy-30 motif|P-loop containing nucleoside triphosphate hydrolase	16.302	-2.17716	0.22111	0.636983	-3.41793	0.000631	0.0027487	3.02378	2.09426	4.77024	3.94712	17.2992	2.13363	4.59265	4.29347	12.2396	6.92475	3.07816	2.54675	69.3507	77.1419	2.0812	45.3139	3.45885	7.07974	6.19731	48.4719
YQE_11714	ENN71615	NA	NA	NA	NA	44.0193	-2.17569	0.221336	0.681405	-3.19295	0.00140826	0.00549704	6.04756	10.4713	5.9628	20.7224	57.3037	5.33408	9.1853	5.72462	3.0599	0	2.05211	2.54675	262.288	166.213	2.0812	145.317	10.801	19.3869	1.91469	143.975
YQE_06203	ENN77378	NA	IPR001680|IPR015943|IPR017986	WD40_repeat|WD40/YVTN_repeat-like_dom|WD40_repeat_dom	WD40 repeat|WD40/YVTN repeat-like-containing domain|WD40-repeat-containing domain	13.9978	-2.17287	0.221769	0.684992	-3.17211	0.00151337	0.0058622	3.02378	2.09426	3.57768	3.94712	19.4616	1.06682	3.44449	0	1.01997	2.30825	2.05211	0	65.7943	75.5514	3.1218	37.5011	3.16071	5.99323	1.34508	45.4921
YQE_10475	ENN72905	NA	IPR001650|IPR002121|IPR004589|IPR010997|IPR011545|IPR011991|IPR014001|IPR018982|IPR027417|IPR029491	Helicase_C|HRDC_dom|DNA_helicase_ATP-dep_RecQ|HRDC-like|DNA/RNA_helicase_DEAD/DEAH_N|WHTH_DNA-bd_dom|Helicase_ATP-bd|RQC_domain|P-loop_NTPase|Helicase_HTH	Helicase, C-terminal|HRDC domain|DNA helicase, ATP-dependent, RecQ type|HRDC-like|DNA/RNA helicase, DEAD/DEAH box type, N-terminal|Winged helix-turn-helix DNA-binding domain|Helicase, superfamily 1/2, ATP-binding domain|RQC domain|P-loop containing nucleoside triphosphate hydrolase|Helicase Helix-turn-helix domain	522.343	-2.16742	0.222609	0.33864	-6.40035	1.5502e-10	2.83044e-09	227.539	119.373	530.69	214.131	142.719	156.822	127.446	138.822	562.001	1152.59	1280.51	920.651	794.866	516.135	773.167	700.021	272.933	141.452	978.938	696.047
YQE_04993	ENN78543	NA	NA	NA	NA	48.7258	-2.15849	0.223991	0.566631	-3.80934	0.000139341	0.000733595	4.53567	4.18852	3.57768	4.9339	48.6541	22.4031	16.0743	24.3296	4.07986	2.30825	5.13026	1.27338	228.502	250.512	8.32481	150.786	4.30894	27.8653	3.19794	159.531
YQE_12988	ENN70486	NA	NA	NA	NA	26.3852	-2.15843	0.223999	0.610234	-3.53706	0.000404609	0.00186367	4.53567	5.23565	19.081	9.8678	24.8676	7.46771	8.03714	5.72462	14.2795	6.15534	7.18237	11.4604	102.248	128.835	3.1218	64.0644	9.68002	11.5243	9.76941	74.5673
YQE_06630	ENN76789	NA	IPR002085|IPR011032|IPR016040	ADH_SF_Zn-type|GroES-like|NAD(P)-bd_dom	Alcohol dehydrogenase superfamily, zinc-type|GroES (chaperonin 10)-like|NAD(P)-binding domain	7234.75	-2.15374	0.224729	0.296648	-7.26025	3.86371e-13	9.81858e-12	2449.26	5392.71	6937.13	7173.89	2215.38	2916.67	1841.65	1519.89	10654.6	7279.46	12599.9	14375.2	10034.5	7753.16	13096	9516.69	5488.25	2123.4	11227.3	10100.1
YQE_11187	ENN72128	NA	IPR001828|IPR019594|IPR028082	ANF_lig-bd_rcpt|Glu_rcpt_Glu/Gly-bd|Peripla_BP_I	Extracellular ligand-binding receptor|Glutamate receptor, L-glutamate/glycine-binding|Periplasmic binding protein-like I	33.5544	-2.14299	0.226411	0.530668	-4.03828	5.38443e-05	0.000323127	7.55945	9.42416	4.77024	8.88102	38.9233	8.53452	8.03714	10.0181	31.6189	10.7718	16.4168	14.0071	131.589	140.764	19.7714	75.7835	7.65872	16.3783	18.2037	91.9769
YQE_03948	ENN79597	NA	NA	NA	NA	15.1957	-2.13856	0.227107	0.696534	-3.07029	0.00213854	0.0078894	1.51189	1.04713	1.19256	0.98678	20.5428	3.20045	2.29632	2.86231	2.03993	0	0	0	80.0201	78.7325	1.0406	47.6577	1.18459	7.22548	0.509983	51.8627
YQE_03216	ENN80357	NA	IPR007858	Dpy-30_motif	Dpy-30 motif	7.69189	-2.12969	0.228507	0.636926	-3.3437	0.000826693	0.00346193	1.51189	1.04713	3.57768	0.98678	9.73081	2.13363	0	1.43116	5.09983	2.30825	1.02605	6.36688	27.5625	37.378	7.28421	15.6255	1.78087	3.3239	3.70025	21.9625
YQE_10729	ENN72631	NA	IPR001752|IPR019821|IPR027417|IPR027640	Kinesin_motor_dom|Kinesin_motor_CS|P-loop_NTPase|Kinesin-like_fam	Kinesin, motor domain|Kinesin, motor region, conserved site|P-loop containing nucleoside triphosphate hydrolase|Kinesin-like protein	9.42103	-2.12868	0.228667	0.709812	-2.99893	0.00270926	0.00966023	0	0	0	0	6.48721	0	0	0	0	0	0	0	58.6814	67.5986	0	17.9693	0	1.6218	0	36.0623
YQE_08167	ENN75251	NA	IPR005828|IPR016196|IPR020846	Sub_transporter|MFS_dom_general_subst_transpt|MFS_dom	General substrate transporter|Major facilitator superfamily domain, general substrate transporter|Major facilitator superfamily domain	1054.22	-2.12419	0.229379	0.249107	-8.52722	1.49904e-17	6.21685e-16	532.185	375.919	778.742	749.953	364.365	363.784	253.744	271.92	1171.94	2058.19	2437.9	1785.27	1360.34	1165.08	1779.43	1418.79	609.2	313.453	1863.33	1430.91
YQE_12332	ENN70930	NA	NA	NA	NA	35.8107	-2.12314	0.229546	0.646717	-3.28296	0.00102724	0.00419315	8.31539	4.18852	3.57768	6.90746	47.5729	7.46771	5.74081	11.4492	5.09983	2.30825	2.05211	3.82013	176.933	194.048	2.0812	91.409	5.74726	18.0577	3.32008	116.118
YQE_12049	ENN71116	NA	NA	NA	NA	37.9959	-2.12021	0.230014	0.597463	-3.54869	0.000387159	0.00179515	3.77972	12.5655	15.5033	8.88102	42.1669	21.3363	9.1853	4.29347	14.2795	5.38592	6.15632	2.54675	193.826	136.788	12.4872	118.754	10.1824	19.2455	7.09213	115.464
YQE_06579	ENN76932	NA	NA	NA	NA	63.5637	-2.11727	0.230482	0.569597	-3.71714	0.000201488	0.00101711	8.31539	8.37703	16.6959	25.6563	74.6029	30.9376	13.7779	17.1739	15.2995	6.92475	9.23448	10.187	293.407	294.253	15.609	176.568	14.7611	34.1231	10.4114	194.959
YQE_08814	ENN74697	NA	IPR001360|IPR013781|IPR017853|IPR018120	Glyco_hydro_1|Glyco_hydro_catalytic_dom|Glycoside_hydrolase_SF|Glyco_hydro_1_AS	Glycoside hydrolase, family 1|Glycoside hydrolase, catalytic domain|Glycoside hydrolase, superfamily|Glycoside hydrolase, family 1, active site	30.9002	-2.1172	0.230494	0.524283	-4.03828	5.38449e-05	0.000323127	9.82728	8.37703	7.15537	22.696	12.9744	17.069	27.5559	8.58694	7.13976	3.84709	4.10421	7.64026	150.26	67.5986	14.5684	125.004	12.0139	16.5466	5.68283	89.3577
YQE_00977	ENN82651	NA	IPR001696|IPR005821|IPR027359|IPR028820	Na_channel_asu|Ion_trans_dom|Channel_four-helix_dom|Na_channel_60E	Voltage gated sodium channel, alpha subunit|Ion transport domain|Voltage-dependent channel, four helix bundle domain|Sodium channel protein 60E	13.2481	-2.11222	0.23129	0.687541	-3.07214	0.00212529	0.0078535	34.7735	18.8483	5.9628	2.96034	3.2436	1.06682	2.29632	0	5.09983	51.5509	6.15632	3.82013	35.5645	15.1103	5.20301	20.3131	15.6362	1.65169	16.6568	19.0477
YQE_10955	ENN72413	NA	IPR000885|IPR008160	Fib_collagen_C|Collagen	Fibrillar collagen, C-terminal|Collagen triple helix repeat	13.2627	-2.10643	0.232221	0.599622	-3.51293	0.000443202	0.00200745	12.0951	8.37703	5.9628	0.98678	3.2436	3.20045	5.74081	4.29347	11.2196	37.7014	12.3126	1.27338	16.8931	22.2678	32.2586	34.376	6.85543	4.11958	15.6268	26.4489
YQE_10893	ENN72553	NA	IPR006751	TAFII55_prot_cons_reg	TAFII55 protein, conserved region	4.68268	-2.10174	0.232977	0.686831	-3.06005	0.00221301	0.00813453	3.02378	1.04713	0	1.97356	4.32481	2.13363	1.14816	0	2.03993	2.30825	0	0	16.8931	25.4489	2.0812	12.5004	1.51112	1.90165	1.08705	14.2309
YQE_02030	ENN81501	NA	NA	NA	NA	29.0642	-2.09936	0.233361	0.437173	-4.80213	1.56988e-06	1.39439e-05	8.31539	7.3299	5.9628	13.8149	28.1112	14.9354	11.4816	10.0181	12.2396	10.7718	12.3126	11.4604	100.47	124.859	24.9744	67.9708	8.85576	16.1366	11.6961	79.5684
YQE_02057	ENN81528	NA	IPR000832|IPR017981	GPCR_2_secretin-like|GPCR_2-like	GPCR, family 2, secretin-like|GPCR, family 2-like	135.844	-2.09643	0.233836	0.327341	-6.40442	1.50945e-10	2.76964e-09	120.195	135.08	211.083	159.858	35.6796	50.1403	43.6302	31.4854	261.111	80.7888	164.168	128.611	128.032	217.906	248.704	157.036	156.554	40.2339	158.67	187.919
YQE_04219	ENN79309	NA	IPR017986	WD40_repeat_dom	WD40-repeat-containing domain	6.46137	-2.09531	0.234017	0.626992	-3.34185	0.000832222	0.00348378	0	1.04713	3.57768	0.98678	5.40601	4.26726	1.14816	2.86231	2.03993	0	2.05211	0	20.4496	24.6536	5.20301	29.6884	1.4029	3.42094	1.02301	19.9986
YQE_06506	ENN77012	NA	IPR003593|IPR011704|IPR013602|IPR024317|IPR024743|IPR026983|IPR027417	AAA+_ATPase|ATPase_dyneun-rel_AAA|Dynein_heavy_dom-2|Dynein_heavy_chain_D4_dom|Dynein_HC_stalk|DHC_fam|P-loop_NTPase	AAA+ ATPase domain|ATPase, dynein-related, AAA domain|Dynein heavy chain, domain-2|Dynein heavy chain, P-loop containing D4 domain|Dynein heavy chain, coiled coil stalk|Dynein heavy chain|P-loop containing nucleoside triphosphate hydrolase	19.2149	-2.08846	0.235131	0.586901	-3.55845	0.000373043	0.00174055	9.07134	5.23565	4.77024	6.90746	20.5428	5.33408	6.88897	5.72462	4.07986	9.23301	3.07816	5.09351	84.4656	90.6616	4.16241	42.1888	6.49617	9.62263	5.37113	55.3696
YQE_06948	ENN76495	NA	IPR001304|IPR016186|IPR016187|IPR018378	C-type_lectin|C-type_lectin-like|C-type_lectin_fold|C-type_lectin_CS	C-type lectin|C-type lectin-like|C-type lectin fold|C-type lectin, conserved site	75.0101	-2.08825	0.235165	0.326885	-6.38834	1.67691e-10	3.05679e-09	9.82728	12.5655	22.6587	14.8017	34.5984	39.4722	33.2967	72.9889	55.0782	34.6238	35.9119	19.1007	138.701	262.442	228.932	185.162	14.9633	45.0891	36.1786	203.809
YQE_01987	ENN81624	NA	IPR000734|IPR001024|IPR002331|IPR013818|IPR029058	Lipase|PLAT/LH2_dom|Lipase_panc|Lipase_N|AB_hydrolase	Lipase|PLAT/LH2 domain|Pancreatic lipase|Lipase, N-terminal|Alpha/Beta hydrolase fold	349.084	-2.0857	0.235583	0.28591	-7.29493	2.98817e-13	7.77063e-12	182.939	182.2	202.735	158.872	130.825	167.49	96.4456	186.05	181.554	479.347	491.479	515.718	494.346	651.332	585.859	878.152	181.687	145.203	417.024	652.422
YQE_04239	ENN79330	NA	NA	NA	NA	14.7024	-2.08452	0.235774	0.641529	-3.24931	0.00115687	0.0046408	0.755945	1.04713	3.57768	1.97356	19.4616	4.26726	1.14816	2.86231	4.07986	0.769417	11.2866	8.91364	74.6854	53.2836	10.406	36.7199	1.83858	6.93484	6.26238	43.7737
YQE_12869	ENN70361	NA	IPR000719|IPR002110|IPR011009|IPR020683	Prot_kinase_dom|Ankyrin_rpt|Kinase-like_dom|Ankyrin_rpt-contain_dom	Protein kinase domain|Ankyrin repeat|Protein kinase-like domain|Ankyrin repeat-containing domain	23.8119	-2.0843	0.235811	0.650952	-3.20193	0.00136511	0.00536239	6.04756	5.23565	5.9628	11.8414	35.6796	4.26726	2.29632	4.29347	2.03993	2.30825	3.07816	1.27338	120.03	122.473	4.16241	50.0015	7.27184	11.6342	2.17493	74.1667
YQE_06515	ENN77021	NA	IPR001846	VWF_type-D	von Willebrand factor, type D domain	13.3275	-2.06574	0.238864	0.466905	-4.42432	9.67475e-06	7.1308e-05	8.31539	8.37703	10.733	10.8546	2.1624	2.13363	4.59265	10.0181	7.13976	22.3131	20.5211	14.0071	13.3367	21.4725	29.1368	28.1259	9.57001	4.72669	15.9953	23.018
YQE_09019	ENN74386	NA	NA	NA	NA	29.8123	-2.06212	0.239463	0.586848	-3.51389	0.000441589	0.00200503	3.77972	7.3299	5.9628	17.762	27.03	4.26726	17.2224	4.29347	9.17969	10.7718	22.5732	42.0214	112.917	42.945	20.812	128.129	8.70862	13.2033	21.1365	76.2008
YQE_08524	ENN74947	NA	IPR006089|IPR006091|IPR009075|IPR009100|IPR013786	Acyl-CoA_DH_CS|Acyl-CoA_Oxase/DH_cen-dom|AcylCo_DH/oxidase_C|AcylCoA_DH/oxidase_NM_dom|AcylCoA_DH/ox_N	Acyl-CoA dehydrogenase, conserved site|Acyl-CoA oxidase/dehydrogenase, central domain|Acyl-CoA dehydrogenase/oxidase C-terminal|Acyl-CoA dehydrogenase/oxidase, N-terminal and middle domain|Acyl-CoA dehydrogenase/oxidase, N-terminal	3673.91	-2.06109	0.239634	0.325342	-6.33517	2.37078e-10	4.19817e-09	864.801	1103.67	2466.22	3100.46	1510.44	1552.22	1029.9	1292.33	3378.13	6206.89	6972.03	5026.02	5065.27	5112.84	7023.02	7078.34	1883.79	1346.22	5395.77	6069.87
YQE_07486	ENN75951	NA	NA	NA	NA	199.312	-2.05783	0.240177	0.21495	-9.57351	1.03339e-21	6.74184e-20	84.6658	52.3565	119.256	87.8235	60.5473	81.078	62.0008	58.6774	386.567	270.065	364.249	429.128	285.405	271.19	320.505	255.476	86.0254	65.5759	362.502	283.144
YQE_10959	ENN72324	NA	IPR001048|IPR001057|IPR003599|IPR013783	Asp/Glu/Uridylate_kinase|Glu/AcGlu_kinase|Ig_sub|Ig-like_fold	Aspartate/glutamate/uridylate kinase|Glutamate/acetylglutamate kinase|Immunoglobulin subtype|Immunoglobulin-like fold	268.542	-2.05073	0.241361	0.560468	-3.65897	0.000253233	0.00124452	61.9875	348.694	149.07	274.325	172.992	151.488	49.371	68.6955	60.178	42.3179	73.8758	387.107	472.118	543.97	1168.6	271.883	208.519	110.637	140.87	614.142
YQE_11382	ENN71948	NA	IPR018108|IPR023395	Mitochondrial_sb/sol_carrier|Mt_carrier_dom	Mitochondrial substrate/solute carrier|Mitochondrial carrier domain	8.88689	-2.05046	0.241407	0.628247	-3.26378	0.00109938	0.00443569	3.02378	6.28277	4.77024	6.90746	10.812	3.20045	1.14816	0	2.03993	3.84709	3.07816	2.54675	32.8971	39.7639	3.1218	18.7506	5.24606	3.79016	2.87798	23.6333
YQE_07327	ENN76156	NA	IPR003117	cAMP_dep_PK_reg_su_I/II_a/b	Dimerization-anchoring domain of cAMP-dependent protein kinase, regulatory subunit	58.1872	-2.04738	0.241923	0.425744	-4.80896	1.51718e-06	1.35297e-05	24.1902	21.9897	25.0438	19.7356	45.4105	19.2027	21.8151	28.6231	28.559	61.5534	55.4069	35.6546	175.155	217.906	34.3399	116.41	22.7398	28.7628	45.2935	135.953
YQE_07953	ENN75401	NA	IPR007248	Mpv17_PMP22	Mpv17/PMP22	397.932	-2.0452	0.242289	0.398922	-5.12681	2.94695e-07	3.05824e-06	165.552	120.42	147.878	143.083	184.885	193.094	106.779	128.804	280.491	784.036	461.724	789.494	202.717	1173.83	531.747	952.373	144.233	153.391	578.936	715.167
YQE_06336	ENN77198	NA	IPR001214	SET_dom	SET domain	6.06769	-2.04402	0.242486	0.635187	-3.21799	0.00129094	0.00510698	2.26783	1.04713	2.38512	0.98678	2.1624	1.06682	0	0	26.5191	13.0801	10.2605	8.91364	2.66734	11.9292	5.20301	8.59401	1.67172	0.807305	14.6933	7.09838
YQE_01529	ENN82097	NA	IPR002809|IPR008568	DUF106_TM|UCP010045_TM_euk	Protein of unknown function DUF106, transmembrane|Uncharacterised conserved protein UCP010045, transmembrane eukaryotic	4.10162	-2.04219	0.242795	0.666621	-3.06349	0.0021877	0.00805479	1.51189	6.28277	2.38512	4.9339	3.2436	0	0	0	5.09983	4.6165	5.13026	2.54675	10.6693	11.1339	1.0406	7.03146	3.77842	0.810901	4.34834	7.46882
YQE_03967	ENN79504	NA	NA	NA	NA	42.2363	-2.04076	0.243035	0.663985	-3.07351	0.00211559	0.00782285	6.8035	2.09426	9.54049	7.89424	65.9533	5.33408	4.59265	10.0181	3.0599	6.15534	5.13026	8.91364	219.611	198.024	3.1218	119.535	6.58312	21.4745	5.81478	135.073
YQE_11288	ENN71997	NA	IPR001841|IPR013083	Znf_RING|Znf_RING/FYVE/PHD	Zinc finger, RING-type|Zinc finger, RING/FYVE/PHD-type	21.6789	-2.04054	0.243074	0.482859	-4.22594	2.3794e-05	0.000158192	10.5832	12.5655	16.6959	12.8281	4.32481	12.8018	5.74081	12.8804	36.7188	20.0048	15.3908	8.91364	81.7983	19.8819	46.8271	28.9071	13.1682	8.93695	20.257	44.3536
YQE_05861	ENN77565	NA	NA	NA	NA	139.755	-2.02996	0.244861	0.423821	-4.78968	1.6705e-06	1.47906e-05	13.607	23.0368	34.5843	52.2994	91.9021	132.285	20.6669	58.6774	67.3178	101.563	102.605	120.971	280.959	227.449	437.053	471.108	30.8819	75.8829	98.1142	354.142
YQE_11487	ENN71872	NA	NA	NA	NA	22.8314	-2.02937	0.244962	0.668396	-3.03618	0.00239597	0.008701	4.53567	1.04713	3.57768	3.94712	35.6796	2.13363	3.44449	0	16.3195	6.92475	11.2866	6.36688	104.915	104.977	9.36541	50.7828	3.2769	10.3144	10.2244	67.51
YQE_06212	ENN77387	NA	IPR004344	TTL/TTLL_fam	Tubulin-tyrosine ligase/Tubulin polyglutamylase	67.148	-2.02904	0.245018	0.411941	-4.92556	8.41171e-07	7.99328e-06	25.7021	33.5081	34.5843	30.5902	69.1969	16.0022	26.4077	34.3477	38.7587	39.2403	27.7034	25.4675	260.51	201.205	57.2331	153.911	31.0962	36.4886	32.7925	168.215
YQE_04249	ENN79301	NA	IPR000192|IPR011063|IPR014729|IPR015421|IPR015422|IPR015424	Aminotrans_V/Cys_dSase|tRNA-lysidine/thiocyt_synth|Rossmann-like_a/b/a_fold|PyrdxlP-dep_Trfase_major_sub1|PyrdxlP-dep_Trfase_major_sub2|PyrdxlP-dep_Trfase	Aminotransferase, class V/Cysteine desulfurase|tRNA(Ile)-lysidine/2-thiocytidine synthase|Rossmann-like alpha/beta/alpha sandwich fold|Pyridoxal phosphate-dependent transferase, major region, subdomain 1|Pyridoxal phosphate-dependent transferase, major region, subdomain 2|Pyridoxal phosphate-dependent transferase	2468.19	-2.02542	0.245634	0.209326	-9.67589	3.81762e-22	2.58117e-20	949.466	923.568	1829.39	1501.88	737.379	1049.75	890.974	1018.98	3871.79	2879.93	4150.38	4188.14	4193.94	3233.6	4002.15	4069.65	1301.08	924.271	3772.56	3874.84
YQE_03920	ENN79631	NA	IPR006097	Glu/Leu/Phe/Val_DH_dimer_dom	Glutamate/phenylalanine/leucine/valine dehydrogenase, dimerisation domain	9.15013	-2.02487	0.245726	0.667584	-3.03314	0.00242024	0.00877771	0	2.09426	2.38512	0.98678	12.9744	1.06682	0	2.86231	3.0599	3.84709	4.10421	5.09351	44.4556	40.5592	4.16241	18.7506	1.36654	4.22589	4.02618	26.9819
YQE_05734	ENN77762	NA	NA	NA	NA	320.434	-2.02354	0.245955	0.504321	-4.0124	6.01051e-05	0.000356098	57.4518	75.3933	89.4421	82.8896	161.099	136.552	155.002	163.152	310.07	362.395	243.175	212.654	123.587	2220.42	448.499	285.165	76.2942	153.951	282.073	769.416
YQE_12296	ENN70891	NA	NA	NA	NA	149.191	-2.02144	0.246313	0.2774	-7.28709	3.16719e-13	8.17897e-12	65.7672	51.3093	81.0941	98.678	85.4149	71.4766	56.2599	68.6955	249.892	96.9466	121.074	133.705	343.197	238.583	300.734	324.229	74.2122	70.4617	150.404	301.686
YQE_01813	ENN81808	NA	IPR002809|IPR008568	DUF106_TM|UCP010045_TM_euk	Protein of unknown function DUF106, transmembrane|Uncharacterised conserved protein UCP010045, transmembrane eukaryotic	4.12462	-2.00721	0.248754	0.656367	-3.05806	0.00222776	0.00818337	3.77972	2.09426	1.19256	1.97356	4.32481	0	1.14816	0	2.03993	4.6165	5.13026	1.27338	14.2258	13.5197	2.0812	8.59401	2.26003	1.36824	3.26502	9.60518
YQE_10552	ENN72747	NA	IPR004686|IPR025663	Mtc|AKAP_28	Tricarboxylate/iron carrier|A-kinase anchor protein 28kDa	1675.87	-2.00111	0.249807	0.241093	-8.30019	1.03946e-16	3.91764e-15	665.231	756.027	838.37	788.438	501.677	438.461	547.673	535.252	2110.31	4596.5	4252.99	2360.84	1694.65	1953.2	1774.23	3000.09	762.017	505.766	3330.16	2105.54
YQE_00388	ENN83252	NA	IPR011063|IPR014729	tRNA-lysidine/thiocyt_synth|Rossmann-like_a/b/a_fold	tRNA(Ile)-lysidine/2-thiocytidine synthase|Rossmann-like alpha/beta/alpha sandwich fold	994.901	-1.99567	0.250751	0.212515	-9.39073	5.9584e-21	3.57376e-19	421.061	368.589	790.668	630.553	327.604	461.931	331.819	364.945	1528.93	1191.06	1547.29	1843.85	1622.63	1384.58	1522.4	1580.52	552.718	371.575	1527.78	1527.53
YQE_04335	ENN79149	NA	IPR000734|IPR013818|IPR029058	Lipase|Lipase_N|AB_hydrolase	Lipase|Lipase, N-terminal|Alpha/Beta hydrolase fold	13.6601	-1.99086	0.251588	0.484998	-4.10489	4.04513e-05	0.000253286	0.755945	2.09426	4.77024	0	8.64961	7.46771	5.74081	12.8804	4.07986	3.07767	3.07816	8.91364	15.1149	47.7167	48.9083	45.3139	1.90511	8.68463	4.78733	39.2634
YQE_12278	ENN70873	NA	IPR013057	AA_transpt_TM	Amino acid transporter, transmembrane	3752.2	-1.98971	0.25179	0.267888	-7.42738	1.10767e-13	3.07393e-12	895.038	843.986	1648.12	1482.14	1396.91	1162.83	1036.79	890.179	5769.95	9794.68	10578.6	5818.06	3351.06	4330.29	4666.06	6370.51	1217.32	1121.68	7990.32	4679.48
YQE_04897	ENN78635	NA	NA	NA	NA	39.4568	-1.98433	0.252731	0.35449	-5.59769	2.17224e-08	2.76638e-07	6.04756	9.42416	7.15537	15.7885	31.3548	19.2027	18.3706	15.7427	52.0183	23.8519	37.964	29.2877	50.6794	99.4097	94.6947	120.316	9.60389	21.1677	35.7805	91.275
YQE_07516	ENN75984	NA	IPR019412	OMP_IML2_mit/TPR_39	Outer membrane protein, IML2, mitochondrial/Tetratricopeptide repeat protein 39	22.2798	-1.9809	0.253331	0.588905	-3.36371	0.000769029	0.00326209	5.29161	5.23565	8.34793	1.97356	21.624	14.9354	5.74081	4.29347	15.2995	11.5413	8.20842	6.36688	108.472	78.7325	4.16241	56.2517	5.21219	11.6484	10.354	61.9046
YQE_01974	ENN81610	NA	IPR022158	Inositol_phosphatase	Inositol phosphatase	70.6906	-1.97507	0.254358	0.426855	-4.62702	3.70959e-06	3.02295e-05	19.6546	23.0368	13.1182	6.90746	36.7609	27.7372	26.4077	15.7427	169.314	93.8689	110.814	105.69	69.3507	187.686	43.7053	181.255	15.6793	26.6621	119.922	120.499
YQE_05234	ENN78080	NA	IPR002165|IPR016201	Plexin_repeat|Plexin-like_fold	Plexin|Plexin-like fold	306.409	-1.97268	0.25478	0.232748	-8.47558	2.33904e-17	9.42032e-16	97.5169	101.572	163.381	158.872	139.475	125.884	125.15	98.7498	679.297	339.313	517.131	361.639	446.334	488.3	497.408	562.517	130.335	122.315	474.345	498.64
YQE_12324	ENN70922	NA	IPR000717|IPR011990|IPR011991|IPR013143	PCI_dom|TPR-like_helical|WHTH_DNA-bd_dom|PAM	Proteasome component (PCI) domain|Tetratricopeptide-like helical|Winged helix-turn-helix DNA-binding domain|PCI/PINT associated module	5.17059	-1.96514	0.256115	0.647911	-3.03303	0.00242108	0.00877787	1.51189	1.04713	0	0.98678	5.40601	2.13363	1.14816	2.86231	2.03993	0.769417	2.05211	0	19.5605	28.63	2.0812	12.5004	0.88645	2.88753	1.21536	15.693
YQE_02580	ENN81009	NA	IPR000559|IPR020628|IPR027417	Formate_THF_ligase|Formate_THF_ligase_CS|P-loop_NTPase	Formate-tetrahydrofolate ligase, FTHFS|Formate-tetrahydrofolate ligase, FTHFS, conserved site|P-loop containing nucleoside triphosphate hydrolase	12.8945	-1.96314	0.25647	0.653449	-3.00427	0.00266219	0.00950988	1.51189	2.09426	3.57768	2.96034	19.4616	3.20045	1.14816	4.29347	5.09983	2.30825	1.02605	0	55.1249	63.6222	4.16241	36.7199	2.53604	7.02593	2.10853	39.9074
YQE_07283	ENN76320	NA	IPR001623|IPR002939|IPR008971	DnaJ_domain|DnaJ_C|HSP40/DnaJ_pept-bd	DnaJ domain|Chaperone DnaJ, C-terminal|HSP40/DnaJ peptide-binding	8.28354	-1.95871	0.257259	0.525031	-3.73065	0.000190987	0.000970682	5.29161	3.14139	3.57768	6.90746	5.40601	4.26726	2.29632	4.29347	4.07986	2.30825	8.20842	5.09351	32.008	19.8819	6.24361	19.5318	4.72954	4.06577	4.92251	19.4164
YQE_10476	ENN72906	NA	NA	NA	NA	1989.35	-1.95538	0.257853	0.201933	-9.68332	3.54996e-22	2.42965e-20	849.682	773.828	1282	1091.38	836.85	1081.75	746.305	645.451	2027.69	3004.57	3427.02	2874.01	2794.48	3185.09	3303.91	3905.59	999.223	827.589	2833.32	3297.27
YQE_06338	ENN77200	NA	IPR002198|IPR002347|IPR016040|IPR020904	DH_sc/Rdtase_SDR|Glc/ribitol_DH|NAD(P)-bd_dom|Sc_DH/Rdtase_CS	Short-chain dehydrogenase/reductase SDR|Glucose/ribitol dehydrogenase|NAD(P)-binding domain|Short-chain dehydrogenase/reductase, conserved site	27.8999	-1.95377	0.25814	0.569187	-3.43257	0.000597888	0.00262255	4.53567	10.4713	9.54049	4.9339	34.5984	10.6682	8.03714	14.3116	4.07986	4.6165	3.07816	3.82013	126.254	142.355	7.28421	57.8143	7.37034	16.9038	3.89866	83.4268
YQE_07515	ENN75982	NA	IPR012919	Sad1_UNC_C	Sad1/UNC-like, C-terminal	12.3027	-1.95368	0.258157	0.632258	-3.09001	0.00200152	0.00745442	2.26783	0	0	4.9339	14.0556	3.20045	4.59265	7.15578	3.0599	3.07767	1.02605	0	59.5705	53.2836	6.24361	34.376	1.80043	7.25112	1.7909	38.3684
YQE_09452	ENN73950	NA	NA	NA	NA	13.4254	-1.95013	0.258793	0.639634	-3.04882	0.00229743	0.00840058	4.53567	2.09426	0	1.97356	14.0556	6.40089	6.88897	2.86231	6.1198	1.53883	2.05211	1.27338	58.6814	63.6222	2.0812	40.6262	2.15087	7.55195	2.74603	41.2528
YQE_08486	ENN74908	NA	NA	NA	NA	9.85445	-1.9482	0.25914	0.617533	-3.15481	0.00160603	0.00617396	0.755945	1.04713	0	1.97356	12.9744	5.33408	2.29632	1.43116	2.03993	3.07767	8.20842	2.54675	44.4556	39.7639	5.20301	26.5633	0.944159	5.50899	3.96819	28.9964
YQE_12767	ENN70592	NA	IPR002587|IPR013021|IPR016040	Myo-inos-1-P_Synthase|Myo-inos-1-P_Synthase_GAPDH|NAD(P)-bd_dom	Myo-inositol-1-phosphate synthase|Myo-inositol-1-phosphate synthase, GAPDH-like|NAD(P)-binding domain	259.376	-1.94761	0.259246	0.53595	-3.63394	0.000279127	0.00135389	758.968	234.557	75.1313	93.7441	52.9789	33.0713	21.8151	34.3477	364.128	1155.66	396.056	192.28	136.034	172.575	237.257	191.412	290.6	35.5532	527.032	184.32
YQE_02712	ENN80876	NA	IPR012937	DUF1693	Domain of unknown function DUF1693	111.03	-1.93244	0.261985	0.343408	-5.62726	1.83099e-08	2.37242e-07	148.921	36.6495	97.79	74.0085	42.1669	54.4076	45.9265	35.7789	115.256	162.347	112.866	108.237	252.508	132.811	227.892	128.91	89.3423	44.57	124.677	185.53
YQE_06916	ENN76462	NA	IPR026704|IPR027859	KIAA0556|DUF4457	Uncharacterised protein KIAA0556|Domain of unknown function DUF4457	33.2413	-1.92386	0.263549	0.476667	-4.03606	5.43566e-05	0.000325644	10.5832	8.37703	26.2363	31.577	11.8932	43.7394	8.03714	7.15578	17.3394	13.0801	16.4168	16.5539	88.9112	61.2364	108.223	62.5019	19.1934	17.7064	15.8476	80.218
YQE_01867	ENN81747	NA	IPR000889|IPR000889|IPR012336|IPR012336|IPR029759	Glutathione_peroxidase|Glutathione_peroxidase|Thioredoxin-like_fold|Thioredoxin-like_fold|GPX_AS	Glutathione peroxidase|Glutathione peroxidase|Thioredoxin-like fold|Thioredoxin-like fold|Glutathione peroxidase active site	345.725	-1.92187	0.263913	0.469925	-4.08973	4.31876e-05	0.000267388	58.9637	39.7909	47.7024	68.0879	405.451	229.365	99.8901	114.492	432.466	106.949	77.98	81.4961	1218.97	1126.11	603.549	820.337	53.6362	212.3	174.723	942.243
YQE_01880	ENN81718	NA	IPR000734|IPR013818|IPR029058	Lipase|Lipase_N|AB_hydrolase	Lipase|Lipase, N-terminal|Alpha/Beta hydrolase fold	24.3339	-1.91838	0.264552	0.417853	-4.59102	4.41078e-06	3.53751e-05	9.07134	3.14139	8.34793	3.94712	10.812	11.735	11.4816	14.3116	37.7387	23.8519	34.8858	16.5539	32.8971	89.8664	29.1368	51.5641	6.12694	12.085	28.2576	50.8661
YQE_10474	ENN72904	NA	NA	NA	NA	68.0853	-1.91563	0.265055	0.428917	-4.46622	7.96147e-06	6.00935e-05	80.8861	29.3196	35.7768	21.7092	12.9744	20.2695	12.6298	22.8985	71.3976	246.983	142.621	91.6831	57.7923	62.0317	78.0451	102.347	41.9229	17.193	138.171	75.054
YQE_10217	ENN73162	NA	NA	NA	NA	6.93696	-1.91011	0.266072	0.613003	-3.11599	0.0018333	0.00691655	2.26783	1.04713	2.38512	2.96034	3.2436	4.26726	4.59265	1.43116	4.07986	6.92475	3.07816	3.82013	35.5645	24.6536	2.0812	8.59401	2.16511	3.38367	4.47573	17.7233
YQE_03926	ENN79637	NA	IPR000560|IPR029033|IPR029630	His_Pase_superF_clade-2|His_PPase_superfam|Api_m_3	Histidine phosphatase superfamily, clade-2|Histidine phosphatase superfamily|Venom acid phosphatase Acph-1	1047.92	-1.90581	0.266866	0.405083	-4.70475	2.54183e-06	2.14824e-05	265.337	309.95	274.289	1120	424.912	711.566	389.227	301.974	641.559	1331.86	1415.95	1875.68	2350.81	1518.98	1825.22	2009.44	492.393	456.92	1316.26	1926.11
YQE_09705	ENN73690	NA	IPR001715	CH-domain	Calponin homology domain	127.303	-1.89972	0.267996	0.308778	-6.15237	7.63347e-10	1.23778e-08	41.577	56.545	83.4793	63.154	77.8465	73.6103	40.1857	45.797	205.013	86.9441	176.481	138.798	295.185	230.631	271.597	150.005	61.1888	59.3599	151.809	236.854
YQE_10898	ENN72558	NA	IPR001031|IPR001227|IPR009081|IPR011032|IPR013968|IPR014030|IPR014031|IPR016035|IPR016038|IPR016039|IPR016040|IPR018201|IPR020842|IPR029058	Thioesterase|Ac_transferase_dom|Acyl_carrier_prot-like|GroES-like|PKS_KR|Ketoacyl_synth_N|Ketoacyl_synth_C|Acyl_Trfase/lysoPLipase|Thiolase-like_subgr|Thiolase-like|NAD(P)-bd_dom|Ketoacyl_synth_AS|PKS/FAS_KR|AB_hydrolase	Thioesterase|Acyl transferase domain|Acyl carrier protein-like|GroES (chaperonin 10)-like|Polyketide synthase, KR|Beta-ketoacyl synthase, N-terminal|Beta-ketoacyl synthase, C-terminal|Acyl transferase/acyl hydrolase/lysophospholipase|Thiolase-like, subgroup|Thiolase-like|NAD(P)-binding domain|Beta-ketoacyl synthase, active site|Polyketide synthase/Fatty acid synthase, KR|Alpha/Beta hydrolase fold	328.205	-1.89766	0.268379	0.489632	-3.87568	0.000106327	0.000582604	94.4931	127.75	137.144	35.5241	105.958	371.252	87.2603	231.847	185.634	220.823	46.1724	75.1292	1627.96	538.403	737.787	628.144	98.7279	199.079	131.94	883.074
YQE_11501	ENN71830	NA	IPR007859|IPR017896	ETFD_OxRdtase|4Fe4S_Fe-S-bd	Electron transfer flavoprotein-ubiquinone oxidoreductase|4Fe-4S ferredoxin-type, iron-sulpur binding domain	2148.92	-1.89722	0.26846	0.230064	-8.24649	1.63119e-16	6.04571e-15	910.913	851.316	1241.46	1341.03	946.051	787.31	757.787	651.176	2008.31	4201.79	4536.18	4037.88	2813.15	2466.16	3232.11	3600.11	1086.18	785.581	3696.04	3027.88
YQE_07840	ENN75606	NA	IPR001781	Znf_LIM	Zinc finger, LIM-type	7.0801	-1.89662	0.268571	0.623127	-3.04372	0.00233674	0.0085136	12.0951	8.37703	1.19256	3.94712	1.0812	2.13363	1.14816	0	14.2795	17.6966	14.3647	5.09351	10.6693	6.36222	3.1218	11.7191	6.40296	1.09075	12.8586	7.96812
YQE_11460	ENN71842	NA	NA	NA	NA	95.357	-1.89623	0.268644	0.473083	-4.00825	6.11714e-05	0.00036116	19.6546	18.8483	27.4289	29.6034	115.689	55.4744	19.5188	30.0543	80.5773	41.5485	51.3026	70.0357	299.631	398.434	62.4361	205.475	23.8838	55.184	60.8661	241.494
YQE_02206	ENN81390	NA	NA	NA	NA	6.98572	-1.89557	0.268768	0.625902	-3.02853	0.00245746	0.0089011	0.755945	4.18852	2.38512	0	6.48721	2.13363	3.44449	1.43116	10.1997	3.84709	3.07816	2.54675	16.8931	27.0394	3.1218	24.2195	1.8324	3.37412	4.91791	17.8185
YQE_11778	ENN71550	NA	IPR007087|IPR013087|IPR015880	Znf_C2H2|Znf_C2H2/integrase_DNA-bd|Znf_C2H2-like	Zinc finger, C2H2|Zinc finger C2H2-type/integrase DNA-binding domain|Zinc finger, C2H2-like	15.6112	-1.89034	0.269743	0.537265	-3.51845	0.000434074	0.00197574	14.3629	3.14139	7.15537	9.8678	9.73081	11.735	2.29632	10.0181	5.09983	3.84709	6.15632	11.4604	65.7943	47.7167	9.36541	32.0322	8.63188	8.44505	6.64091	38.7271
YQE_06808	ENN76743	NA	IPR006089|IPR006091|IPR009075|IPR009100|IPR013786	Acyl-CoA_DH_CS|Acyl-CoA_Oxase/DH_cen-dom|AcylCo_DH/oxidase_C|AcylCoA_DH/oxidase_NM_dom|AcylCoA_DH/ox_N	Acyl-CoA dehydrogenase, conserved site|Acyl-CoA oxidase/dehydrogenase, central domain|Acyl-CoA dehydrogenase/oxidase C-terminal|Acyl-CoA dehydrogenase/oxidase, N-terminal and middle domain|Acyl-CoA dehydrogenase/oxidase, N-terminal	3504.73	-1.88586	0.270583	0.237111	-7.95347	1.81357e-15	6.05755e-14	1498.28	1492.16	1945.07	2434.39	1366.64	1000.67	1238.87	1047.61	3816.71	8905.23	8058.62	5442.41	3927.21	3831.65	4832.55	5237.66	1842.47	1163.45	6555.74	4457.27
YQE_07026	ENN76577	NA	IPR000115|IPR000728|IPR002376|IPR004607|IPR004733|IPR010918|IPR011054|IPR011761|IPR013815|IPR013816|IPR016185|IPR016188|IPR020559|IPR020560|IPR020561|IPR020562	PRibGlycinamide_synth|AIR_synth_N_dom|Formyl_transf_N|PurN_trans|PurM_cligase|AIR_synth_C_dom|Rudment_hybrid_motif|ATP-grasp|ATP_grasp_subdomain_1|ATP_grasp_subdomain_2|PreATP-grasp_dom|PurM_N-like|PRibGlycinamide_synth_CS|PRibGlycinamide_synth_C-dom|PRibGlycinamid_synth_ATP-grasp|PRibGlycinamide_synth_N	Phosphoribosylglycinamide synthetase|AIR synthase related protein, N-terminal domain|Formyl transferase, N-terminal|Phosphoribosylglycinamide formyltransferase|Phosphoribosylformylglycinamidine cyclo-ligase|AIR synthase-related protein, C-terminal domain|Rudiment single hybrid motif|ATP-grasp fold|ATP-grasp fold, subdomain 1|ATP-grasp fold, subdomain 2|Pre-ATP-grasp domain|PurM, N-terminal-like|P…	1690.83	-1.88546	0.270658	0.293066	-6.43355	1.2466e-10	2.31015e-09	892.771	721.472	1707.75	1392.35	1087.69	1157.49	678.564	576.756	942.449	1768.12	1277.44	1171.51	3886.31	2461.38	4378.85	2952.43	1178.58	875.126	1289.88	3419.74
YQE_08203	ENN75192	NA	IPR000618	Insect_cuticle	Insect cuticle protein	14.4934	-1.88371	0.270987	0.510634	-3.68896	0.000225176	0.00112548	1.51189	1.04713	2.38512	1.97356	11.8932	8.53452	3.44449	7.15578	10.1997	19.2354	14.3647	12.7338	72.9072	11.9292	26.015	26.5633	1.72943	7.757	14.1334	34.3537
YQE_09111	ENN74138	NA	IPR001132|IPR008984|IPR017855	SMAD_dom_Dwarfin-type|SMAD_FHA_domain|SMAD_dom-like	SMAD domain, Dwarfin-type|SMAD/FHA domain|SMAD domain-like	25.5062	-1.88365	0.270996	0.387048	-4.86673	1.13462e-06	1.04524e-05	27.214	19.8955	7.15537	17.762	12.9744	11.735	3.44449	8.58694	28.559	53.0898	28.7295	35.6546	46.2338	33.4017	35.3805	38.2824	18.0067	9.1852	36.5082	38.3246
YQE_05750	ENN77779	NA	IPR001680|IPR015943|IPR017986|IPR019775	WD40_repeat|WD40/YVTN_repeat-like_dom|WD40_repeat_dom|WD40_repeat_CS	WD40 repeat|WD40/YVTN repeat-like-containing domain|WD40-repeat-containing domain|WD40 repeat, conserved site	10.4743	-1.88228	0.271255	0.514486	-3.65856	0.000253634	0.0012454	6.04756	5.23565	2.38512	7.89424	6.48721	5.33408	3.44449	5.72462	5.09983	7.69417	6.15632	12.7338	25.7842	36.5828	5.20301	25.782	5.39064	5.2476	7.92102	23.338
YQE_07420	ENN76047	NA	IPR000435	Tektin	Tektin	43.0021	-1.87691	0.272267	0.519606	-3.61217	0.000303641	0.00146072	18.8986	9.42416	4.77024	7.89424	48.6541	21.3363	19.5188	22.8985	8.15973	12.3107	5.13026	11.4604	204.496	184.504	18.7308	89.8465	10.2468	28.1019	9.26526	124.394
YQE_01606	ENN82031	NA	IPR000583|IPR000836|IPR005854|IPR017932|IPR029055|IPR029057	GATase_dom|PRibTrfase_dom|Amd_phspho_trans|GATase_2_dom|Ntn_hydrolases_N|PRTase-like	Class II glutamine amidotransferase domain|Phosphoribosyltransferase domain|Amidophosphoribosyl transferase|Glutamine amidotransferase type 2 domain|Nucleophile aminohydrolases, N-terminal|Phosphoribosyltransferase-like	2624.56	-1.87384	0.272847	0.573743	-3.26599	0.00109082	0.00440755	265.337	141.362	1780.49	1506.81	743.867	2753.45	1291.68	987.498	719.076	2057.42	1410.82	612.494	7014.2	4401.07	10350.9	5956.43	923.502	1444.12	1199.95	6930.64
YQE_12414	ENN71014	NA	IPR001236|IPR001557|IPR015955|IPR016040|IPR018177|IPR022383	Lactate/malate_DH_N|L-lactate/malate_DH|Lactate_DH/Glyco_Ohase_4_C|NAD(P)-bd_dom|L-lactate_DH_AS|Lactate/malate_DH_C	Lactate/malate dehydrogenase, N-terminal|L-lactate/malate dehydrogenase|Lactate dehydrogenase/glycoside hydrolase, family 4, C-terminal|NAD(P)-binding domain|L-lactate dehydrogenase, active site|Lactate/malate dehydrogenase, C-terminal	43.4911	-1.87368	0.272876	0.468661	-3.99795	6.38928e-05	0.000374954	9.82728	8.37703	14.3107	10.8546	50.8165	27.7372	13.7779	20.0362	14.2795	13.0801	16.4168	19.1007	160.04	194.048	23.9338	99.2218	10.8424	28.092	15.7193	119.311
YQE_01832	ENN81772	NA	IPR011009|IPR026712	Kinase-like_dom|Cho/Etha_kinase	Protein kinase-like domain|Choline/Ethanolamine kinase	599.028	-1.87211	0.273173	0.419355	-4.46426	8.03443e-06	6.05622e-05	291.795	414.663	338.687	422.342	424.912	97.0802	323.782	104.474	471.224	656.313	892.666	1194.43	1386.13	636.222	510.935	1418.79	366.872	237.562	803.658	988.019
YQE_08129	ENN75353	NA	IPR000169|IPR000668|IPR013128|IPR013201|IPR025660|IPR025661	Pept_cys_AS|Peptidase_C1A_C|Peptidase_C1A|Prot_inhib_I29|Pept_his_AS|Pept_asp_AS	Cysteine peptidase, cysteine active site|Peptidase C1A, papain C-terminal|Peptidase C1A, papain|Proteinase inhibitor I29, cathepsin propeptide|Cysteine peptidase, histidine active site|Cysteine peptidase, asparagine active site	112.016	-1.8701	0.273554	0.463125	-4.03801	5.39067e-05	0.000323324	15.8748	9.42416	35.7768	78.9424	96.2269	75.7439	34.4449	42.9347	81.5973	36.1626	115.944	105.69	288.961	256.079	299.693	218.757	35.0046	62.3376	84.8485	265.873
YQE_07075	ENN76414	NA	NA	NA	NA	33.4848	-1.86671	0.274197	0.482095	-3.87209	0.000107907	0.000589528	12.8511	12.5655	13.1182	6.90746	40.0045	17.069	5.74081	14.3116	23.4592	18.466	15.3908	24.1942	114.695	122.473	21.8526	72.6584	11.3606	19.2815	20.3775	82.9198
YQE_09921	ENN73466	NA	NA	NA	NA	48.6649	-1.86443	0.274631	0.499827	-3.73016	0.000191361	0.000971697	11.3392	14.6598	22.6587	13.8149	12.9744	72.5434	16.0743	8.58694	22.4393	27.699	37.964	34.3812	48.9011	210.749	105.101	118.754	15.6181	27.5448	30.6209	120.876
YQE_05236	ENN78082	NA	NA	NA	NA	66.6484	-1.86334	0.274839	0.332023	-5.6121	1.99889e-08	2.56317e-07	21.1664	17.8012	47.7024	34.5373	22.7052	39.4722	32.1485	14.3116	144.835	78.4805	94.3969	89.1364	79.131	97.0239	120.71	132.817	30.3018	27.1594	101.712	107.42
YQE_04821	ENN78648	NA	IPR000618	Insect_cuticle	Insect cuticle protein	94.9796	-1.85957	0.275558	0.552441	-3.3661	0.000762401	0.00323966	15.8748	39.7909	57.2429	23.6827	129.744	13.8686	18.3706	24.3296	111.176	34.6238	46.1724	137.525	300.52	260.851	92.6135	213.288	34.1478	46.5783	82.3743	216.818
YQE_02899	ENN80682	NA	IPR000169|IPR000668|IPR013128|IPR013201|IPR025660|IPR025661	Pept_cys_AS|Peptidase_C1A_C|Peptidase_C1A|Prot_inhib_I29|Pept_his_AS|Pept_asp_AS	Cysteine peptidase, cysteine active site|Peptidase C1A, papain C-terminal|Peptidase C1A, papain|Proteinase inhibitor I29, cathepsin propeptide|Cysteine peptidase, histidine active site|Cysteine peptidase, asparagine active site	1458.63	-1.85777	0.275903	0.247152	-7.51672	5.6169e-14	1.615e-12	1971.5	1694.25	1437.04	1923.24	556.819	614.486	238.818	561.013	1154.6	1601.16	2067.5	2090.88	1867.13	1631.91	1781.51	2146.16	1756.51	492.784	1728.53	1856.68
YQE_00399	ENN83242	NA	NA	NA	NA	175.427	-1.85619	0.276206	0.56553	-3.2822	0.00102999	0.00419543	504.971	478.538	206.313	261.497	0	1.06682	0	1.43116	228.472	389.325	445.307	257.222	7.11289	3.18111	2.0812	20.3131	362.83	0.624493	330.082	8.17208
YQE_06051	ENN77221	NA	IPR001283|IPR013871|IPR014044|IPR018244	Allrgn_V5/Tpx1|Cysteine_rich_secretory|CAP_domain|Allrgn_V5/Tpx1_CS	Cysteine-rich secretory protein, allergen V5/Tpx-1-related|Cysteine-rich secretory protein|CAP domain|Allergen V5/Tpx-1-related, conserved site	4.18566	-1.85432	0.276562	0.609838	-3.04068	0.00236045	0.00858596	1.51189	3.14139	1.19256	0.98678	4.32481	1.06682	2.29632	0	3.0599	5.38592	2.05211	2.54675	14.2258	10.3386	3.1218	11.7191	1.70815	1.92199	3.26117	9.85133
YQE_09334	ENN74072	NA	NA	NA	NA	641.104	-1.85367	0.276687	0.308061	-6.01724	1.77418e-09	2.72252e-08	189.742	166.494	326.762	436.157	337.335	400.056	284.744	276.213	1122.98	407.791	680.273	640.509	1117.61	1616	1254.97	1000.03	279.789	324.587	712.889	1247.15
YQE_02722	ENN80861	NA	NA	NA	NA	40.3833	-1.85019	0.277356	0.390916	-4.73296	2.21265e-06	1.90172e-05	19.6546	10.4713	38.1619	30.5902	6.48721	25.6036	11.4816	15.7427	72.4176	36.1626	63.6153	76.4026	66.6834	62.8269	64.5173	45.3139	24.7195	14.8288	62.1495	59.8354
YQE_00015	ENN70175	NA	IPR000008|IPR001565	C2_dom|Synaptotagmin	C2 domain|Synaptotagmin	12.68	-1.84842	0.277697	0.494724	-3.73625	0.000186782	0.000952347	3.02378	6.28277	9.54049	4.9339	0	6.40089	2.29632	5.72462	19.3794	39.2403	24.6253	17.8273	13.3367	15.9056	12.4872	21.8757	5.94524	3.60546	25.268	15.9013
YQE_05356	ENN78204	OBP29	IPR006170|IPR023316	PBP_GOBP|PBP_GOBP_dom	Pheromone/general odorant binding protein|Pheromone/general odorant binding protein, PBP/GOBP, domain	233.96	-1.84432	0.278488	0.56553	-3.26121	0.00110937	0.00446791	83.9099	116.231	66.7834	671.011	80.0089	66.1426	103.335	58.6774	235.612	212.359	257.539	311.977	905.116	264.827	73.8827	235.945	234.484	77.0409	254.372	369.943
YQE_03447	ENN80088	NA	NA	NA	NA	96.5269	-1.84214	0.278908	0.246028	-7.48752	7.01891e-14	1.98738e-12	71.0588	57.5921	60.8206	49.339	37.8421	40.539	27.5559	54.3839	85.6771	172.349	164.168	129.884	127.143	153.489	172.74	139.848	59.7026	40.0802	138.02	148.305
YQE_12994	ENN70208	NA	NA	NA	NA	26.0171	-1.83934	0.27945	0.467718	-3.93257	8.40408e-05	0.000475436	9.82728	7.3299	5.9628	5.92068	27.03	13.8686	8.03714	14.3116	12.2396	16.9272	13.3387	20.374	92.4676	97.8191	14.5684	56.2517	7.26017	15.8118	15.7199	65.2767
YQE_04947	ENN78579	NA	IPR004839|IPR015421|IPR015422|IPR015424	Aminotransferase_I/II|PyrdxlP-dep_Trfase_major_sub1|PyrdxlP-dep_Trfase_major_sub2|PyrdxlP-dep_Trfase	Aminotransferase, class I/classII|Pyridoxal phosphate-dependent transferase, major region, subdomain 1|Pyridoxal phosphate-dependent transferase, major region, subdomain 2|Pyridoxal phosphate-dependent transferase	6200.53	-1.83799	0.279711	0.203871	-9.01543	1.96091e-19	9.98899e-18	3310.28	3283.8	3403.57	3083.69	2219.71	2255.25	2889.92	2898.09	6780.73	11839.8	11950.4	7667	7181.36	8271.68	9279.04	12894.1	3270.33	2565.74	9559.49	9406.56
YQE_11387	ENN71954	NA	IPR002067|IPR002167|IPR018108|IPR023395	Mit_carrier|Graves_DC|Mitochondrial_sb/sol_carrier|Mt_carrier_dom	Mitochondrial carrier protein|Graves disease carrier protein|Mitochondrial substrate/solute carrier|Mitochondrial carrier domain	504.488	-1.83761	0.279784	0.244994	-7.50065	6.3502e-14	1.80721e-12	250.974	174.871	242.09	287.153	195.697	245.368	197.484	201.793	522.223	995.626	1012.71	627.775	561.03	704.616	742.99	1109.41	238.772	210.085	789.584	779.511
YQE_07201	ENN76235	NA	NA	NA	NA	125.403	-1.83406	0.280474	0.54307	-3.37721	0.000732249	0.0031215	16.6308	17.8012	23.8512	11.8414	81.0901	24.5368	102.186	80.1447	78.5374	117.721	110.814	63.6688	19.5605	655.309	371.495	231.257	17.5311	71.9895	92.6852	319.405
YQE_10112	ENN73269	NA	IPR003042	Rng_hydrolase-like	Aromatic-ring hydroxylase-like	399.163	-1.82299	0.282634	0.44014	-4.14185	3.44512e-05	0.000220251	185.206	179.059	215.854	151.964	512.49	170.69	140.076	135.96	293.75	188.507	163.142	175.726	1372.79	1285.96	212.283	1003.16	183.021	239.804	205.281	968.548
YQE_06805	ENN76740	NA	IPR001128|IPR002401|IPR017972	Cyt_P450|Cyt_P450_E_grp-I|Cyt_P450_CS	Cytochrome P450|Cytochrome P450, E-class, group I|Cytochrome P450, conserved site	10.2687	-1.82225	0.282781	0.58748	-3.1018	0.00192349	0.00720648	2.26783	7.3299	2.38512	6.90746	6.48721	4.26726	1.14816	5.72462	17.3394	10.7718	7.18237	8.91364	29.3407	33.4017	2.0812	18.7506	4.72258	4.40681	11.0518	20.8935
YQE_06915	ENN76461	NA	IPR026704|IPR027859	KIAA0556|DUF4457	Uncharacterised protein KIAA0556|Domain of unknown function DUF4457	164.316	-1.82003	0.283215	0.468773	-3.88255	0.000103369	0.000568911	27.97	23.0368	83.4793	139.136	130.825	185.626	63.1489	42.9347	42.8386	54.6286	69.7716	30.561	611.709	443.765	328.83	350.792	68.4055	105.634	49.45	433.774
YQE_05112	ENN78421	NA	IPR000315|IPR001258|IPR003649|IPR011042|IPR013017	Znf_B-box|NHL_repeat|Bbox_C|6-blade_b-propeller_TolB-like|NHL_repeat_subgr	Zinc finger, B-box|NHL repeat|B-box, C-terminal|Six-bladed beta-propeller, TolB-like|NHL repeat, subgroup	150.364	-1.81908	0.283402	0.341277	-5.33021	9.81006e-08	1.10213e-06	165.552	86.9117	127.604	82.8896	81.0901	72.5434	70.0379	65.8332	97.9167	247.752	91.3187	114.604	378.762	338.788	152.968	231.257	115.739	72.3762	137.898	275.444
YQE_05460	ENN78066	NA	IPR000560|IPR029033|IPR029630	His_Pase_superF_clade-2|His_PPase_superfam|Api_m_3	Histidine phosphatase superfamily, clade-2|Histidine phosphatase superfamily|Venom acid phosphatase Acph-1	19273.2	-1.81864	0.283488	0.279812	-6.49951	8.05845e-11	1.52115e-09	6518.51	7985.41	13938.7	10512.2	10190.3	12424.1	6984.27	7087.08	28420.3	14114.2	27526.9	26793.1	22301.6	39599.3	32088	41886.4	9738.69	9171.45	24213.6	33968.8
YQE_10907	ENN72450	CYP6CR2	IPR001128|IPR002402	Cyt_P450|Cyt_P450_E_grp-II	Cytochrome P450|Cytochrome P450, E-class, group II	2371.53	-1.8126	0.284678	0.214664	-8.44387	3.07011e-17	1.21025e-15	926.788	1073.31	954.049	904.878	1080.12	1218.3	1008.09	1532.77	2127.65	3103.06	4497.19	2048.86	4475.79	3767.23	4923.09	4303.26	964.755	1209.82	2944.19	4367.34
YQE_09208	ENN74235	NA	NA	NA	NA	111.092	-1.80935	0.28532	0.312553	-5.78894	7.0833e-09	9.77986e-08	70.3028	50.2622	63.2057	75.9821	35.6796	70.4098	24.1114	51.5216	131.576	139.265	152.882	233.028	192.048	99.4097	226.851	160.942	64.9382	45.4306	164.187	169.813
YQE_02146	ENN81453	NA	IPR000618	Insect_cuticle	Insect cuticle protein	40.0579	-1.80779	0.285629	0.418517	-4.31951	1.56377e-05	0.000108898	26.4581	6.28277	21.4661	5.92068	12.9744	14.9354	6.88897	20.0362	60.178	96.9466	88.2406	64.9422	49.7903	45.3308	38.5023	82.0337	15.0319	13.7087	77.5768	53.9143
YQE_00125	ENN83518	NA	IPR011038|IPR014878	Calycin-like|DUF1794	Calycin-like|Domain of unknown function DUF1794	17.9521	-1.80362	0.286455	0.550532	-3.27614	0.00105236	0.00427537	4.53567	5.23565	5.9628	4.9339	20.5428	4.26726	5.74081	10.0181	15.2995	15.3883	10.2605	8.91364	55.1249	69.1892	4.16241	47.6577	5.167	10.1422	12.4655	44.0335
YQE_03212	ENN80353	NA	IPR011990|IPR013026|IPR019734	TPR-like_helical|TPR-contain_dom|TPR_repeat	Tetratricopeptide-like helical|Tetratricopeptide repeat-containing domain|Tetratricopeptide repeat	72.5383	-1.80132	0.286912	0.466918	-3.8579	0.000114367	0.000619962	19.6546	19.8955	40.5471	22.696	55.1413	55.4744	16.0743	32.9166	97.9167	50.0121	74.9019	28.0143	237.393	228.245	42.6647	139.067	25.6983	39.9016	62.7113	161.842
YQE_02144	ENN81451	NA	IPR011989|IPR016024	ARM-like|ARM-type_fold	Armadillo-like helical|Armadillo-type fold	296.753	-1.7962	0.287931	0.188221	-9.54308	1.38657e-21	8.78895e-20	154.969	135.08	197.965	209.197	108.12	148.287	88.4085	148.84	363.108	473.192	486.349	487.703	472.118	375.371	407.916	491.421	174.303	123.414	452.588	436.707
YQE_08370	ENN75056	NA	IPR001841|IPR013083|IPR017907	Znf_RING|Znf_RING/FYVE/PHD|Znf_RING_CS	Zinc finger, RING-type|Zinc finger, RING/FYVE/PHD-type|Zinc finger, RING-type, conserved site	34.3811	-1.79532	0.288108	0.411166	-4.36641	1.26306e-05	9.02673e-05	9.82728	16.7541	23.8512	18.7488	36.7609	18.1359	12.6298	14.3116	13.2596	16.9272	22.5732	29.2877	104.026	104.181	32.2586	76.5648	17.2953	20.4595	20.5119	79.2577
YQE_07025	ENN76576	NA	IPR001440|IPR011990|IPR013026	TPR_1|TPR-like_helical|TPR-contain_dom	Tetratricopeptide TPR1|Tetratricopeptide-like helical|Tetratricopeptide repeat-containing domain	29.7618	-1.79481	0.288209	0.400896	-4.477	7.56988e-06	5.74487e-05	4.53567	3.14139	16.6959	16.7753	14.0556	27.7372	12.6298	17.1739	22.4393	28.4684	23.5992	14.0071	83.5765	46.1261	84.2887	60.9393	10.287	17.8991	22.1285	68.7327
YQE_10152	ENN73256	NA	IPR000644|IPR001807|IPR014743	CBS_dom|Cl-channel_volt-gated|Cl-channel_core	CBS domain|Chloride channel, voltage gated|Chloride channel, core	111.218	-1.79306	0.288559	0.497839	-3.60169	0.000316157	0.00150987	65.7672	156.022	56.0504	121.374	69.1969	24.5368	51.6673	15.7427	111.176	86.1747	96.449	245.762	304.965	171.78	39.5429	163.286	99.8034	40.2859	134.89	169.894
YQE_04700	ENN78839	NA	IPR000072|IPR029034	PDGF/VEGF_dom|Cystine-knot_cytokine	PDGF/VEGF domain|Cystine-knot cytokine	241.189	-1.78993	0.289186	0.355732	-5.03169	4.86187e-07	4.85144e-06	108.856	142.41	135.952	162.819	132.988	83.2116	73.4824	67.2643	504.883	305.459	238.044	560.286	485.455	234.607	146.725	476.577	137.509	89.2365	402.168	335.841
YQE_05127	ENN78324	NA	IPR000494|IPR006211|IPR006212|IPR009030	EGF_rcpt_L|Furin-like_Cys-rich_dom|Furin_repeat|Growth_fac_rcpt_N_dom	EGF receptor, L domain|Furin-like cysteine-rich domain|Furin-like repeat|Insulin-like growth factor binding protein, N-terminal	281.644	-1.78938	0.289296	0.200366	-8.93057	4.23826e-19	2.07377e-17	206.373	151.834	194.387	145.057	115.689	133.352	115.964	128.804	519.163	347.007	342.702	360.366	430.33	425.474	316.343	573.455	174.413	123.452	392.309	436.4
YQE_05044	ENN78480	NA	IPR018791	UV_resistance/autophagy_Atg14	UV radiation resistance protein/autophagy-related protein 14	78.734	-1.78728	0.289718	0.248822	-7.18297	6.82125e-13	1.66207e-11	51.4042	48.1679	40.5471	43.4183	32.436	37.3385	25.2596	31.4854	118.316	134.648	136.465	106.964	92.4676	101.796	86.3699	172.661	45.8844	31.6299	124.098	113.324
YQE_07183	ENN76216	NA	IPR000210|IPR007087|IPR011333|IPR013069|IPR015880	BTB/POZ-like|Znf_C2H2|BTB/POZ_fold|BTB_POZ|Znf_C2H2-like	BTB/POZ-like|Zinc finger, C2H2|BTB/POZ fold|BTB/POZ|Zinc finger, C2H2-like	71.9167	-1.78628	0.289918	0.351335	-5.08427	3.69044e-07	3.77039e-06	30.2378	20.9426	33.3917	20.7224	51.8977	49.0735	26.4077	24.3296	86.6971	58.4757	93.3708	87.863	175.155	190.071	55.1519	146.879	26.3236	37.9271	81.6017	141.814
YQE_06155	ENN77329	NA	IPR011701|IPR016196|IPR020846	MFS|MFS_dom_general_subst_transpt|MFS_dom	Major facilitator superfamily|Major facilitator superfamily domain, general substrate transporter|Major facilitator superfamily domain	2147.16	-1.77527	0.292139	0.177906	-9.97873	1.88866e-23	1.44314e-21	1008.43	1061.79	1561.06	1446.62	952.539	1240.71	1028.75	983.204	2840.61	1811.21	2921.17	2833.26	3163.46	3777.57	4202.99	3521.2	1269.48	1051.3	2601.56	3666.3
YQE_03193	ENN80384	NA	IPR001227|IPR014043|IPR016035|IPR016036	Ac_transferase_dom|Acyl_transferase|Acyl_Trfase/lysoPLipase|Malonyl_transacylase_ACP-bd	Acyl transferase domain|Acyl transferase|Acyl transferase/acyl hydrolase/lysophospholipase|Malonyl-CoA ACP transacylase, ACP-binding	66.6127	-1.77361	0.292475	0.434081	-4.08591	4.3904e-05	0.000270903	77.8623	68.0634	38.1619	48.3522	18.3804	27.7372	19.5188	70.1266	38.7587	77.7111	24.6253	34.3812	201.828	65.2128	126.953	128.129	58.11	33.9408	43.8691	130.531
YQE_12294	ENN70889	NA	IPR004843|IPR008139|IPR011001|IPR011160|IPR029052	PEstase_dom|SaposinB|Saposin-like|Sphingomy_PDE|Metallo-depent_PP-like	Phosphoesterase domain|Saposin B|Saposin-like|Sphingomyelin phosphodiesterase|Metallo-dependent phosphatase-like	216.198	-1.77343	0.292513	0.355412	-4.98977	6.04513e-07	5.94705e-06	322.032	121.467	119.256	149.991	59.4661	87.4789	43.6302	54.3839	257.031	617.842	471.984	240.668	185.824	204.386	236.217	287.509	178.187	61.2398	396.881	228.484
YQE_06853	ENN76633	NA	IPR000728|IPR010918|IPR016188|IPR017926|IPR029062	AIR_synth_N_dom|AIR_synth_C_dom|PurM_N-like|GATASE|Class_I_gatase-like	AIR synthase related protein, N-terminal domain|AIR synthase-related protein, C-terminal domain|PurM, N-terminal-like|Glutamine amidotransferase|Class I glutamine amidotransferase-like	3987.64	-1.77236	0.292729	0.163834	-10.818	2.82775e-27	3.03331e-25	2230.04	1923.58	2565.2	2388.01	1897.51	2463.28	1725.69	2178.22	3309.79	4183.32	5486.31	4777.71	7490.77	5730.77	7646.34	7805.71	2276.7	2066.17	4439.28	7168.4
YQE_01275	ENN82350	NA	NA	NA	NA	8.05317	-1.77143	0.292918	0.498424	-3.55406	0.000379326	0.00176323	0.755945	2.09426	0	2.96034	7.56841	7.46771	3.44449	2.86231	8.15973	1.53883	3.07816	3.82013	24.8951	19.0867	27.0556	14.0629	1.45264	5.33573	4.14921	21.2751
YQE_11379	ENN71945	NA	IPR018108|IPR023395	Mitochondrial_sb/sol_carrier|Mt_carrier_dom	Mitochondrial substrate/solute carrier|Mitochondrial carrier domain	33.0786	-1.76765	0.293687	0.54489	-3.24404	0.00117845	0.00471381	7.55945	9.42416	25.0438	8.88102	40.0045	17.069	4.59265	12.8804	28.559	17.6966	14.3647	26.7409	103.137	120.087	13.5278	79.6899	12.7271	18.6366	21.8403	79.1104
YQE_01108	ENN82519	NA	IPR011701|IPR016196|IPR020846	MFS|MFS_dom_general_subst_transpt|MFS_dom	Major facilitator superfamily|Major facilitator superfamily domain, general substrate transporter|Major facilitator superfamily domain	26.4609	-1.76295	0.294645	0.44463	-3.96499	7.34e-05	0.000421653	29.4818	87.9588	35.7768	34.5373	6.48721	11.735	16.0743	10.0181	2.03993	10.7718	2.05211	5.09351	41.7883	38.9686	34.3399	56.2517	46.9387	11.0786	4.98935	42.8371
YQE_01077	ENN82552	NA	IPR000192|IPR011063|IPR014729|IPR015421|IPR015422|IPR015424	Aminotrans_V/Cys_dSase|tRNA-lysidine/thiocyt_synth|Rossmann-like_a/b/a_fold|PyrdxlP-dep_Trfase_major_sub1|PyrdxlP-dep_Trfase_major_sub2|PyrdxlP-dep_Trfase	Aminotransferase, class V/Cysteine desulfurase|tRNA(Ile)-lysidine/2-thiocytidine synthase|Rossmann-like alpha/beta/alpha sandwich fold|Pyridoxal phosphate-dependent transferase, major region, subdomain 1|Pyridoxal phosphate-dependent transferase, major region, subdomain 2|Pyridoxal phosphate-dependent transferase	1324.84	-1.75228	0.296833	0.223782	-7.83029	4.86758e-15	1.54269e-13	376.46	348.694	787.09	649.302	659.533	811.847	638.378	689.817	1697.22	1201.06	1727.87	1899.88	2670	2222.8	2283.08	2534.45	540.387	699.894	1631.51	2427.58
YQE_12720	ENN70545	NA	NA	NA	NA	115.942	-1.75046	0.297207	0.282854	-6.18855	6.07184e-10	1.00055e-08	113.392	42.9323	57.2429	74.9953	58.3849	44.8062	34.4449	45.797	155.035	248.522	204.185	126.064	162.707	177.347	156.09	153.13	72.1406	45.8582	183.451	162.319
YQE_06814	ENN76749	NA	IPR005999|IPR018483|IPR018484|IPR018485	Glycerol_kin|Carb_kinase_FGGY_CS|Carb_kinase_FGGY_N|Carb_kinase_FGGY_C	Glycerol kinase|Carbohydrate kinase, FGGY, conserved site|Carbohydrate kinase, FGGY, N-terminal|Carbohydrate kinase, FGGY, C-terminal	909.713	-1.73565	0.300274	0.321017	-5.40672	6.41909e-08	7.45952e-07	270.628	323.563	497.298	1012.44	501.677	509.938	415.635	377.825	924.089	740.179	1198.43	1380.34	1775.56	1227.91	1917.83	1482.08	525.981	451.269	1060.76	1600.84
YQE_12295	ENN70890	NA	IPR004094|IPR011061	Antistasin-like|Hirudin/antistatin	Antistasin-like domain|Hirudin/antistatin	110.188	-1.73253	0.300924	0.277355	-6.24661	4.19468e-10	7.11183e-09	37.0413	48.1679	53.6652	70.0614	92.9833	61.8753	49.371	42.9347	165.234	72.3252	115.944	90.4098	220.5	192.457	219.567	230.476	52.234	61.7911	110.978	215.75
YQE_02058	ENN81529	NA	NA	NA	NA	227.006	-1.72982	0.301489	0.345963	-5.00002	5.7324e-07	5.66939e-06	163.284	197.907	336.302	223.012	87.5773	113.082	102.186	65.8332	470.204	130.801	227.784	192.28	216.054	411.159	420.403	274.227	230.126	92.1698	255.267	330.461
YQE_03893	ENN79658	NA	IPR004273|IPR024317|IPR024743|IPR026975|IPR026983|IPR027417	Dynein_heavy_dom|Dynein_heavy_chain_D4_dom|Dynein_HC_stalk|DNAH1|DHC_fam|P-loop_NTPase	Dynein heavy chain domain|Dynein heavy chain, P-loop containing D4 domain|Dynein heavy chain, coiled coil stalk|Dynein heavy chain 1, axonemal|Dynein heavy chain|P-loop containing nucleoside triphosphate hydrolase	24.4748	-1.72793	0.301885	0.361319	-4.78229	1.73312e-06	1.52362e-05	13.607	10.4713	20.2735	9.8678	10.812	12.8018	4.59265	20.0362	34.6788	29.2379	27.7034	28.0143	59.5705	47.7167	27.0556	35.1573	13.5549	12.0607	29.9086	42.375
YQE_01471	ENN82151	NA	IPR000169|IPR000668|IPR013128|IPR013201|IPR025660|IPR025661	Pept_cys_AS|Peptidase_C1A_C|Peptidase_C1A|Prot_inhib_I29|Pept_his_AS|Pept_asp_AS	Cysteine peptidase, cysteine active site|Peptidase C1A, papain C-terminal|Peptidase C1A, papain|Proteinase inhibitor I29, cathepsin propeptide|Cysteine peptidase, histidine active site|Cysteine peptidase, asparagine active site	3197.4	-1.72789	0.301894	0.25145	-6.87168	6.345e-12	1.34317e-10	4423.03	3886.94	3076.81	4099.09	1252.03	1463.67	559.155	1366.75	2553.99	3432.37	4615.19	4470.83	3957.44	3476.95	3782.59	4741.55	3871.47	1160.4	3768.09	3989.63
[truncated: 346 more rows]

## Sheet: 2FoldMF>FF
ID	ID	GeneName	Interprot	InterprotShort	Description	baseMean	log2(MF/FF)	Fold Change	lfcSE	stat	pvalue	padj	fedFemale1	fedFemale2	fedFemale3	fedFemale4	fedMale1	fedMale2	fedMale3	fedMale4	unfedFemale1	unfedFemale2	unfedFemale3	unfedFemale4	unfedMale1	unfedMale2	unfedMale3	unfedMale4	fedFemale	fedMale	unfedFemale	unfedMale
[truncated: 445 more rows]

## Sheet: 2FoldFF>MF
ID	ID	GeneName	Interprot	InterprotShort	Description	baseMean	log2(MF/FF)	Fold Change	lfcSE	stat	pvalue	padj	fedFemale1	fedFemale2	fedFemale3	fedFemale4	fedMale1	fedMale2	fedMale3	fedMale4	unfedFemale1	unfedFemale2	unfedFemale3	unfedFemale4	unfedMale1	unfedMale2	unfedMale3	unfedMale4	fedFemale	fedMale	unfedFemale	unfedMale
[truncated: 107 more rows]

[truncated: 4 more sheets: 2FoldMU>FU, 2FoldFU>MU, 2FoldFF>FU, 2FoldFU>FF]
